# Supplementary material for: Proximity proteomics reveals role of Abelson interactor 1 in the regulation of TAK1/RIPK1 signaling
Source: Mol Oncol. 2023 May 12;17(11):2356–79. doi: 10.1002/1878-0261.13374 (PMC10620119; doi:10.1002/1878-0261.13374)
Supplement: Supplementary file 1 — Table S1. Vectors, primers, antibodies, and stains used in this study. [file MOL2-17-2356-s003.xlsx]

## Sheet: Vectors
Vector	Length (bp)	Description
MSCV-IRES-GFP_PD	6497	Backbone vector for mammalian expression and retrovirus production, containing XhoI upstream of EcoRI site and IRES eGFP. Carbenicillin resistance marker.
MSCV-TurboID-IRES-GFP	7460	Expression and virus production of TurboID and eGFP containing XhoI (5') -> EcoRI (3') sites. TurboID was amplified from V5-TurboID-NES_pCDNA3 with primers pTurboID_XhoI-Kozak FOR (to remove V5 tag from and introduce XhoI-Kozak sequence at TurboID 5' end) and pTurboID_STOP-EcoRI REV (to remove NES and introduce stop codon and EcoRI site at 3' end)
MSCV-TurboID-13XLinker-Abi1.3-IRES-GFP	8987	Expression and virus production of murine Abi1 isoform 3 tagged at the N-terminus with TurboID. Vector also contains an IRES-eGFP expression site. The TurboID-13XLinker-Abi1.3 insert was restriction ligated from pCDNA3-TurboID-13XLinker-Abi1vX3 into MSCV-IRES-GFP_PD
V5-TurboID-NES_pCDNA3	6432	Vector from Addgene (A. Ting et al.) containing TurboID N-terminal tagged with V5, C-terminal tagged with NES in a pCDNA3 expression vector
pCDNA3-TurboID-13XLinker-Abi1vX3	7844	Vector synthesized by Creative Biogene containing Abi-1 variant 3 tagged at the N-terminus with TurboID. The 5' end of the TurboID-13XLinker-Abi1vX3 insert is flanked by an XhoI site. The 3' end of the insert is flanked by an EcoRI site. Between the Abi-1 and TurboID fragments, there is a 13X GGGGS linker sequence. The linker sequence is flanked at the 5' end by an AscI site, and flanked at the 3…
EcoPak		Packaging vector for virus production

## Sheet: Primers
Primer	Sequence (5' to 3')	Restriction Site	Start/stop site	Other features	Length (bp)	%GC	Tm	Description
mAbi1_XhoI-Kozak FOR	gtattactgagaccatggcagagctgcagatg	XhoI	Kozak		33	51.5	63.9	Used to introduce 5' XhoI restriction and Kozak sequences to Abi1 amplified from cDNA, for construction of vectors expressing Abi-1 fused to TurboID at the Abi-1 C-terminus
mAbi1_BamHI REV	cacaacGGATCCatcagtatagtgcatgattgattcaac	BamHI			39	41	62.3	Used to introduce 3' BamHI restriction sequence into Abi1 amplified from cDNA, for construction of vectors expressing Abi-1 fused to TurboID at the Abi-1 C-terminus
pTurboID_XhoI-Kozak FOR	cttaCTCGAGgccatggtcaaagacaatactgtgcc	XhoI	Kozak		64.9	50	64.9	Used to introduce 5' XhoI restriction and Kozak sequences to TurboID, for construction of vectors expressing TurboID alone or Abi-1 tagged at N-terminus with TurboID. Also used to sequence MSCV-TurboID-IRES-GFP insert.
pTurboID_BamHI FOR	gattcaGGATCCaaagacaatactgtgcctctgaagc	BamHI			37	45.9	63.5	Used to introduce 5' BamHI restriction sequence to TurboID, for construction of vectors expressing Abi-1 tagged at the C-terminus with TurboID
pTurboID_STOP-EcoRI REV	gataatGAATTCctacttttcggcagaccgcagactg	EcoRI	Stop		37	45.9	63.5	Used to introduce 3' stop and EcoRI restriction sequences to TurboID, for construction of vectors expressing TurboID alone or Abi1 tagged at the C-terminus with TurboID. Also used to sequence MSCV-TurboID-IRES-GFP insert
mAbi1_BamHI FOR	GATTCAGGATCCatggCAGAGCTGCAGATGTTAC	BamHI			34	50	64.2	Use to introduce 5' BamHI restriction sequence to mAbi1, for construction of vectors expressing Abi1 tagged at the N-terminus with TurboID
mAbi1_EcoRI REV	caccacGAATTCCTAATCAGTATAGTGCATGATTGATTCAAC	EcoRI	Stop		42	38	62	Use to introduce 3' EcoRI restriction and stop sequences to Abi1, for construction of vectors expressing Abi1 tagged at the N-terminus with TurboID
TurboID-13XLinker-Abi1.3-IRES-GFP_seq_F_1	CCCAGGTTAAGATCAAGGTC				20	50	52.5	Used to sequence TurboID-13xLinker-Abi-1.3 insert of MSCV-TurboID-13xLinker-Abi1.3-IRES-GFP
TurboID-13XLinker-Abi1.3-IRES-GFP_seq_F_2	CTGTGGTCGACTCCACCAATC				21	57.1	57.7	Used to sequence TurboID-13xLinker-Abi-1.3 insert of MSCV-TurboID-13xLinker-Abi1.3-IRES-GFP
TurboID-13XLinker-Abi1.3-IRES-GFP_seq_F_3	GAACTGTTCGAGCAGGAAG				19	52.6	55.3	Used to sequence TurboID-13xLinker-Abi-1.3 insert of MSCV-TurboID-13xLinker-Abi1.3-IRES-GFP
TurboID-13XLinker-Abi1.3-IRES-GFP_seq_F_4	GCGCTGATAGAGAGTTACC				19	52.6	52.3	Used to sequence TurboID-13xLinker-Abi-1.3 insert of MSCV-TurboID-13xLinker-Abi1.3-IRES-GFP
TurboID-13XLinker-Abi1.3-IRES-GFP_seq_F_5	CACGCAGAAACCACCAAG				18	55.6	54.3	Used to sequence TurboID-13xLinker-Abi-1.3 insert of MSCV-TurboID-13xLinker-Abi1.3-IRES-GFP
TurboID-13XLinker-Abi1.3-IRES-GFP_seq_F_6	CCATATGCAGATGGGGACC				19	57.9	55.3	Used to sequence TurboID-13xLinker-Abi-1.3 insert of MSCV-TurboID-13xLinker-Abi1.3-IRES-GFP
TurboID-13XLinker-Abi1.3-IRES-GFP_seq_R_Abi1-N-term	GGACGCTCCATATTTGCG				18	55.6	53.9	Used to sequence TurboID-13xLinker-Abi-1.3 insert of MSCV-TurboID-13xLinker-Abi1.3-IRES-GFP
seqTurboID_F	ccactcccttaagtttgacc				20	50	54	Used to sequence TurboID insert of MSCV-TurboID-IRES-GFP
seqTurboID_R	CGACATTCAACAGACCTTGC				20	50	56	Used to sequence TurboID insert of MSCV-TurboID-IRES-GFP

## Sheet: Antibodies and stains
Antibody	Clone	Species	Manufacturer	Batch	Cat. No.	Dilution	Application
ABI1	D3G6C	Rabbit	CST	1	39444S	1:1000	Western Blot
ABI1	1B9	Mouse	MBL	34	D147-3	1:1000, 1:50	Western Blot, immunofluorescence microscopy, coimmunoprecipitation
ABI1	4E2	Mouse	Creative Biolabs		CBMAB-A0341-YC	1:1000	Western Blot
BirA		Chicken	BioFront Technologies	3290116	BID-CP100	1:7000, 1:200	Western Blot, immunofluorescence microscopy
GFP	(FL)	Rabbit	SCBT	E0505	sc-8334	1:8000	Western Blot
Histone H3	D1H2	Rabbit	CST	9	4499S	1:50000	Western Blot
ERC1		Rabbit	Invitrogen	VH3049114	PA5-54011	1:1000	Western Blot
anti-Rabbit IgG-HRP			CST	29	7074S	1:2000	Western Blot
anti-Mouse IgG-HRP			CST	32	7076P2	1:2000	Western Blot
anti-Chicken IgY-HRP		Chicken		059M4762V	A9046	1:2000	Western Blot
Streptavidin-HRP			CST	8	3999S	1:20000	Western Blot
WAVE2	D2C8 XP	Rabbit	CST	2	3659S	1:2000	Western Blot
CYFIP1		Rabbit	Proteintech		16011-1-AP	1:1000	Western Blot
NAP1		Rabbit	Proteintech		12140-1-AP	1:1000	Western Blot
TAK1	D94D7	Rabbit	CST	3	5206S	1:1000	Western Blot
pTAK1	K.846.3		Invitrogen	VC2958175	MA5-15073	1:1000	Western Blot
IKKb	D30C6	Rabbit	CST		8943	1:750	Western Blot
pIKKab	16A6	Rabbit	CST		2697	1:500	Western Blot
IkBa	L35A5	Mouse	CST		4814	1:1000	Western Blot
pIkBa	14D4	Rabbit	CST		2859	1:500	Western Blot
NF-kB p65	D14E12	Rabbit	CST		8242	1:1000	Western Blot
pNF-kB p65	93H1	Rabbit	CST		3033	1:1000	Western Blot
NF-kB p105/p50		Rabbit	CST		3035S	1:1000	Western Blot
pNF-kB p105	18E6	Rabbit	CST		4806	1:750	Western Blot
GAPDH	6C5	Rabbit	SCBT		sc-32233	1:15,000	Western Blot
RIPK	D94C12	Rabbit	CST		3493S	1:1000	Western Blot
pRIPK S166	D1L3S	Rabbit	CST		65746S	1:1000	Western Blot
pRIPK S321	E9K2A	Rabbit	CST		38662S	1:1000	Western Blot
cleaved Caspase 3		Rabbit	CST		9661	1:1000	Western Blot
SQSTM1		Rabbit	CST		5114	1:1000	Western Blot
