# Supplementary material for: Proximity proteomics reveals role of Abelson interactor 1 in the regulation of TAK1/RIPK1 signaling
Source: Mol Oncol. 2023 May 12;17(11):2356–79. doi: 10.1002/1878-0261.13374 (PMC10620119; doi:10.1002/1878-0261.13374)
Supplement: Supplementary file 5 — Table S5. Collated TurboABI1 MEF PDL/MS data. [file MOL2-17-2356-s011.csv]

	gene	abundance_r1tar1	psm_r1tar1	abundance_r1tar2	psm_r1tar2	abundance_r1tar3	psm_r1tar3	abundance_r1tcr1	psm_r1tcr1	abundance_r1tcr2	psm_r1tcr2	abundance_r1tcr3	psm_r1tcr3	abundance_r1wtr1	psm_r1wtr1	abundance_r1wtr2	psm_r1wtr2	abundance_r1wtr3	psm_r1wtr3	abundance_r2tar1	psm_r2tar1	abundance_r2tar2	psm_r2tar2	abundance_r2tar3	psm_r2tar3	abundance_r2tcr1	psm_r2tcr1	abundance_r2tcr2	psm_r2tcr2	abundance_r2tcr3	psm_r2tcr3	abundance_r2wtr1	psm_r2wtr1	abundance_r2wtr2	psm_r2wtr2	abundance_r2wtr3	psm_r2wtr3	abundance_r3tar1	psm_r3tar1	abundance_r3tar2	psm_r3tar2	abundance_r3tar3	psm_r3tar3	abundance_r3tcr1	psm_r3tcr1	abundance_r3tcr2	psm_r3tcr2	abundance_r3tcr3	psm_r3tcr3
1	0610010k14rik	0	0	0	0	0	0	0	0	0	0	0	0	0	0	0	0	0	0	0	0	0	0	0	0	0	0	0	0	0	0	0	0	0	0	0	0	0	0	0	0	0	0	0	0	0	0	700173.8125	1
2	1110004f10rik	0	0	9277990.75	2	353131.7188	1	0	0	0	0	0	0	0	0	0	0	0	0	0	0	2263337	1	0	0	19280633	2	19312632	3	0	0	0	0	0	0	0	0	0	0	0	0	2186647.5	1	22940870	2	19793922	1	0	0
3	1110005a23rik	0	0	0	0	0	0	7145157	2	4934417.5	1	15617863.5	3	0	0	0	0	0	0	0	0	0	0	0	0	30906234.5	5	22972536.25	4	29993480.25	5	0	0	0	0	0	0	0	0	0	0	0	0	35976271	2	53984836	4	19910860.75	2
4	1700001k19rik	0	0	0	0	0	0	0	0	0	0	0	0	0	0	0	0	0	0	0	0	0	0	0	0	0	0	5178369	1	0	0	0	0	0	0	0	0	0	0	0	0	0	0	0	0	0	0	0	0
5	1700020d05rik	0	0	0	0	0	0	0	0	6711259.5	1	0	0	0	0	0	0	0	0	0	0	0	0	0	0	0	0	0	0	0	0	0	0	0	0	0	0	0	0	0	0	0	0	0	0	0	0	0	0
6	1700025g04rik	0	0	0	0	0	0	0	0	0	0	0	0	0	0	0	0	0	0	0	0	0	0	0	0	0	0	0	0	0	0	0	0	0	0	0	0	0	0	1217354.375	1	0	0	0	0	0	0	0	0
7	1700030k09rik	0	0	0	0	818660.25	1	0	0	0	0	0	0	0	0	0	0	0	0	0	0	0	0	7625715.5	1	0	0	0	0	0	0	0	0	0	0	0	0	0	0	0	0	0	0	0	0	0	0	0	0
8	1700069b07rik	0	0	0	0	228729.2188	1	0	0	0	0	0	0	0	0	0	0	0	0	0	0	0	0	0	0	0	0	0	0	0	0	0	0	0	0	0	0	0	0	0	0	0	0	0	0	0	0	0	0
9	1700101e01rik	0	0	0	0	0	0	0	0	3536328.5	1	0	0	0	0	0	0	0	0	0	0	0	0	0	0	0	0	0	0	0	0	0	0	0	0	0	0	0	0	0	0	0	0	0	0	0	0	0	0
10	1810009a15rik	0	0	0	0	0	0	0	0	0	0	0	0	0	0	0	0	0	0	0	0	0	0	0	0	0	0	0	0	0	0	0	0	0	0	0	0	0	0	0	0	0	0	0	0	0	0	0	0
11	1810022k09rik	0	0	0	0	0	0	0	0	299413.1563	1	0	0	0	0	0	0	0	0	0	0	0	0	0	0	0	0	0	0	0	0	0	0	0	0	0	0	0	0	0	0	0	0	0	0	0	0	0	0
12	2410004b18rik	0	0	0	0	0	0	0	0	0	0	0	0	0	0	0	0	0	0	0	0	0	0	0	0	0	0	388124.9375	1	0	0	0	0	0	0	0	0	0	0	0	0	0	0	1678940.625	1	0	0	1745960.5	1
13	2610301b20rik	370019.9375	1	304012.0938	1	333734.4375	1	0	0	0	0	0	0	0	0	0	0	0	0	0	0	0	0	0	0	0	0	0	0	0	0	0	0	0	0	0	0	0	0	0	0	0	0	0	0	0	0	0	0
14	2700049a03rik	0	0	0	0	0	0	0	0	0	0	0	0	0	0	0	0	0	0	0	0	0	0	0	0	0	0	0	0	0	0	0	0	0	0	0	0	0	0	0	0	590376	1	0	0	0	0	0	0
15	2810474o19rik	0	0	0	0	0	0	0	0	3785042.969	2	0	0	0	0	0	0	0	0	14136843	1	0	0	0	0	0	0	0	0	0	0	0	0	0	0	0	0	0	0	0	0	0	0	0	0	0	0	0	0
16	4833439l19rik	0	0	0	0	0	0	0	0	0	0	0	0	0	0	0	0	0	0	141656.8594	1	280567.6563	1	313935.3125	1	206486.7031	1	63989.44141	1	0	0	0	0	0	0	0	0	197179.2656	1	353479.6875	1	2578283.738	3	705765.25	1	0	0	464531.7813	1
17	4930402h24rik	0	0	0	0	4169491.5	1	0	0	0	0	0	0	0	0	0	0	0	0	0	0	0	0	0	0	0	0	0	0	0	0	0	0	0	0	0	0	120810.4766	1	105207.3984	1	0	0	0	0	0	0	0	0
18	4930412o13rik	0	0	0	0	0	0	115329.6719	1	0	0	143896.0156	1	0	0	0	0	0	0	0	0	0	0	0	0	0	0	0	0	0	0	0	0	0	0	0	0	0	0	0	0	0	0	0	0	0	0	0	0
19	4930564c03rik	0	0	0	0	0	0	0	0	0	0	0	0	0	0	0	0	0	0	0	0	0	0	0	0	0	0	8362133.5	1	8965782	1	0	0	0	0	0	0	0	0	0	0	0	0	5187232.5	1	6249194.5	1	4618077	1
20	4930595m18rik	0	0	0	0	0	0	0	0	0	0	0	0	0	0	0	0	0	0	0	0	0	0	0	0	9902450	1	7905330	1	0	0	0	0	0	0	0	0	0	0	0	0	0	0	0	0	0	0	0	0
21	4930599n23rik	0	0	0	0	0	0	0	0	1503132.125	1	0	0	0	0	0	0	0	0	0	0	0	0	0	0	0	0	0	0	0	0	0	0	0	0	0	0	0	0	0	0	0	0	0	0	0	0	0	0
22	4931406p16rik	11341938.63	2	6153016	1	25302103.13	2	0	0	0	0	0	0	0	0	0	0	0	0	5537158.5	2	5045824.5	2	6004864.219	4	0	0	0	0	0	0	0	0	0	0	0	0	8068031.188	3	3822444.25	1	0	0	0	0	0	0	0	0
23	4931408c20rik	0	0	0	0	2995123	1	0	0	0	0	0	0	0	0	0	0	0	0	0	0	0	0	0	0	0	0	0	0	0	0	0	0	0	0	0	0	0	0	0	0	0	0	0	0	0	0	0	0
24	4931429p17rik	0	0	0	0	0	0	0	0	0	0	0	0	0	0	0	0	0	0	0	0	0	0	0	0	0	0	0	0	62615.65234	1	0	0	0	0	0	0	0	0	0	0	0	0	0	0	0	0	0	0
25	4932418e24rik	0	0	0	0	0	0	0	0	0	0	0	0	0	0	0	0	0	0	0	0	0	0	0	0	0	0	0	0	0	0	0	0	0	0	0	0	0	0	0	0	0	0	2367033.25	1	0	0	0	0
26	4933427d14rik	4153114.25	2	1086860	1	1477759.75	1	0	0	0	0	0	0	0	0	0	0	0	0	0	0	1393916.625	1	0	0	0	0	0	0	0	0	0	0	0	0	0	0	0	0	0	0	0	0	0	0	0	0	0	0
27	5031439g07rik	0	0	0	0	15836228.19	3	739329.125	1	0	0	0	0	0	0	0	0	0	0	0	0	0	0	11006657.5	2	0	0	0	0	0	0	0	0	0	0	0	0	0	0	0	0	0	0	0	0	0	0	0	0
28	6430548m08rik	0	0	0	0	0	0	0	0	0	0	2062355.625	1	0	0	0	0	0	0	0	0	0	0	0	0	0	0	0	0	0	0	0	0	0	0	0	0	0	0	0	0	0	0	0	0	0	0	0	0
29	9230110f15rik	0	0	0	0	0	0	0	0	0	0	0	0	0	0	0	0	0	0	0	0	0	0	0	0	0	0	0	0	0	0	0	0	0	0	0	0	0	0	8066608.5	1	0	0	0	0	0	0	0	0
30	9630033f20rik	7577558.75	2	2844754.5	1	3273431.25	1	0	0	0	0	0	0	0	0	0	0	0	0	0	0	0	0	0	0	0	0	0	0	0	0	0	0	0	0	0	0	3363995.75	1	4796847.5	1	4348143	1	0	0	0	0	0	0
31	A2mp	0	0	0	0	0	0	0	0	0	0	583559.1875	1	0	0	0	0	0	0	0	0	0	0	0	0	0	0	0	0	0	0	0	0	0	0	0	0	0	0	0	0	0	0	0	0	0	0	0	0
32	A630010a05rik	0	0	0	0	0	0	0	0	0	0	0	0	0	0	0	0	0	0	0	0	0	0	0	0	0	0	0	0	0	0	0	0	0	0	0	0	0	0	1711318.25	1	0	0	0	0	0	0	0	0
33	A930024e05rik	0	0	0	0	229872.4063	1	0	0	0	0	0	0	0	0	0	0	0	0	0	0	0	0	0	0	0	0	0	0	0	0	0	0	0	0	0	0	0	0	0	0	0	0	0	0	0	0	0	0
34	Aaas	0	0	0	0	0	0	0	0	0	0	0	0	0	0	0	0	0	0	0	0	0	0	0	0	0	0	0	0	0	0	0	0	0	0	0	0	129221.0547	1	0	0	167302.2969	1	0	0	0	0	0	0
35	Aacs	0	0	3695682.5	1	0	0	0	0	0	0	0	0	0	0	0	0	0	0	195918.5469	1	182008.4531	1	0	0	10686598.63	2	8935212.813	2	8680064.563	2	0	0	0	0	0	0	1194770.75	1	3500249.875	2	4147857.875	2	3602561.5	1	0	0	40379.16797	1
36	Aak1	241794943.1	23	241245891.9	24	297644867.4	24	159853455.9	19	159632353.5	17	106369304.7	13	0	0	0	0	0	0	130241913.5	18	128789514.1	17	135122740.1	21	177528217.3	23	148584839.5	22	168351115.5	20	0	0	0	0	0	0	88310108.25	11	117849913.4	15	143086340.2	18	144317114	15	131954058.8	13	136817772.6	16
37	Aars	886791.75	1	906298.75	2	902700.6875	1	8058892.375	3	4637621.625	2	0	0	0	0	0	0	0	0	729279.875	1	0	0	1319244.125	1	3080065.25	1	0	0	2023720	1	1057185.75	1	0	0	0	0	0	0	0	0	0	0	1186294.375	1	0	0	0	0
38	Aatf	0	0	0	0	0	0	0	0	0	0	401352.0625	1	0	0	0	0	0	0	0	0	0	0	0	0	0	0	0	0	0	0	0	0	0	0	0	0	0	0	0	0	0	0	0	0	0	0	0	0
39	Abca12	0	0	0	0	0	0	0	0	0	0	0	0	0	0	0	0	0	0	0	0	0	0	0	0	0	0	0	0	0	0	0	0	0	0	0	0	1688435.625	1	0	0	0	0	0	0	0	0	0	0
40	Abca14	0	0	0	0	0	0	365980.4063	1	0	0	0	0	0	0	0	0	0	0	0	0	0	0	0	0	0	0	0	0	0	0	0	0	0	0	0	0	0	0	0	0	0	0	0	0	0	0	0	0
41	Abca2	0	0	0	0	0	0	0	0	4972957	1	0	0	0	0	0	0	0	0	0	0	0	0	0	0	0	0	0	0	0	0	0	0	0	0	0	0	0	0	0	0	0	0	0	0	0	0	0	0
42	Abcb4	0	0	0	0	0	0	0	0	0	0	0	0	0	0	0	0	0	0	0	0	0	0	0	0	0	0	0	0	0	0	0	0	0	0	0	0	0	0	15155054	1	0	0	0	0	0	0	0	0
43	Abcc2	7956227	1	0	0	0	0	0	0	0	0	0	0	0	0	0	0	0	0	0	0	0	0	0	0	0	0	0	0	0	0	0	0	0	0	0	0	0	0	0	0	0	0	0	0	0	0	0	0
44	Abcc4	0	0	13621294	1	0	0	0	0	0	0	0	0	0	0	0	0	0	0	0	0	0	0	0	0	0	0	0	0	0	0	0	0	0	0	0	0	0	0	0	0	0	0	0	0	0	0	0	0
45	Abcc5	0	0	849629.25	1	0	0	0	0	0	0	0	0	0	0	0	0	0	0	0	0	0	0	0	0	0	0	0	0	0	0	0	0	0	0	0	0	0	0	0	0	0	0	0	0	0	0	0	0
46	Abcc9	0	0	0	0	0	0	967611.125	1	0	0	0	0	0	0	0	0	0	0	0	0	0	0	0	0	0	0	0	0	0	0	0	0	0	0	0	0	0	0	0	0	0	0	0	0	0	0	0	0
47	Abcd3	1235570.875	1	0	0	0	0	1352414.75	1	3921483.25	2	1259566.875	1	0	0	0	0	0	0	0	0	0	0	0	0	0	0	0	0	0	0	0	0	0	0	0	0	0	0	0	0	0	0	0	0	0	0	0	0
48	Abce1	42301289.59	6	49660015.97	6	36881541.75	5	30765236.75	5	23026567.46	5	32991742.75	4	0	0	2169969	1	0	0	686365.8125	1	3711521.188	2	735081.5	1	14447779.63	4	6164738.395	3	5258371.64	3	317673.25	1	0	0	0	0	2123748.375	3	4852012.5	3	2611539.125	2	2001667.5	2	4053879.442	5	4120913.25	2
49	Abcf1	30287200.93	9	12116201.08	6	14852954.16	4	49571303.98	11	65551788.05	11	67308834.63	8	0	0	0	0	0	0	0	0	0	0	0	0	26764611.25	5	23254195.72	5	31031258.86	5	0	0	440088.4688	1	472209.125	1	3699384.5	1	0	0	4325974.5	2	30926352.25	6	37832413	6	29447655	4
50	Abcf2	39421645.75	5	28899154.25	4	35234302.75	5	47966663.5	4	39780989.63	4	43108828.88	7	5448015	1	10043406.88	3	11644101	3	1130079	1	1120127.5	1	5563235.625	2	8577911.125	3	2299353.438	2	9086476.125	3	0	0	7369282	1	2030183.563	2	10290268.38	4	8012042.75	2	2055320.75	1	2338412	1	1272014.25	1	9739434.125	4
51	Abcf3	2646818.25	1	0	0	2699890	1	4726496.5	1	7444226.25	2	0	0	0	0	0	0	0	0	5884543.375	3	1551238.25	2	5358964.25	3	7456136.531	3	4457801	2	7942113.531	3	0	0	0	0	0	0	3282703.875	2	2016063	2	1937238.125	1	1689934.25	2	3695228.25	3	4967279.292	3
52	Abhd16a	0	0	0	0	0	0	6030052	1	1591921.875	1	0	0	0	0	0	0	0	0	0	0	0	0	0	0	0	0	0	0	276510.6563	1	0	0	0	0	0	0	0	0	0	0	0	0	0	0	0	0	0	0
53	Abi1	2367286756	175	1694931388	179	2850482124	184	22247488	3	15117586.69	6	555810.5625	1	0	0	0	0	0	0	2451695106	53	2214348368	52	2367473211	55	0	0	0	0	0	0	0	0	0	0	0	0	2283095139	64	2543476793	59	2810350238	64	0	0	292354.8125	1	1576285.5	1
54	Abi2	7807794.461	19	8293432.93	24	1199138.953	23	0	0	0	0	0	0	0	0	0	0	0	0	0	0	12546775.25	27	9424499	26	0	0	0	0	0	0	0	0	0	0	0	0	5438496.5	29	5525353	27	5635199	27	0	0	0	0	0	0
55	Abi3	0	0	0	0	1624268.125	2	0	0	0	0	0	0	0	0	0	0	0	0	0	0	0	0	0	0	0	0	0	0	0	0	0	0	0	0	0	0	0	0	0	0	0	0	0	0	0	0	0	0
56	Abl1	5135574.766	3	0	0	0	0	0	0	0	0	0	0	0	0	0	0	0	0	11471979.44	4	5962076.813	3	11203203.44	4	1486669.125	1	1362776.375	1	1526866.25	2	0	0	0	0	0	0	25187952.06	8	23591297.25	5	21204296.75	5	1246437.875	1	1854068.25	1	1444288	1
57	Abl2	17165108.81	5	18595134.38	6	18697109.97	7	0	0	0	0	3465863.75	1	0	0	0	0	0	0	15773771.78	4	20760300.75	5	19812073.72	6	0	0	0	0	1648604.625	1	0	0	0	0	0	0	11251023.5	4	13564989.5	5	11587141	4	1346039.5	1	0	0	0	0
58	Ablim1	214881278.3	28	190415120.8	25	244808029.5	30	29820254.72	7	11645293.3	6	45549329.39	17	0	0	0	0	0	0	80562369.75	12	39521482.25	9	45699042.56	9	51814559.75	12	37077868.13	8	45485569	9	0	0	0	0	0	0	155009927.1	19	166344539.8	22	160246979	19	41268397.65	12	66108023.25	11	90389187.63	17
59	Abr	397722.9063	3	0	0	0	0	10609925.63	2	378546.0313	2	419585.8125	1	0	0	0	0	0	0	0	0	0	0	0	0	0	0	0	0	334488.1875	1	0	0	0	0	0	0	0	0	0	0	0	0	0	0	0	0	1302492.5	1
60	Abtb2	0	0	0	0	0	0	0	0	0	0	0	0	0	0	0	0	0	0	0	0	0	0	0	0	0	0	0	0	0	0	0	0	0	0	0	0	0	0	124864.2031	1	0	0	0	0	0	0	0	0
61	Acaa2	0	0	0	0	0	0	0	0	0	0	0	0	0	0	0	0	1706973	2	2873435.25	1	0	0	2186063.5	1	0	0	0	0	0	0	21535.1543	2	0	0	0	0	0	0	0	0	0	0	0	0	0	0	0	0
62	Acaca	27891608.22	7	32386903.75	8	26076521.06	6	26095393.25	8	23068942	5	37355893.31	12	2170857549	90	1927625170	80	2188323797	90	52258967.06	11	49476592.13	11	65899386.69	15	15789580.25	5	17965887.39	7	14378020.13	4	143460594.6	29	131136769.5	18	137097085.7	21	83668907.38	22	102742153.5	21	83601713.88	20	2937896.211	3	685254.75	2	13686205.03	5
63	Acacb	0	0	0	0	0	0	0	0	0	0	0	0	0	0	0	0	0	0	0	0	0	0	0	0	0	0	0	0	0	0	0	0	0	0	0	0	0	0	0	0	0	0	0	0	0	0	0	0
64	Acad10	0	0	0	0	0	0	0	0	0	0	0	0	0	0	0	0	0	0	0	0	0	0	0	0	0	0	0	0	0	0	0	0	0	0	0	0	0	0	0	0	0	0	749056.125	1	0	0	0	0
65	Acad11	0	0	0	0	0	0	0	0	0	0	0	0	0	0	0	0	0	0	0	0	0	0	0	0	0	0	0	0	0	0	55968.21875	1	0	0	0	0	0	0	0	0	0	0	0	0	0	0	0	0
66	Acad8	0	0	0	0	4390794	1	0	0	0	0	0	0	0	0	0	0	0	0	0	0	0	0	0	0	0	0	0	0	0	0	0	0	0	0	0	0	0	0	0	0	0	0	0	0	0	0	0	0
67	Acadsb	0	0	0	0	0	0	0	0	0	0	0	0	0	0	0	0	0	0	0	0	0	0	0	0	0	0	0	0	0	0	0	0	0	0	0	0	1559662.5	1	0	0	0	0	0	0	0	0	0	0
68	Acadvl	0	0	0	0	0	0	0	0	0	0	0	0	0	0	0	0	0	0	0	0	0	0	209190.4844	1	0	0	0	0	0	0	0	0	0	0	0	0	0	0	354939.9688	1	1657995.594	2	0	0	0	0	499987.1563	1
69	Acap2	1239811.406	3	1092214.938	3	1243701.438	3	0	0	310035.125	2	0	0	0	0	0	0	0	0	0	0	0	0	0	0	0	0	0	0	0	0	0	0	0	0	0	0	5018174	1	2323954.75	1	2268619.5	1	0	0	0	0	0	0
70	Acat1	10184421	1	11062547	1	8377740.5	1	0	0	5241612	1	0	0	7018935.25	2	0	0	0	0	0	0	0	0	59085.64453	1	0	0	0	0	0	0	771338.8125	1	887015.75	1	832536.4375	1	0	0	0	0	0	0	2196253.5	1	0	0	0	0
71	Acat2	0	0	0	0	0	0	0	0	2016908.5	1	0	0	0	0	0	0	0	0	0	0	327772.875	1	0	0	0	0	0	0	0	0	0	0	0	0	0	0	0	0	0	0	224601.1875	1	193580.8906	1	187840.8125	1	239378.5625	1
72	Acbd3	0	0	0	0	0	0	0	0	0	0	4912223.875	4	0	0	0	0	0	0	0	0	0	0	0	0	0	0	0	0	0	0	0	0	0	0	0	0	0	0	0	0	0	0	0	0	0	0	0	0
73	Acbd5	3619844	1	2988385.25	1	4324208	1	14745303.5	2	13129709.5	3	11948026.14	3	0	0	0	0	0	0	0	0	0	0	0	0	11040335.5	2	11134575.5	2	7935905	1	0	0	0	0	0	0	0	0	0	0	0	0	0	0	0	0	3460800	1
74	Accs	0	0	0	0	0	0	0	0	0	0	0	0	0	0	0	0	0	0	1964450.75	1	0	0	0	0	0	0	0	0	0	0	0	0	0	0	0	0	0	0	0	0	0	0	0	0	0	0	0	0
75	Acd	0	0	0	0	0	0	580380.875	1	0	0	0	0	0	0	0	0	0	0	0	0	0	0	0	0	0	0	0	0	0	0	0	0	0	0	0	0	0	0	0	0	0	0	0	0	0	0	0	0
76	Acin1	1541446.594	2	469942.125	1	223479.1406	1	193982739.1	55	251139009.6	52	301401553.5	91	0	0	0	0	0	0	6031229.031	5	5109507.5	3	4603329.281	4	239971871.3	36	243051618.9	32	284985313.1	35	0	0	0	0	0	0	3316725.313	3	361256.6563	1	386823.8125	1	372834631.4	39	367983259.2	33	411249331.1	26
77	Acly	18330554	4	12581161	3	19647895.5	3	34981504.84	7	28871316.94	7	23737938.5	3	0	0	0	0	0	0	13533114.25	5	8339431.75	3	11765374.5	4	4384817.25	2	7275887.625	4	4332659.25	2	0	0	0	0	0	0	2654599.25	1	2255422	1	2398236.75	1	0	0	2502131.25	1	0	0
78	Acot1	0	0	0	0	0	0	0	0	0	0	0	0	0	0	0	0	0	0	0	0	0	0	0	0	0	0	0	0	1211541.25	1	0	0	0	0	0	0	0	0	3691390	1	0	0	0	0	0	0	5759013	1
79	Acot10	0	0	1235540.625	1	4620737.375	2	15669050	1	13154374	2	0	0	0	0	0	0	0	0	19079489	3	13334387.5	2	15702713	2	5717305.5	1	3215037	1	12018643.5	2	0	0	0	0	0	0	0	0	0	0	0	0	0	0	5499683	1	5032381	1
80	Acot2	0	0	0	0	2691897.75	1	0	0	0	0	0	0	0	0	0	0	0	0	0	0	0	0	0	0	0	0	0	0	0	0	0	0	0	0	0	0	0	0	0	0	0	0	0	0	0	0	0	0
81	Acot4	4957430	1	0	0	4988366	1	0	0	0	0	21470104	2	0	0	0	0	0	0	3217925.25	1	0	0	0	0	0	0	0	0	0	0	0	0	0	0	0	0	0	0	0	0	0	0	0	0	1792204.5	1	0	0
82	Acot5	0	0	0	0	0	0	0	0	0	0	0	0	0	0	0	0	0	0	0	0	0	0	2787719	2	8416057	2	7451392.5	2	0	0	0	0	0	0	0	0	0	0	0	0	0	0	0	0	0	0	0	0
83	Acot7	185944.8594	1	7229465.297	2	6672458.078	2	5967275.563	2	0	0	5045955.461	2	0	0	0	0	0	0	0	0	0	0	0	0	0	0	0	0	0	0	0	0	0	0	0	0	0	0	0	0	0	0	0	0	0	0	0	0
84	Acot8	0	0	0	0	0	0	0	0	0	0	1276812.625	1	0	0	0	0	0	0	0	0	0	0	0	0	0	0	0	0	0	0	0	0	0	0	0	0	0	0	0	0	0	0	0	0	0	0	0	0
85	Acot9	0	0	0	0	0	0	0	0	0	0	0	0	0	0	0	0	0	0	0	0	0	0	0	0	0	0	0	0	0	0	0	0	0	0	0	0	1121188.5	3	1917778.813	2	180605.9063	1	0	0	0	0	0	0
86	Acrbp	0	0	3590693.25	1	0	0	4843430.5	1	0	0	12615404	1	0	0	0	0	0	0	17583772	1	13576029	1	0	0	0	0	5723309	1	4654248.5	1	0	0	0	0	0	0	10511660	1	10977372	1	8562432	1	3007113.75	1	0	0	4031800.25	1
87	Acsl1	0	0	0	0	0	0	0	0	0	0	0	0	0	0	0	0	0	0	0	0	0	0	0	0	0	0	0	0	0	0	172365.6094	1	16381.38379	1	0	0	0	0	0	0	0	0	0	0	0	0	0	0
88	Acsl5	0	0	0	0	0	0	0	0	0	0	3359801.75	1	0	0	0	0	0	0	0	0	0	0	0	0	0	0	0	0	0	0	0	0	0	0	0	0	0	0	0	0	0	0	0	0	0	0	0	0
89	Acta1	0	0	0	0	0	0	0	0	0	0	0	0	0	0	0	0	610257842.4	147	0	0	0	0	0	0	0	0	0	0	0	0	0	0	27965531.8	48	0	0	0	0	0	0	0	0	0	0	0	0	0	0
90	Acta2	0	0	0	0	0	0	0	0	0	0	0	0	980290808.4	166	0	0	0	0	0	0	0	0	0	0	0	0	0	0	0	0	0	0	0	0	0	0	0	0	0	0	0	0	0	0	0	0	0	0
91	Actb	16373130144	311	50526194.63	159	17093647599	469	36494134.25	127	12057144524	260	2656326	17	25495480089	253	28722326055	218	24636523197	219	12166934472	97	11410299328	83	11828390390	92	17070415272	403	16204453655	346	16124449037	317	275021164.3	63	6569506136	62	5701470578	127	23113700893	570	22315189112	452	20754397168	340	18143292369	406	2396097.938	127	15385276.25	197
92	Actbl2	0	0	0	0	2561571.5	46	0	0	0	0	0	0	110271546.8	66	92858598.81	61	117672857.6	55	12129546.69	14	22624381.38	22	23265440.63	24	30175013.75	30	17128952	30	7951548.188	32	1843605.5	13	6542544	7	1341051.656	14	0	0	0	0	0	0	35838463	28	30248959.75	27	6094857.5	28
93	Actc1	898353349	119	0	0	0	0	568333854.9	91	0	0	577341873.3	97	0	0	653960072.1	154	36446487.38	151	217286758.2	54	0	0	351263297.9	63	918157486.4	86	809641989.8	93	909045296.3	99	6456324793	80	0	0	46543011.38	73	1438950872	118	1539123829	110	1618776183	126	914724926.4	95	838954434.3	96	832488988.9	80
94	Actg1	8310629	38	13049255553	161	0	0	12103018608	164	2292024.5	132	15693375708	174	0	0	0	0	4155008.875	46	0	0	0	0	12840906.25	60	0	0	9315692.75	131	0	0	5615869.621	32	0	0	5642881	30	0	0	2960161.5	71	0	0	0	0	18077370000	201	20538572440	194
95	Actg2	0	0	977849277.2	109	1077828425	120	0	0	649385033.9	100	0	0	1722976.625	78	0	0	0	0	0	0	199853920.7	61	0	0	0	0	0	0	0	0	0	0	0	0	0	0	0	0	0	0	0	0	0	0	0	0	0	0
96	Actl6a	0	0	0	0	0	0	0	0	1741944	1	4477876.625	2	0	0	0	0	0	0	0	0	0	0	0	0	0	0	0	0	0	0	0	0	0	0	0	0	0	0	0	0	0	0	0	0	0	0	0	0
97	Actn1	27652647.5	4	26963267.75	4	32057908.13	5	35864711.42	6	25778985.5	4	40852297.94	10	11629274.88	12	4338678.25	9	3330529.75	7	0	0	0	0	0	0	0	0	0	0	0	0	0	0	0	0	0	0	5328974.5	3	22916395.33	7	18613116.88	5	27867460.5	5	13693030	3	17958588.88	3
98	Actn2	0	0	0	0	0	0	0	0	0	0	0	0	0	0	0	0	0	0	0	0	0	0	0	0	556452.0938	3	92487.78125	1	1176663.453	3	0	0	0	0	0	0	0	0	0	0	0	0	0	0	0	0	0	0
99	Actn4	3364127.75	2	24869728.25	4	13129898	3	3132244.75	3	5038149.5	2	3562514.5	2	50996284.13	13	44081823.78	14	37725351.63	13	0	0	0	0	0	0	10274426.56	3	0	0	5479501.5	1	0	0	0	0	0	0	10545020	3	8134776.5	3	9825525.5	3	0	0	1724926.125	3	2898972	2
100	Actr10	0	0	0	0	0	0	0	0	1659903.25	1	0	0	0	0	0	0	0	0	3815112.5	1	0	0	4412875.5	1	0	0	0	0	0	0	334157.5625	1	474742.1563	1	306803.9375	1	535010.6875	1	239968.0469	1	0	0	0	0	0	0	554603.0625	1
101	Actr1a	0	0	0	0	0	0	11649892	1	10250288	1	10497289	1	16148886	1	12817303	1	0	0	2393452.141	3	1624869.25	2	2545199.781	3	12862809	1	184308.3906	1	0	0	1877681.75	1	0	0	0	0	86841.20313	1	0	0	170730.6875	1	790230.1719	2	0	0	18723949.23	2
102	Actr2	130629382.8	6	29960424.25	3	47257640	3	23209035.25	4	43969537.38	5	48515825.5	7	321399160.1	13	128227239.8	15	166135130.8	13	66079565.75	4	68458943.63	5	70244423.22	6	84837642	7	69591784.25	8	83115077.75	7	28782519.38	4	31264740.75	4	26659663.63	7	74695884.13	6	98470217.63	7	77310205	5	127155487	10	149174431	6	148909969.6	11
103	Actr3	150502786	13	103125821.4	10	111220971.6	10	124923293.8	12	194361905.6	13	145205376.1	10	244115573.8	13	235704543.4	16	230244189.8	14	11958861	11	12505968.32	13	13301931.39	10	71012501.69	12	63332937	11	63080086.63	12	8430783.938	5	12076193.72	4	12682436.59	6	134209087.8	17	144340177	17	105042486.1	16	83260299.75	15	90396349.5	13	151758915.9	14
104	Actr8	0	0	0	0	0	0	0	0	0	0	0	0	0	0	0	0	0	0	0	0	0	0	0	0	0	0	0	0	0	0	0	0	0	0	0	0	0	0	0	0	0	0	0	0	971127.625	1	0	0
105	Adad2	0	0	0	0	0	0	15039953.81	2	0	0	0	0	0	0	0	0	0	0	0	0	0	0	0	0	0	0	0	0	0	0	0	0	0	0	0	0	0	0	0	0	0	0	25123262.5	2	0	0	0	0
106	Adam9	0	0	0	0	927456.625	1	122284.1875	1	0	0	0	0	0	0	0	0	0	0	0	0	0	0	0	0	0	0	0	0	0	0	0	0	0	0	0	0	0	0	0	0	0	0	0	0	0	0	0	0
107	Adamdec1	0	0	0	0	0	0	0	0	0	0	0	0	0	0	0	0	0	0	0	0	0	0	0	0	0	0	0	0	0	0	0	0	0	0	0	0	0	0	0	0	0	0	1966448.25	1	0	0	0	0
108	Adamts12	0	0	0	0	0	0	5231263.5	1	0	0	0	0	0	0	0	0	0	0	0	0	0	0	0	0	0	0	0	0	0	0	0	0	0	0	0	0	0	0	0	0	0	0	0	0	0	0	0	0
109	Adamts17	1932123.75	1	0	0	0	0	0	0	0	0	0	0	0	0	0	0	0	0	0	0	0	0	0	0	0	0	0	0	0	0	0	0	0	0	0	0	0	0	0	0	0	0	0	0	0	0	0	0
110	Adamts4	0	0	1602888.25	1	0	0	0	0	0	0	0	0	0	0	0	0	0	0	0	0	0	0	0	0	0	0	0	0	0	0	0	0	0	0	0	0	0	0	0	0	0	0	0	0	0	0	0	0
111	Adamtsl1	2356994.5	1	0	0	5629331	1	0	0	0	0	0	0	0	0	0	0	0	0	0	0	0	0	0	0	0	0	0	0	0	0	0	0	0	0	0	0	0	0	18194148	1	0	0	8089906	1	0	0	0	0
112	Adar	0	0	1820894.75	1	0	0	0	0	1945272.25	1	49784730.56	3	0	0	0	0	0	0	0	0	0	0	0	0	2791782.5	1	0	0	0	0	0	0	0	0	0	0	0	0	80031040	1	0	0	0	0	0	0	0	0
113	Add1	4414864.75	3	3111944.5	2	3955926.25	3	7934687.875	4	3607104.969	3	19769026.13	5	0	0	0	0	0	0	8859225.75	6	5635666.969	4	15433654.63	5	14859147.88	4	12437911.42	5	12857142.44	6	0	0	0	0	0	0	1537303.375	1	5111148.875	3	1347153.75	1	7430629	2	19244462.13	4	11468633.69	4
114	Add3	130870.1328	1	1124470.172	2	298230.8926	2	143983.4375	1	2156555.25	2	13384675.5	2	0	0	0	0	0	0	4591118.75	3	3744706.922	2	16809610.73	3	11086562.56	2	8472533	1	8317407.438	2	0	0	0	0	0	0	11581579.56	4	12835581.56	3	6466552.125	2	6865793.906	2	4517433.625	2	13184976.5	3
115	Adh1	0	0	0	0	0	0	0	0	0	0	0	0	0	0	0	0	0	0	0	0	0	0	0	0	0	0	0	0	0	0	295312.8828	2	112631.0781	2	0	0	0	0	0	0	0	0	0	0	0	0	0	0
116	Adipoq	0	0	0	0	0	0	0	0	0	0	1250606.5	1	0	0	0	0	0	0	0	0	0	0	0	0	0	0	0	0	0	0	0	0	0	0	0	0	0	0	0	0	0	0	0	0	0	0	0	0
117	Adnp	5148223.75	2	5925526.625	3	5413570.125	2	41974997.03	11	43678442.81	14	51044692.13	10	0	0	0	0	0	0	5588443	2	6329.429199	1	0	0	83986167.05	13	133977765.2	16	127515272.7	14	0	0	0	0	0	0	0	0	0	0	0	0	114356702.9	16	89967762.97	11	73967399.13	10
118	Adora3	0	0	0	0	0	0	0	0	0	0	0	0	0	0	0	0	0	0	0	0	1285714.5	1	1478537.75	1	0	0	0	0	0	0	0	0	0	0	0	0	0	0	0	0	0	0	0	0	0	0	0	0
119	Adpgk	0	0	0	0	0	0	0	0	0	0	0	0	0	0	0	0	0	0	0	0	0	0	0	0	5007615	1	0	0	0	0	0	0	0	0	0	0	0	0	0	0	0	0	0	0	0	0	0	0
120	Adra2c	0	0	0	0	0	0	0	0	0	0	0	0	0	0	0	0	0	0	0	0	0	0	0	0	0	0	0	0	0	0	0	0	0	0	0	0	0	0	61878.55078	1	0	0	0	0	0	0	0	0
121	Adrbk1	30475761.5	3	30881763.5	4	32287896	3	22827429	3	24364593.5	3	7589845	1	0	0	0	0	0	0	5629775.5	2	5376968	2	3326717.5	1	7558119.75	2	6249082.75	3	7689066.5	2	0	0	0	0	0	0	2704410.75	1	2778952.5	1	7067738.75	2	3113738.5	1	12643591.25	3	4505441	1
122	Adrm1	0	0	842390.875	1	802559.4375	1	0	0	0	0	861023.6875	1	0	0	137011.5469	1	0	0	3018892.75	1	3967228.25	1	5379410.5	1	0	0	0	0	0	0	1226467.125	1	1310297.25	1	1234587.625	1	5372208.5	1	5181188	1	4254099.5	1	0	0	0	0	5147483.5	1
123	Adsl	0	0	0	0	6278903	2	4698983.125	2	6636430.5	1	2763857.25	1	2335607.25	1	0	0	0	0	0	0	0	0	0	0	5831940	1	6749623.25	2	5930434.125	2	0	0	0	0	0	0	2169512.5	1	0	0	0	0	5079450	2	4321763	1	4228842.5	1
124	Adss	0	0	0	0	0	0	0	0	0	0	0	0	0	0	0	0	0	0	0	0	0	0	0	0	0	0	0	0	0	0	0	0	0	0	0	0	0	0	0	0	0	0	0	0	442391.3125	1	0	0
125	Aen	0	0	0	0	0	0	0	0	0	0	0	0	0	0	0	0	0	0	0	0	0	0	0	0	0	0	0	0	0	0	0	0	0	0	0	0	0	0	124823.875	1	0	0	0	0	0	0	0	0
126	Afap1	0	0	0	0	0	0	0	0	919361.1875	1	0	0	0	0	0	0	0	0	0	0	0	0	0	0	0	0	0	0	0	0	0	0	0	0	0	0	0	0	0	0	0	0	0	0	0	0	0	0
127	Aff1	0	0	0	0	0	0	47295.05859	1	0	0	53190.1875	1	0	0	0	0	0	0	68799.55469	1	70401.03125	1	82426.60938	1	1023058.938	3	1358275.125	3	761516.0938	2	0	0	0	0	0	0	51737.46484	1	261522.6875	1	192858.0781	1	359702.625	1	129181.9063	1	1468654.626	4
128	Aff4	2510057.719	2	2536473.113	3	3086673.914	2	21383384.89	8	604534.4219	3	17507734.41	6	0	0	0	0	0	0	667427.6875	1	14881376.56	2	518430.8438	1	19515659.73	6	13783793.31	6	16026596.81	5	0	0	0	0	0	0	0	0	0	0	0	0	30278561.19	7	16968171.88	6	16154309.25	3
129	Afg3l2	0	0	0	0	0	0	0	0	0	0	0	0	0	0	0	0	0	0	1170018.25	1	712157.5	1	0	0	1530155.5	1	1813306.5	1	0	0	0	0	0	0	0	0	0	0	666793.0625	1	0	0	1741390.625	1	4515410	2	0	0
130	Aftph	5853935.984	4	3972907.75	4	4156877.797	3	20866922.63	6	23257309.06	9	37695160.63	7	0	0	0	0	0	0	13469901.25	5	3278827.625	2	10108419.25	3	14545870.38	5	9375642.125	4	9165160.438	4	0	0	0	0	0	0	0	0	1745163.375	1	0	0	9429938.5	3	9354806.688	5	1635802.547	4
131	Agap1	0	0	0	0	2945890.75	1	0	0	0	0	0	0	0	0	0	0	0	0	0	0	0	0	0	0	0	0	0	0	0	0	0	0	0	0	0	0	0	0	0	0	0	0	0	0	0	0	0	0
132	Agbl3	0	0	0	0	0	0	0	0	0	0	0	0	0	0	0	0	0	0	0	0	1383300.375	1	0	0	0	0	1124556.25	1	0	0	0	0	0	0	0	0	0	0	1518182.875	1	0	0	0	0	0	0	0	0
133	Agfg1	493500972.8	13	460007477.3	11	454588636.6	11	225349869.6	10	203267811.1	10	155604365.8	10	0	0	0	0	0	0	194893519	9	179544338.8	10	193354027	9	186861150.5	6	212262160.9	8	167419479.8	10	0	0	0	0	0	0	270147585.3	7	288360182	5	286359390.5	9	94592043	7	70098959	6	249522931.6	8
134	Agfg2	562019.25	2	4177475.844	2	437591.25	2	0	0	0	0	0	0	0	0	0	0	0	0	1582310.25	1	0	0	0	0	2123455	1	0	0	0	0	0	0	0	0	0	0	0	0	0	0	3623913.25	2	106938.6172	1	0	0	0	0
135	Ago1	3616324	4	4295326	3	4502000.5	2	3510147.75	2	0	0	0	0	0	0	0	0	0	0	370473.9375	3	1385621.297	4	0	0	0	0	0	0	0	0	0	0	0	0	0	0	0	0	0	0	0	0	1228295.875	1	0	0	0	0
136	Ago2	54924927	8	42819685.5	5	37499892.5	4	25579024	4	13657682.53	3	26465826	3	0	0	0	0	0	0	17964198.5	6	15882303.75	4	17199197	4	11613874.75	3	16512243.5	5	8012035.5	3	0	0	0	0	0	0	21695369.25	5	24759470	8	36690498.25	9	5506999.25	2	0	0	2202774.25	2
137	Agpat1	0	0	0	0	0	0	0	0	0	0	0	0	0	0	0	0	0	0	0	0	0	0	0	0	0	0	0	0	0	0	0	0	0	0	0	0	0	0	0	0	0	0	0	0	200502.5313	1	0	0
138	Ahctf1	0	0	0	0	0	0	38000136.97	10	36140320.91	11	87931537.5	14	0	0	0	0	0	0	0	0	0	0	1764847.25	1	41934507.56	13	25699853.88	13	18214342.63	7	0	0	0	0	0	0	0	0	0	0	0	0	18709221.47	10	9151246.5	2	5585450.5	2
139	Ahcyl1	39678634.11	7	81942215.91	8	88631598.84	8	64095425	5	68350510.75	8	74128401.81	9	0	0	0	0	0	0	11245682.63	4	11738581.25	3	16258333.69	6	45551835.36	10	28421116.12	7	41770935.25	6	0	0	0	0	0	0	76130662.19	9	76078658.63	9	56875918.25	5	53225995.25	7	59094168.5	9	66304093.13	9
140	Ahcyl2	0	0	0	0	0	0	0	0	0	0	0	0	0	0	0	0	0	0	0	0	0	0	0	0	0	0	0	0	0	0	0	0	0	0	0	0	0	0	0	0	0	0	409910.1875	5	0	0	0	0
141	Ahdc1	0	0	0	0	0	0	2289103.75	1	3482992	1	0	0	0	0	0	0	0	0	0	0	0	0	0	0	0	0	0	0	746306.6875	1	0	0	0	0	0	0	0	0	0	0	0	0	0	0	0	0	1467485.5	1
142	Ahnak	48662038511	1091	43791688778	1044	52743396112	1071	42041831984	1040	44175143358	1026	49233712984	1120	31535937.44	15	31047137.36	11	42668934.5	12	40936915146	1614	36542230578	1414	38520722938	1227	25659936879	1395	20168916385	1376	24577418291	1380	15279215.41	4	1452076.625	3	5279592.313	6	19854270439	590	20537396387	577	20248629572	579	22836061655	1150	24216877088	1078	24220214807	993
143	Ahnak2	1580308536	177	1459840432	110	1547109303	172	795196328.7	100	784397674.7	124	1045321366	116	0	0	0	0	0	0	1767270026	236	1704369931	246	1708635631	243	273960515.5	58	223305932.5	51	281954867.1	67	0	0	0	0	0	0	717363444	34	696087985.8	58	645748396	50	289740995.6	42	371117493.2	42	376264845.3	53
144	Ahrr	0	0	0	0	0	0	0	0	0	0	0	0	0	0	0	0	0	0	0	0	0	0	0	0	2485151.5	1	0	0	0	0	0	0	0	0	0	0	0	0	0	0	0	0	0	0	0	0	0	0
145	Ahsa1	0	0	0	0	0	0	2337981	1	1953193.75	1	5142229	2	4237890.746	2	0	0	0	0	0	0	0	0	0	0	5346770.375	2	4764986.5	1	4454676.094	2	0	0	0	0	0	0	1211985.891	2	1437059.125	1	1584101.125	1	0	0	760816.875	1	0	0
146	Ahsa2	10276538	1	10950506	1	11413237	1	15493618	1	14294515	1	15733843	1	0	0	0	0	0	0	0	0	5916841.5	1	0	0	0	0	0	0	0	0	0	0	0	0	0	0	0	0	0	0	0	0	0	0	0	0	0	0
147	Ai314180	0	0	0	0	0	0	0	0	0	0	0	0	0	0	0	0	0	0	0	0	0	0	0	0	0	0	0	0	0	0	0	0	0	0	0	0	260214.2344	1	221547.3438	1	0	0	0	0	0	0	0	0
148	Aifm1	0	0	0	0	0	0	0	0	0	0	0	0	0	0	0	0	0	0	0	0	0	0	0	0	0	0	0	0	0	0	0	0	0	0	0	0	0	0	0	0	0	0	1031115.188	1	0	0	0	0
149	Aimp1	19410027	5	7592355.75	2	11996866	2	19515686.88	6	28666091.88	6	19171069.38	3	0	0	0	0	0	0	15082639.25	2	23366918	2	14658515.88	2	35902337.75	3	13798690	2	17018675.25	3	65291.42969	1	1908080.691	2	1282924.25	1	0	0	0	0	0	0	19602687	4	19680292	4	25242362	3
150	Aimp2	2836359.5	1	0	0	0	0	0	0	0	0	0	0	0	0	0	0	0	0	0	0	0	0	0	0	0	0	0	0	0	0	0	0	0	0	0	0	0	0	0	0	0	0	0	0	0	0	0	0
151	Aip	18630902	1	0	0	0	0	0	0	0	0	0	0	0	0	0	0	0	0	0	0	0	0	0	0	0	0	0	0	0	0	0	0	0	0	0	0	0	0	0	0	0	0	0	0	0	0	0	0
152	Aire	0	0	0	0	0	0	0	0	0	0	0	0	0	0	0	0	0	0	0	0	0	0	0	0	0	0	0	0	1028069.625	1	0	0	0	0	0	0	0	0	0	0	0	0	0	0	0	0	0	0
153	Airn	0	0	0	0	0	0	0	0	0	0	0	0	0	0	0	0	0	0	0	0	13040416	1	0	0	0	0	0	0	0	0	0	0	0	0	0	0	0	0	0	0	17773742	1	0	0	0	0	0	0
154	Ak1	0	0	0	0	0	0	0	0	0	0	0	0	0	0	0	0	0	0	0	0	657440.875	1	0	0	0	0	0	0	0	0	0	0	0	0	0	0	0	0	0	0	0	0	0	0	0	0	0	0
155	Akap1	0	0	41978373.13	6	44815440.38	5	64515126.63	8	103926897.1	13	193886035.3	15	0	0	0	0	0	0	42468340.5	5	45874271	7	45767713.25	5	142900177.8	7	120653788	8	135721810.3	9	0	0	0	0	0	0	12803514	2	22929574.75	4	16021572.25	3	121994098.6	8	115116421.5	7	84137340.5	5
156	Akap10	11205668	4	13534796.45	4	3811599.5	1	0	0	6459179.25	2	0	0	0	0	0	0	0	0	7681554.25	2	8417910.625	2	10603367.63	2	1360645.875	1	4011488.75	1	1429593.125	1	0	0	0	0	0	0	14858689	1	15040669	1	12751229	1	3824217.75	1	0	0	14835783	1
157	Akap12	0	0	0	0	0	0	0	0	0	0	0	0	0	0	0	0	0	0	1733800.859	2	3321904.25	4	4151596	3	0	0	0	0	574904.4375	1	0	0	0	0	0	0	33726.85547	1	453174.9453	2	471022.5234	2	4430525.625	3	701104.375	2	290347.1563	1
158	Akap13	0	0	0	0	0	0	0	0	0	0	0	0	0	0	0	0	0	0	3339291.625	2	869970.5	2	2915007.063	2	0	0	0	0	0	0	0	0	0	0	0	0	0	0	0	0	0	0	0	0	0	0	0	0
159	Akap14	1645452	1	0	0	0	0	0	0	0	0	0	0	0	0	0	0	0	0	0	0	0	0	0	0	0	0	0	0	0	0	0	0	0	0	0	0	0	0	0	0	0	0	0	0	0	0	0	0
160	Akap6	0	0	0	0	0	0	0	0	0	0	0	0	0	0	0	0	0	0	28917.8418	1	105657.7969	1	84814.74219	1	0	0	0	0	0	0	0	0	0	0	0	0	0	0	0	0	0	0	0	0	0	0	0	0
161	Akap8	4731466	1	7791863.234	2	4017380.625	2	15219076.56	7	17663994.25	5	45127865.19	8	0	0	0	0	0	0	0	0	0	0	0	0	10786060	1	22126934.75	3	9285680.5	3	0	0	0	0	0	0	0	0	0	0	3805354.5	1	9408479.375	3	10942675.75	3	0	0
162	Akap9	5512119.625	5	6905528.344	4	7246841.359	6	1873684.313	4	0	0	512187.8125	1	0	0	0	0	0	0	14308087.97	9	25473720.57	26	38212706.94	22	2686322.25	1	0	0	0	0	0	0	0	0	0	0	579936.375	1	0	0	69059.99219	1	1741970	1	0	0	0	0
163	Akip1	0	0	0	0	0	0	0	0	0	0	0	0	0	0	0	0	0	0	141152.5156	1	0	0	0	0	0	0	0	0	0	0	0	0	0	0	0	0	0	0	0	0	0	0	0	0	0	0	0	0
164	Akt1s1	7171262	2	9017286	1	7891875.5	1	0	0	0	0	0	0	0	0	0	0	0	0	0	0	0	0	0	0	0	0	0	0	0	0	0	0	0	0	0	0	0	0	0	0	0	0	0	0	0	0	0	0
165	Alb	0	0	0	0	0	0	0	0	0	0	0	0	64333294.19	2	6611111	1	12038044	1	0	0	0	0	37713.62109	1	692652.125	1	0	0	518456.8438	1	0	0	0	0	0	0	3212732.5	1	0	0	0	0	0	0	0	0	0	0
166	Aldh18a1	14640464.25	4	14510908.75	4	11778810.63	3	10381383.75	3	15567503.5	4	7821810.688	4	703336.625	1	7202070	2	6113327	2	4503677	1	5499494.875	2	5708663.938	2	6233187.563	2	4649814.5	1	5581981.438	2	1235562.625	1	1620335.75	1	0	0	1999515.375	2	3055788.375	2	3025220	2	1286715.5	1	1442233.25	1	0	0
167	Aldh1l1	0	0	0	0	964814.8125	1	0	0	0	0	0	0	0	0	0	0	0	0	0	0	0	0	0	0	0	0	0	0	0	0	0	0	0	0	0	0	0	0	0	0	0	0	0	0	0	0	0	0
168	Aldh1l2	0	0	0	0	0	0	0	0	1419380.5	1	0	0	0	0	1250780	1	0	0	2329109.5	1	0	0	0	0	0	0	0	0	431465.0313	1	0	0	0	0	0	0	0	0	0	0	0	0	0	0	0	0	0	0
169	Aldh4a1	0	0	0	0	0	0	0	0	0	0	0	0	0	0	0	0	0	0	0	0	0	0	0	0	0	0	0	0	0	0	12096.29102	1	0	0	0	0	0	0	0	0	0	0	0	0	0	0	0	0
170	Aldoart1	0	0	0	0	0	0	0	0	0	0	0	0	0	0	0	0	0	0	0	0	0	0	0	0	0	0	6476599	3	3690737.75	1	0	0	0	0	0	0	0	0	0	0	0	0	0	0	0	0	0	0
171	Alg5	0	0	0	0	0	0	0	0	0	0	0	0	0	0	0	0	0	0	0	0	0	0	0	0	0	0	0	0	264874.4063	1	0	0	0	0	0	0	0	0	0	0	0	0	0	0	0	0	0	0
172	Alkbh3	3920703.625	2	4177961.25	2	5205611.75	2	302951.6875	1	3657565.25	2	433402.2813	1	0	0	0	0	0	0	0	0	0	0	0	0	2077596.25	1	1423953	1	1876489.25	1	0	0	0	0	0	0	0	0	1736892.625	1	0	0	0	0	6231.67334	1	0	0
173	Aloxe3	0	0	0	0	0	0	0	0	0	0	0	0	0	0	0	0	7963059	1	0	0	0	0	0	0	0	0	0	0	0	0	0	0	0	0	0	0	0	0	0	0	0	0	0	0	0	0	0	0
174	Alyref	0	0	0	0	0	0	34514278.66	6	26234667.83	6	40019465.25	4	0	0	0	0	0	0	0	0	0	0	0	0	11872854.5	3	8841134.75	3	8907803.5	2	0	0	0	0	0	0	0	0	0	0	0	0	23435424.44	5	8502829.125	3	13210534.47	5
175	Alyref2	2332752.75	1	0	0	0	0	0	0	0	0	0	0	0	0	0	0	0	0	0	0	0	0	0	0	0	0	0	0	0	0	0	0	0	0	0	0	0	0	0	0	0	0	0	0	0	0	0	0
176	Amer1	0	0	0	0	0	0	0	0	0	0	0	0	0	0	0	0	0	0	0	0	0	0	202561.5938	1	0	0	0	0	0	0	0	0	0	0	0	0	0	0	0	0	0	0	0	0	0	0	0	0
177	Ammecr1	0	0	0	0	0	0	0	0	0	0	0	0	0	0	0	0	0	0	485855.5	1	0	0	0	0	0	0	500686.4063	1	0	0	0	0	0	0	417861.7813	1	0	0	0	0	0	0	0	0	0	0	0	0
178	Amot	0	0	0	0	1839966.5	1	0	0	0	0	0	0	0	0	0	0	0	0	9759936.25	2	7906138.5	1	14117048.38	4	0	0	7929034.5	1	6934075	1	0	0	0	0	0	0	1213903.75	1	180076.4219	1	452657.3125	1	0	0	0	0	0	0
179	Amotl1	0	0	3927470.188	2	0	0	0	0	0	0	0	0	0	0	0	0	0	0	10628891.5	2	7374402.5	1	7111060	1	0	0	0	0	0	0	0	0	0	0	0	0	0	0	0	0	0	0	0	0	0	0	0	0
180	Amotl2	19216567.5	3	7301280	1	13146874.16	3	0	0	0	0	0	0	0	0	0	0	0	0	514348.8125	1	413893.75	3	465802.5313	1	0	0	0	0	0	0	0	0	0	0	0	0	2871706.188	2	2052334.875	1	1633070	1	0	0	0	0	0	0
181	Ampd2	52331367.19	8	50883847.84	8	63327273	6	17559662.16	6	28379535.25	7	40105631.88	4	0	0	0	0	0	0	30110752.75	6	51371387.75	5	82397874.38	6	62578125.75	5	53730698.88	5	69453580.25	6	0	0	0	0	0	0	8666075.25	3	6668620.5	2	6179330.75	2	13385677.5	3	6543077.5	2	8388004.563	3
182	Amy1	0	0	0	0	0	0	0	0	0	0	0	0	0	0	0	0	0	0	0	0	0	0	3018377.5	1	0	0	0	0	0	0	0	0	0	0	0	0	0	0	0	0	0	0	0	0	0	0	0	0
183	Anapc1	0	0	0	0	0	0	0	0	0	0	1815183	2	0	0	0	0	0	0	0	0	0	0	0	0	19584062	1	30658949.5	2	1162595.25	1	0	0	0	0	0	0	0	0	0	0	0	0	2334144.75	1	0	0	0	0
184	Anapc16	0	0	0	0	0	0	0	0	0	0	0	0	0	0	0	0	0	0	0	0	0	0	0	0	0	0	0	0	0	0	0	0	0	0	0	0	360761.0313	1	439459.9063	1	461320.3125	1	566886.75	1	797222.6875	1	750084.625	1
185	Anapc4	2722468	1	0	0	2325354.5	1	0	0	0	0	0	0	0	0	0	0	0	0	1058285.625	1	0	0	0	0	0	0	0	0	0	0	0	0	0	0	0	0	0	0	0	0	0	0	0	0	0	0	0	0
186	Ank2	0	0	0	0	969964.3125	1	0	0	1064890.25	1	1830597.625	2	0	0	0	0	0	0	0	0	0	0	0	0	0	0	0	0	0	0	0	0	0	0	0	0	0	0	0	0	0	0	0	0	0	0	0	0
187	Ank3	4642670.5	1	0	0	8618051.5	3	10936832.83	4	24151720	4	43680939.13	8	0	0	0	0	0	0	1560923.75	2	1831915.625	1	1749478.25	2	4654905.5	1	4433442.125	2	6174246.125	2	0	0	0	0	0	0	0	0	0	0	0	0	10722760.52	5	10435083.5	3	7249485.672	4
188	Ankar	0	0	0	0	0	0	0	0	0	0	0	0	0	0	0	0	0	0	0	0	0	0	0	0	4748659	1	0	0	0	0	0	0	0	0	0	0	0	0	0	0	0	0	0	0	0	0	0	0
189	Ankfy1	0	0	0	0	0	0	0	0	0	0	0	0	0	0	0	0	0	0	0	0	0	0	0	0	0	0	0	0	2997842	1	0	0	0	0	0	0	0	0	0	0	0	0	0	0	0	0	47164680	1
190	Ankhd1	71534173.92	25	59894216.49	27	86751211.23	29	5405050	6	6401740.18	5	10153853.13	7	0	0	0	0	0	0	73189876.73	28	83356470.07	25	50628416.72	29	7620618.313	8	2842912	5	4764120.906	5	0	0	0	0	0	0	24298993.44	22	24528648.7	18	14651837.25	19	2974004.914	4	3413397.875	6	3241641.938	5
191	Ankle2	23140437.81	9	20214798.41	9	9084537.563	6	58633345.81	14	41659749.75	12	42797443.38	9	0	0	0	0	0	0	5432972.438	5	7485512	5	4479738	3	53189137.56	12	41960459	13	44688935.94	9	0	0	0	0	0	0	14266009.25	6	17511513	6	13094497.88	5	42577066.19	9	67402336.86	13	87125539.22	15
192	Ankrd10	0	0	0	0	0	0	0	0	0	0	1154759.875	1	0	0	0	0	0	0	0	0	0	0	0	0	0	0	0	0	0	0	0	0	0	0	0	0	0	0	0	0	0	0	0	0	0	0	0	0
193	Ankrd17	161348966.6	30	133001587.9	28	200647403.9	39	35610690.18	19	93018211.49	21	83845244.27	15	0	0	0	0	0	0	87245808.63	17	82639373.98	21	113173021	23	31972928.75	8	36913611.14	11	41599171.56	9	0	0	0	0	0	0	83905758.81	16	83420207.88	19	87558692.47	19	21384146.53	5	37064980.48	11	42916711.16	9
194	Ankrd24	0	0	0	0	3381987.75	1	0	0	0	0	0	0	0	0	0	0	0	0	0	0	0	0	0	0	0	0	0	0	0	0	0	0	0	0	0	0	0	0	0	0	0	0	0	0	0	0	0	0
195	Ankrd27	0	0	0	0	0	0	0	0	0	0	0	0	0	0	0	0	0	0	287280.625	1	237174.1875	1	352067.8125	1	0	0	0	0	77763.71875	1	0	0	0	0	0	0	512673.8125	1	585633.75	1	525002.375	1	0	0	0	0	0	0
196	Ankrd28	8814091	1	10761343	1	12767215	2	0	0	0	0	0	0	0	0	0	0	0	0	0	0	2604435.438	2	0	0	0	0	0	0	0	0	0	0	0	0	0	0	0	0	0	0	0	0	0	0	0	0	0	0
197	Ankrd40	0	0	0	0	0	0	0	0	0	0	0	0	0	0	0	0	0	0	0	0	650634.6875	1	878663	1	0	0	0	0	0	0	0	0	0	0	0	0	0	0	0	0	0	0	0	0	0	0	0	0
198	Ankrd49	339621.0938	1	428412.1563	1	782644.1875	2	0	0	0	0	0	0	0	0	0	0	0	0	0	0	0	0	0	0	0	0	0	0	0	0	0	0	0	0	0	0	2464071.75	1	2827960.5	1	0	0	0	0	0	0	0	0
199	Ankrd50	0	0	801714.125	1	0	0	800047.3125	1	764334.875	1	0	0	0	0	0	0	0	0	0	0	0	0	0	0	0	0	0	0	0	0	0	0	0	0	0	0	0	0	0	0	0	0	0	0	0	0	0	0
200	Ankrd52	20087586.25	4	1342316.625	2	1538454.375	1	0	0	0	0	2593463.75	1	0	0	0	0	0	0	1511423.5	1	1546557	1	2857163.5	1	0	0	0	0	0	0	0	0	0	0	0	0	0	0	124301.7344	1	0	0	0	0	0	0	0	0
201	Ankrd55	0	0	0	0	0	0	0	0	0	0	0	0	0	0	0	0	0	0	315248.3594	2	322471.4844	2	0	0	0	0	0	0	0	0	0	0	0	0	0	0	359459.5469	2	0	0	0	0	0	0	0	0	258322.25	1
202	Anks1a	2439249	1	0	0	3601998.5	1	0	0	0	0	4579994.5	1	0	0	0	0	0	0	2932014.031	3	1938407.094	2	2368623.813	2	0	0	307717.5	1	1433802.188	2	0	0	0	0	0	0	0	0	0	0	0	0	1195043.75	1	0	0	0	0
203	Anks3	7609443.25	2	6659042.5	2	10102556.25	3	0	0	0	0	0	0	0	0	0	0	0	0	0	0	0	0	0	0	0	0	0	0	0	0	0	0	0	0	0	0	0	0	2047771.625	1	2237264.75	1	0	0	0	0	0	0
204	Anks6	0	0	0	0	0	0	0	0	0	0	0	0	0	0	0	0	0	0	0	0	0	0	0	0	0	0	0	0	0	0	0	0	0	0	0	0	0	0	0	0	30802310	1	0	0	11782430	1	0	0
205	Anln	73936059.5	14	66923177.09	15	111694757.1	19	322700512.8	45	401636635.2	52	441600178.2	40	0	0	0	0	0	0	62683486.06	13	39648775.38	9	47178920.25	10	390490396.4	35	324690695.6	34	396408756.8	36	405870.7188	1	0	0	0	0	45431756.38	9	62982598.69	12	45332421.88	9	269744119.9	24	253843941	21	217551530.1	21
206	Ano8	0	0	0	0	0	0	0	0	0	0	0	0	0	0	0	0	0	0	1322255.391	3	1255278.438	2	2199066.938	2	348453.0313	1	0	0	0	0	0	0	0	0	0	0	0	0	336896.7813	1	0	0	0	0	0	0	0	0
207	Anp32b	0	0	0	0	0	0	0	0	0	0	47379.86719	1	0	0	0	0	0	0	0	0	0	0	0	0	0	0	0	0	0	0	0	0	0	0	0	0	0	0	0	0	0	0	0	0	0	0	0	0
208	Anxa1	437332507.2	18	498050295.9	25	519271407.5	22	461474121.6	22	341840772.4	26	537032585.2	28	2151272.5	2	2477430	2	1502397.375	1	63714849.63	9	67322510.19	10	81157343.81	11	275550038.1	24	159426745.4	21	170713887.3	16	589923.0625	1	374008.6563	1	255495.5313	1	194770761.7	20	142847729	17	155806390.2	15	139758223.3	21	231064170.4	19	274927015.7	21
209	Anxa2	744367492.2	25	702459572.6	22	719060762.5	24	515482582.6	17	343220926.8	17	479712400.6	21	49352922.75	3	27720853	2	30902582	4	176245224.5	19	185472942.3	20	103947677.6	16	186137915.5	16	167870636.5	16	170394126.8	15	0	0	3189728.25	2	3582031.656	2	361924967.3	22	497755609.3	25	491617817.6	23	417742689.9	26	389254223	24	366568633.9	27
210	Anxa4	0	0	0	0	0	0	0	0	0	0	0	0	0	0	0	0	0	0	0	0	0	0	0	0	0	0	0	0	0	0	0	0	0	0	0	0	212148.6875	1	0	0	0	0	0	0	0	0	0	0
211	Anxa6	6309462.672	3	3874663.125	2	13893852.88	3	9514199.703	4	3868761.25	1	10971918.5	2	0	0	0	0	0	0	4596950.25	2	4200868.094	3	4407204.625	2	11546969.5	2	7536908.625	2	9586598.5	2	0	0	0	0	0	0	9364265.625	5	10309344.56	4	9773316.781	5	10993783.23	4	14706023.55	4	15320252.41	5
212	Anxa7	1164482.063	2	1081712.594	2	2891300.813	4	1482800.453	3	347000.9766	2	5205674.188	3	0	0	2301947	1	192839.5156	1	0	0	0	0	0	0	0	0	0	0	0	0	292031.5625	1	403695.9688	1	286655	1	1982960.5	1	3551858.25	1	3638964.75	1	0	0	2831361.25	1	4543389.5	1
213	Ap1b1	0	0	0	0	0	0	4388388.5	1	0	0	0	0	0	0	0	0	0	0	0	0	860142.375	2	0	0	0	0	0	0	0	0	404288.4063	1	613151.1875	1	374448.9375	1	0	0	0	0	0	0	0	0	0	0	0	0
214	Ap2a1	172481.9844	2	27552629.25	3	7132286.156	5	20751157.77	4	16367599.5	2	12033816.88	2	0	0	0	0	0	0	7371175.75	5	31177471.69	5	5259477.125	6	0	0	0	0	782534.125	2	0	0	0	0	0	0	9091024	3	19529921.75	7	32338986.38	8	0	0	0	0	0	0
215	Ap2a2	17429650.16	4	0	0	4492378.281	3	943643.9063	3	0	0	0	0	0	0	0	0	0	0	39995299.94	5	6602686.25	5	39033413.75	6	20512854.25	4	20389308.73	3	13262701.94	2	611539.25	1	396790.4688	1	0	0	35306680.75	5	80853126.44	9	20568472.38	6	14066099	2	0	0	18284036	1
216	Ap2b1	35754113.19	7	10025761.25	5	18262733.5	8	0	0	10483702.38	3	18554044.56	5	4327202	1	0	0	0	0	90650417.5	7	90677735.25	8	49648788	5	25165823	3	40990237	3	15398432.75	2	0	0	0	0	0	0	125111340.6	9	79507189.88	7	47894006.88	7	15229563.25	3	13854511.25	2	7800844	2
217	Ap2m1	96277738	7	88494279.19	7	117081720.3	8	24540945.28	3	28707975.38	3	19618643.5	4	0	0	0	0	0	0	28109212.07	4	16359487.25	2	29746201.5	3	11518369.5	2	12289487.5	2	11888129.75	2	0	0	0	0	0	0	27226769.5	6	30818828.59	7	25127698	5	8453930.438	3	10488874.75	3	12183810.5	3
218	Ap2s1	0	0	0	0	0	0	0	0	0	0	0	0	0	0	0	0	0	0	0	0	0	0	0	0	0	0	2246656.5	1	0	0	0	0	0	0	0	0	0	0	0	0	6505309.5	1	0	0	0	0	648342.4375	1
219	Ap3b1	0	0	4210609	1	7692752.375	3	5900669.602	2	8387866.125	3	0	0	0	0	0	0	0	0	2101221.5	1	6890363	1	15403281.63	3	17180506.38	4	12078146.13	3	14871640.5	2	0	0	0	0	0	0	160557.1406	1	0	0	0	0	11230894.63	2	0	0	10960362	2
220	Ap3d1	8701003.063	3	9138320.563	2	3279014.5	1	19881006.75	4	23807265.75	4	8414996.875	3	1075507.25	1	0	0	0	0	12079390.52	4	12052303.75	3	4486934.875	2	4500453	2	3795583.75	2	2588850.594	2	0	0	0	0	0	0	5380503	2	9106032.25	3	4863738.344	2	19388042.36	5	5399442.375	2	5411294	2
221	Ap3s1	0	0	0	0	0	0	16043090.25	2	8060527	1	0	0	0	0	0	0	0	0	0	0	16102493	1	18597920	1	19854706	1	21259802	1	19913556	1	0	0	0	0	0	0	0	0	14250406	1	13391611	2	4761946.5	2	3666003	1	0	0
222	Apbb1ip	31568170.16	8	22921364.47	7	6653788.32	5	9962336.797	6	5317370.984	4	5683690.563	4	0	0	0	0	0	0	8954651.5	3	5483753	2	8310419.594	4	7937065.938	3	9782035.406	4	7772310.688	3	0	0	0	0	0	0	10333521.41	5	15649868.63	6	11883964.25	4	6611421.5	1	0	0	0	0
223	Apbb2	3765654.906	4	878195	2	1577749.125	2	924260.6875	1	10153189.5	4	33993341.25	6	0	0	0	0	0	0	80386107.41	8	82909667.14	10	70814187.17	9	44670796.69	6	28861583.38	6	35036721.25	6	0	0	0	0	0	0	34514938.84	8	48242399.75	8	14664136.47	4	24511465.72	5	27839219.5	3	21828614.75	3
224	Apc	417934.5313	2	305100	1	2326071.188	4	0	0	0	0	0	0	0	0	0	0	0	0	340370.125	2	12059611.97	4	4431427.391	4	0	0	0	0	0	0	0	0	0	0	0	0	5116376.703	4	2772075.453	7	3809495.43	5	1124996.5	1	89080.51563	1	0	0
225	Apc2	0	0	0	0	0	0	0	0	0	0	0	0	0	0	0	0	0	0	0	0	0	0	0	0	0	0	0	0	0	0	0	0	0	0	0	0	2194.753174	1	0	0	0	0	0	0	0	0	0	0
226	Api5	0	0	0	0	0	0	6393502	2	111460.5938	1	2772585.438	2	0	0	0	0	0	0	0	0	0	0	0	0	1175444.125	1	1100960	1	1439925.875	1	0	0	0	0	0	0	0	0	0	0	0	0	0	0	0	0	0	0
227	Aplf	0	0	0	0	0	0	0	0	0	0	0	0	0	0	0	0	0	0	0	0	0	0	0	0	0	0	0	0	0	0	0	0	27395.70117	1	0	0	0	0	0	0	0	0	0	0	0	0	0	0
228	Apob	0	0	0	0	0	0	697509.6875	1	0	0	0	0	0	0	0	0	0	0	0	0	0	0	0	0	0	0	0	0	0	0	0	0	0	0	0	0	0	0	0	0	0	0	0	0	0	0	0	0
229	Apobr	0	0	0	0	0	0	0	0	0	0	0	0	0	0	0	0	0	0	1462306.875	1	0	0	0	0	0	0	0	0	0	0	0	0	0	0	0	0	0	0	0	0	0	0	0	0	0	0	0	0
230	Apol6	0	0	0	0	0	0	0	0	0	0	0	0	0	0	0	0	0	0	0	0	0	0	0	0	0	0	0	0	0	0	0	0	0	0	0	0	0	0	242115.5625	1	0	0	0	0	0	0	0	0
231	Apool	0	0	0	0	0	0	0	0	0	0	0	0	0	0	0	0	0	0	1833577.125	1	0	0	0	0	0	0	0	0	0	0	0	0	0	0	0	0	0	0	0	0	0	0	0	0	0	0	0	0
232	Appl1	1963339.5	1	0	0	0	0	0	0	0	0	0	0	0	0	0	0	0	0	0	0	0	0	0	0	0	0	0	0	0	0	0	0	0	0	0	0	0	0	1479021	1	0	0	0	0	0	0	0	0
233	Aqr	0	0	2073104.875	1	0	0	0	0	0	0	0	0	0	0	0	0	0	0	0	0	0	0	0	0	0	0	0	0	0	0	0	0	0	0	0	0	0	0	0	0	0	0	0	0	0	0	0	0
234	Araf	0	0	0	0	0	0	0	0	2204847.25	1	0	0	0	0	0	0	0	0	414908.25	1	0	0	1509471.531	3	0	0	0	0	0	0	0	0	0	0	0	0	0	0	450330.7813	1	491033.3438	1	0	0	0	0	0	0
235	Arap1	0	0	0	0	2207481.5	1	0	0	0	0	0	0	0	0	0	0	0	0	0	0	0	0	0	0	0	0	0	0	0	0	0	0	0	0	0	0	99353.28906	1	0	0	0	0	0	0	0	0	0	0
236	Arcn1	38128867.31	5	23212112.06	7	45811243.59	7	51524636.81	7	16840760.66	4	56853931.72	8	1451465.375	1	0	0	0	0	7829710.125	2	14378266.5	5	9165962.172	4	17974547.5	5	15225573.83	6	23650781.78	5	1791814.469	2	1095579.625	1	1480813.75	2	51150660.63	11	42570748.66	9	38014347.19	9	43824487.22	10	45262273.41	9	37400315.97	10
237	Ard1	1846684.125	1	0	0	0	0	0	0	0	0	0	0	0	0	0	0	0	0	0	0	0	0	0	0	0	0	0	0	0	0	0	0	0	0	0	0	0	0	0	0	0	0	0	0	0	0	0	0
238	Arf2	0	0	0	0	1811935.625	1	0	0	0	0	1294238	1	0	0	0	0	0	0	0	0	0	0	0	0	0	0	0	0	0	0	0	0	0	0	0	0	0	0	0	0	0	0	0	0	0	0	0	0
239	Arf3	0	0	3301020.188	2	0	0	0	0	0	0	0	0	0	0	4200520.5	1	4215692	1	0	0	0	0	0	0	0	0	0	0	0	0	0	0	0	0	0	0	0	0	0	0	7998386	1	6535156.5	1	7909609.5	1	5506971.5	1
240	Arf4	5879910	1	5847165	2	5724529.5	1	0	0	6967234.5	1	0	0	9641806	1	0	0	0	0	0	0	0	0	0	0	0	0	0	0	0	0	2186026.25	1	0	0	0	0	0	0	0	0	0	0	0	0	0	0	0	0
241	Arf5	0	0	0	0	0	0	0	0	0	0	2098388	1	0	0	0	0	0	0	15835621	1	15232712	1	15947531	1	14690029	2	14846079	1	13982287	1	1436648.125	1	1552793.5	1	1711627.625	1	17605792	1	16236883	1	15894038	1	9129239	1	8884401	1	10584625	1
242	Arfgap1	72015411.5	8	72084834.88	9	62454204.5	5	110033040.5	7	79712404.52	7	168996192	6	0	0	0	0	0	0	72115806.09	10	71331539.44	9	62339557.25	8	102465498.2	9	92043870.44	9	107035075.4	10	0	0	0	0	0	0	78947133.75	11	94130497.5	9	92725184.75	12	120832044.7	9	60370274.48	9	74810794.31	8
243	Arfgap2	81745674.33	10	75525351.81	6	85056425.91	10	66361932.04	9	65430506.94	7	52914865.23	5	0	0	0	0	0	0	27712040.9	6	24209722.91	6	35331153.06	6	10883515.56	2	63540788.63	7	46289406.53	5	0	0	0	0	0	0	19988081.69	6	34320523.88	8	30717430.94	7	21809235.44	7	32003981.75	8	32887790.75	7
244	Arfgap3	68836558.25	8	40951487.78	6	65070030.25	5	464552.0313	1	9622504.25	2	15313556	4	0	0	0	0	0	0	70904049.88	10	47906183.75	8	48199064.88	10	19391920.94	4	22197157.56	5	29828632.5	5	0	0	0	0	0	0	66721061.75	9	71545395.5	9	40687627	5	14300863.25	4	17448878.88	4	19660623.75	4
245	Arfip1	11993257	1	11035706	1	13060137	1	0	0	0	0	1779052.5	1	0	0	0	0	0	0	11203677.88	3	8406060.5	2	9487304.5	2	5199208.5	1	5927309.5	1	6148199	1	0	0	0	0	0	0	0	0	4052729.5	1	3574018.5	1	3110419.75	1	2228866.25	1	2570069.5	1
246	Arfip2	0	0	0	0	0	0	0	0	0	0	0	0	0	0	0	0	0	0	0	0	0	0	0	0	0	0	0	0	0	0	0	0	0	0	0	0	9613794	1	0	0	0	0	0	0	0	0	0	0
247	Arglu1	0	0	0	0	2782265	1	7995325.5	1	0	0	1413558.375	1	0	0	0	0	0	0	0	0	0	0	0	0	0	0	0	0	0	0	0	0	0	0	0	0	0	0	0	0	0	0	18017862	1	0	0	0	0
248	Arhgap1	17836217.25	2	12896617.5	2	16571211.5	2	12491603.5	3	15531984	2	2770732.75	1	0	0	0	0	0	0	0	0	0	0	0	0	5291969.5	2	276131.3438	1	11733697.94	4	0	0	0	0	0	0	1769377.188	2	1811989.75	2	9304237.219	4	1769158.875	1	6574053	1	5546497	1
249	Arhgap10	0	0	0	0	0	0	0	0	0	0	0	0	0	0	0	0	0	0	0	0	5245522	1	0	0	0	0	0	0	0	0	0	0	0	0	0	0	218941.5469	1	1221262.828	2	0	0	0	0	0	0	0	0
250	Arhgap11a	0	0	0	0	0	0	0	0	0	0	0	0	0	0	0	0	0	0	0	0	0	0	0	0	6353952.156	4	10030610.75	3	11642185	2	0	0	0	0	0	0	0	0	0	0	0	0	2007639.5	1	3194013.25	2	1554681.5	1
251	Arhgap12	0	0	62582.23828	1	0	0	0	0	0	0	0	0	0	0	0	0	0	0	0	0	0	0	0	0	0	0	0	0	0	0	0	0	0	0	0	0	0	0	0	0	0	0	0	0	0	0	0	0
252	Arhgap17	0	0	17376624.81	4	0	0	0	0	0	0	0	0	0	0	0	0	0	0	0	0	0	0	0	0	0	0	0	0	0	0	0	0	0	0	0	0	0	0	0	0	0	0	0	0	0	0	0	0
253	Arhgap20os	12235801	1	0	0	0	0	0	0	0	0	0	0	0	0	0	0	0	0	0	0	0	0	0	0	0	0	0	0	0	0	0	0	0	0	0	0	0	0	0	0	0	0	0	0	0	0	0	0
254	Arhgap21	8374670.625	2	2929037.219	2	5522524	3	0	0	5421115.484	3	5347727.844	2	0	0	0	0	0	0	32905004.31	11	24045097.69	8	22106272.84	11	9083044.375	3	7426897.5	2	9788577.875	4	0	0	0	0	0	0	0	0	0	0	0	0	3345621.25	1	6109943.75	3	0	0
255	Arhgap23	0	0	403728.6875	1	4828457	1	0	0	0	0	0	0	0	0	0	0	0	0	4695121	2	4680264	1	1464548.469	2	0	0	0	0	0	0	0	0	0	0	0	0	0	0	0	0	692848.25	1	0	0	0	0	0	0
256	Arhgap29	10968603.25	2	6438253.035	2	9767973.5	2	5728351.5	1	5347651.5	1	5253403	2	0	0	0	0	0	0	2114592.75	1	1812047.625	1	2438237.75	1	2627141.75	1	1882063.125	1	2804379.5	1	0	0	0	0	0	0	0	0	2443147.5	1	2429905.25	1	0	0	0	0	0	0
257	Arhgap31	100993888.7	14	55501497.76	13	96497968.5	17	14968739.3	7	24562100.36	7	18929745.25	5	0	0	0	0	0	0	74066907.64	28	70681260.3	29	87642842.38	29	35601474.34	14	25353008.63	13	26178612.67	12	0	0	0	0	0	0	96082509.64	28	114343810.7	28	92338634.44	27	11539619	4	15690182.7	6	32408304.38	9
258	Arhgap32	0	0	4534922	1	158292.5781	1	0	0	0	0	0	0	0	0	0	0	0	0	10302715.91	6	815707.4531	2	1603007.75	4	0	0	0	0	0	0	0	0	0	0	0	0	0	0	2774447.938	2	2422818.688	3	0	0	0	0	0	0
259	Arhgap35	3623988.625	4	1773751.5	1	3932645.641	3	6256311.813	5	2958635.75	2	27918830.75	5	0	0	0	0	0	0	26548766	4	15544632.88	3	28601752.5	7	19906511	3	8470717.094	3	12897757.5	2	0	0	0	0	0	0	2270332.625	2	0	0	4088826.875	2	0	0	0	0	0	0
260	Arhgap40	1272508.25	1	0	0	0	0	0	0	0	0	0	0	0	0	0	0	0	0	0	0	0	0	0	0	0	0	0	0	0	0	0	0	0	0	0	0	0	0	0	0	0	0	0	0	0	0	0	0
261	Arhgap5	0	0	0	0	0	0	0	0	0	0	0	0	0	0	0	0	0	0	0	0	0	0	3154279.5	1	0	0	0	0	0	0	0	0	0	0	0	0	0	0	0	0	0	0	0	0	0	0	0	0
262	Arhgdia	27757177.25	3	21500966	3	25674652.5	2	14507881	1	10540468	1	10457297	1	0	0	0	0	0	0	2031747	1	1591120.125	1	1664625.875	1	4984817.938	2	4341042.625	2	5941749.313	2	0	0	0	0	0	0	8149888	3	6975825.625	3	7312382.5	2	8009082	1	5717741.5	3	8211007.125	2
263	Arhgdib	0	0	0	0	0	0	0	0	0	0	0	0	0	0	0	0	0	0	1207990	2	754677.5	2	847818.8125	2	4950554	2	2090115.313	4	4021326.563	2	0	0	0	0	0	0	1889949.5	1	3431788	1	2289378.5	1	2684567.563	3	1465772.859	3	1351766.281	2
264	Arhgef1	0	0	0	0	3451015.75	1	0	0	0	0	0	0	1827094.5	1	0	0	1373017.5	1	0	0	310932.2813	1	0	0	0	0	0	0	0	0	0	0	0	0	0	0	0	0	0	0	0	0	0	0	0	0	0	0
265	Arhgef10	1971888.25	1	0	0	2685584.75	1	0	0	0	0	0	0	0	0	0	0	0	0	1437148.875	1	0	0	2298764.75	1	0	0	0	0	0	0	0	0	0	0	0	0	0	0	0	0	0	0	0	0	0	0	0	0
266	Arhgef11	0	0	0	0	0	0	0	0	0	0	0	0	0	0	0	0	0	0	0	0	0	0	1738799.125	2	0	0	0	0	0	0	0	0	0	0	0	0	0	0	17037906	1	0	0	0	0	0	0	0	0
267	Arhgef17	46471169.44	8	31672475.38	6	59868714.94	13	0	0	0	0	2170270	1	0	0	0	0	0	0	65325880.06	15	56232560.78	11	45739628.16	15	0	0	0	0	0	0	0	0	0	0	0	0	16874168.14	7	11557802.11	4	17891841.84	7	0	0	0	0	0	0
268	Arhgef18	20649569.19	5	20230141.55	4	19385400	2	8768251.281	3	8284320	1	7174630.5	2	0	0	0	0	0	0	17942417	3	20765748	4	23090870.91	5	9370811	1	0	0	12001082	2	0	0	0	0	0	0	7380469.594	3	7165296.438	2	0	0	8626157	1	10489680	1	10564587	1
269	Arhgef2	13354597.13	7	19049601.55	7	2611779.234	4	715084.2422	4	4189379.016	4	1641941.438	3	3234736.75	1	0	0	0	0	8306642.938	5	13779077.2	9	10484917.03	6	6394978.813	4	4325528.891	4	6652475.125	4	0	0	0	0	0	0	1796649.75	1	1543429.25	1	1968198.125	1	0	0	0	0	0	0
270	Arhgef25	0	0	0	0	0	0	0	0	421790.5625	1	980745.6875	1	0	0	0	0	0	0	0	0	0	0	0	0	0	0	0	0	0	0	0	0	0	0	0	0	0	0	0	0	0	0	0	0	0	0	0	0
271	Arhgef37	0	0	0	0	0	0	0	0	0	0	0	0	0	0	0	0	0	0	0	0	0	0	0	0	0	0	0	0	0	0	0	0	0	0	0	0	0	0	0	0	0	0	0	0	133978.9063	1	0	0
272	Arhgef5	0	0	0	0	0	0	0	0	0	0	0	0	0	0	0	0	0	0	0	0	1234906.375	1	1376745.625	1	0	0	0	0	0	0	0	0	0	0	0	0	1175612.125	1	1238037.25	1	1133594.25	1	0	0	0	0	0	0
273	Arhgef7	49981003	10	10278487.31	5	19042960.37	8	4473157.5	4	45566064.16	6	28710398.13	4	0	0	0	0	0	0	35701569.38	5	33747707.5	4	29741114.75	3	14753509	3	8881124	2	9543519	1	0	0	0	0	0	0	61605062.98	10	38016347.48	8	52548533.63	9	8975406.25	3	9130282.75	2	9363354.875	4
274	Arid3b	4000005.75	1	4006471.75	1	3289856.25	1	0	0	0	0	2146280	1	0	0	0	0	0	0	0	0	0	0	0	0	0	0	0	0	0	0	0	0	0	0	0	0	0	0	0	0	0	0	0	0	0	0	0	0
275	Arid5b	92224.04688	1	0	0	0	0	106295.4063	1	136162.3438	1	141953.8594	1	0	0	0	0	0	0	0	0	0	0	0	0	0	0	0	0	0	0	0	0	0	0	0	0	0	0	0	0	0	0	0	0	0	0	0	0
276	Arl15	0	0	0	0	61731312	1	0	0	0	0	0	0	0	0	0	0	0	0	0	0	0	0	0	0	0	0	0	0	0	0	0	0	0	0	0	0	0	0	0	0	0	0	0	0	0	0	0	0
277	Arl2	0	0	0	0	1813326	1	0	0	0	0	0	0	0	0	0	0	0	0	0	0	0	0	0	0	0	0	0	0	0	0	0	0	0	0	0	0	0	0	0	0	0	0	0	0	0	0	0	0
278	Arl3	0	0	0	0	0	0	0	0	0	0	0	0	0	0	0	0	0	0	0	0	0	0	0	0	0	0	0	0	0	0	0	0	0	0	0	0	0	0	0	0	484568.0625	1	0	0	0	0	0	0
279	Arl6ip5	0	0	0	0	0	0	0	0	0	0	0	0	0	0	0	0	0	0	0	0	0	0	0	0	670641.375	1	42374.73047	1	493915.2188	1	0	0	0	0	0	0	515696.3125	1	532575.75	1	632214.125	1	0	0	0	0	0	0
280	Arl6ip6	0	0	0	0	0	0	0	0	0	0	0	0	1811035.5	1	0	0	0	0	0	0	0	0	0	0	0	0	0	0	0	0	0	0	0	0	0	0	0	0	0	0	0	0	0	0	0	0	0	0
281	Armc6	198943.5313	1	195481.2969	1	173397.4531	1	0	0	0	0	0	0	0	0	0	0	0	0	0	0	0	0	0	0	0	0	0	0	0	0	0	0	0	0	0	0	0	0	0	0	0	0	0	0	0	0	0	0
282	Armc8	0	0	0	0	0	0	0	0	1436517.875	1	0	0	0	0	0	0	0	0	0	0	397943.4375	1	0	0	0	0	0	0	0	0	0	0	0	0	0	0	0	0	0	0	0	0	0	0	0	0	0	0
283	Armcx2	0	0	0	0	0	0	0	0	0	0	0	0	0	0	0	0	0	0	0	0	250002.1563	1	0	0	685264.5	2	0	0	0	0	0	0	0	0	0	0	0	0	0	0	0	0	0	0	0	0	0	0
284	Arnt	0	0	0	0	0	0	0	0	0	0	0	0	0	0	0	0	0	0	0	0	0	0	0	0	299629.1875	1	196547.4219	1	287437.125	1	0	0	0	0	0	0	0	0	0	0	0	0	0	0	0	0	901636.9375	1
285	Arpc1b	48359783	4	94811760.61	8	88658165.5	6	98848979.5	6	98673550.25	6	120968403.5	5	168840836.5	7	130653592.4	7	172069031.8	6	60873383.22	5	61456446	5	35878888.63	4	36289852.78	4	44658274.5	3	76100945.53	7	59225939.5	5	73211513.5	4	25879728.25	2	57649551.38	6	64936038	6	42727896.03	7	111647002.2	7	109385338.4	6	87812624.42	6
286	Arpc2	0	0	1282829.25	1	838260.1875	1	16262052	3	5877393	2	6078252.875	2	125658252.3	8	123482475.9	8	84917151.75	7	0	0	629848.1875	1	0	0	0	0	4094309.5	1	0	0	1763662.305	2	3057507	1	1865946.375	2	9872884	1	17404437	2	17484642	3	6633795.844	2	0	0	12459349.18	3
287	Arpc3	1782901.5	2	7669380.188	3	9472349	2	0	0	0	0	2965194.75	1	132012163	3	86178592.25	4	80975169.5	4	12960264.13	2	12919192	1	12317729	1	2722271.75	1	15301438.36	3	1976755.375	1	0	0	2462838.5	2	6105218.688	2	57488248	4	69098111.63	4	69667991.19	4	5163347.25	5	9025577.656	6	31985593.88	4
288	Arpc4	92490700.63	5	43207732.5	3	77387814	4	80405424	4	78075614	4	77164241.5	5	12652703.5	2	61888881.83	5	57963992.63	5	0	0	0	0	0	0	3929230.375	2	3399974	1	3418198	1	0	0	0	0	0	0	23929535	2	27311495.25	2	26624703.63	2	23285463.75	3	31133398.19	6	27940047.5	3
289	Arpc5	51156220.25	4	44332149	2	50643884	2	39179192.25	2	37634026.88	2	67190715.75	4	117410082.4	5	200402544	5	202344805.3	4	4963221	2	31333248.06	4	36125175.25	4	49456383.88	6	41216471.63	5	40054600.75	5	8091534.5	2	15466580	1	10742242	2	39374948.38	3	48972763.38	3	56060749.13	4	115603935.3	5	70221988.75	5	37495582.75	3
290	Arpc5l	184705	1	0	0	0	0	13159123	1	954768.1875	1	15804029	1	0	0	0	0	2658230.75	1	2524792	1	2009725.875	1	2067433	1	3648909.25	1	1591647.75	1	4306480	1	0	0	0	0	0	0	12484285	1	12163621	1	11459249	1	0	0	11420844	1	12226783.02	2
291	Arpin	0	0	0	0	3863792.75	1	0	0	0	0	0	0	0	0	0	0	0	0	0	0	0	0	0	0	0	0	0	0	12969426	1	0	0	0	0	0	0	0	0	0	0	0	0	11673570	1	13307542	1	0	0
292	Arpp19	2330438.5	1	0	0	0	0	0	0	0	0	0	0	0	0	0	0	0	0	0	0	0	0	0	0	0	0	0	0	0	0	0	0	0	0	0	0	0	0	0	0	0	0	0	0	0	0	0	0
293	As3mt	0	0	0	0	1174370.125	1	1803295.125	1	1422587.25	1	1839625.625	1	0	0	0	0	0	0	0	0	0	0	0	0	0	0	0	0	0	0	0	0	0	0	0	0	0	0	0	0	0	0	0	0	0	0	0	0
294	Asap1	27949507.44	7	27080646.72	8	43740601.88	9	32465237	5	43637759.75	9	53058583.94	10	0	0	0	0	0	0	119188311.3	16	128235542	15	132515405.5	18	165205674.8	15	145378390.2	14	159361273.4	16	0	0	0	0	0	0	93898577.86	16	97773610.63	13	113113803.3	16	167609109.7	16	138830352.6	10	168472028.5	16
295	Asap2	3393981.266	4	538202.4375	2	624197.75	1	0	0	0	0	0	0	0	0	0	0	0	0	3241379.438	2	1266117.375	1	1036452.875	1	0	0	0	0	551746.0625	1	0	0	0	0	0	0	0	0	6120125.5	1	0	0	0	0	0	0	0	0
296	Ascc1	0	0	0	0	0	0	0	0	0	0	0	0	0	0	0	0	0	0	0	0	0	0	0	0	0	0	0	0	0	0	0	0	0	0	0	0	0	0	251002.8594	1	216845.5313	1	0	0	0	0	0	0
297	Ascc2	0	0	1119805	1	1680917.375	1	0	0	484097.3438	1	0	0	0	0	0	0	0	0	0	0	0	0	0	0	0	0	0	0	0	0	0	0	0	0	0	0	0	0	0	0	3368435.438	2	0	0	0	0	0	0
298	Ascc3	0	0	0	0	3681804.75	1	1921609.25	2	11690262	1	10377011	1	0	0	0	0	0	0	0	0	1208297.5	1	0	0	0	0	0	0	0	0	0	0	0	0	0	0	0	0	0	0	0	0	0	0	0	0	0	0
299	Asf1a	0	0	0	0	0	0	0	0	0	0	0	0	0	0	0	0	0	0	0	0	0	0	0	0	0	0	0	0	0	0	0	0	0	0	0	0	0	0	0	0	0	0	0	0	0	0	13677268	1
300	Asl	9952093	1	0	0	0	0	0	0	0	0	0	0	0	0	0	0	0	0	0	0	0	0	0	0	0	0	0	0	0	0	0	0	0	0	0	0	0	0	0	0	0	0	0	0	0	0	0	0
301	Asns	3158063.25	1	2943997.5	1	2337780.75	1	0	0	0	0	2314239.5	1	0	0	0	0	0	0	0	0	0	0	0	0	0	0	0	0	0	0	0	0	0	0	0	0	0	0	0	0	0	0	0	0	0	0	0	0
302	Asph	0	0	0	0	0	0	0	0	0	0	0	0	0	0	0	0	0	0	859287.875	1	867813.1875	1	921828.0859	2	415917.5313	1	637560	1	159985.0625	1	281409.8789	3	186004.1719	1	84682.14063	1	582055.9375	1	770290.5625	2	779398.2344	2	0	0	0	0	590156.0625	1
303	Aspm	0	0	0	0	0	0	0	0	0	0	0	0	0	0	0	0	0	0	0	0	0	0	0	0	0	0	0	0	0	0	0	0	0	0	0	0	0	0	0	0	0	0	0	0	0	0	0	0
304	Aspscr1	237771.9063	1	0	0	0	0	5348326.375	3	0	0	2508434	2	0	0	0	0	0	0	10958924	2	14210425	2	10572564	1	13282851.5	2	7791902.297	2	7878233.688	2	0	0	0	0	0	0	0	0	0	0	4624616	1	0	0	6305331.5	1	6469137	1
305	Asun	2352396.5	1	0	0	0	0	38572684.75	6	36966655	6	27707919	3	0	0	0	0	0	0	0	0	0	0	0	0	27395188.75	5	9284813.031	3	11663461.06	4	0	0	0	0	0	0	5923326	1	0	0	0	0	7537808	2	1287963.75	1	0	0
306	Atad1	17790035.5	2	5064997.938	3	27890394	2	1381294	1	11642231	2	13472911.5	2	0	0	0	0	0	0	769934.1875	1	0	0	55949.16406	1	0	0	0	0	0	0	0	0	0	0	0	0	0	0	0	0	0	0	0	0	0	0	2341658.375	2
307	Atad2	0	0	0	0	0	0	227766.6641	2	0	0	10173880.89	2	0	0	0	0	0	0	1859016.922	2	318232.1563	2	230584.5	2	4030236.5	1	0	0	3919478.5	1	180664.0078	2	207948.1992	2	170516.082	2	1610523.531	2	1679414.406	2	410434.3438	1	5367726	1	3947380.75	1	1019384.375	2
308	Atad3a	0	0	1670754.875	1	0	0	0	0	0	0	0	0	0	0	0	0	0	0	0	0	0	0	0	0	0	0	0	0	0	0	0	0	0	0	0	0	0	0	0	0	0	0	0	0	0	0	0	0
309	Atad5	0	0	0	0	0	0	0	0	0	0	4307984.25	2	0	0	0	0	0	0	0	0	0	0	0	0	560262.8125	1	0	0	632872.375	2	0	0	0	0	0	0	0	0	0	0	0	0	0	0	0	0	0	0
310	Ate1	1217587.5	1	6069829	2	9448050.313	4	441581.125	1	461468.2813	1	0	0	0	0	0	0	0	0	0	0	2049888.625	1	1709598.5	1	0	0	0	0	0	0	0	0	0	0	0	0	5442953	1	8483245	1	8582432	1	0	0	0	0	0	0
311	Atf1	0	0	0	0	0	0	340805.2031	2	133593.5625	1	0	0	0	0	0	0	0	0	0	0	0	0	0	0	0	0	0	0	0	0	0	0	0	0	0	0	0	0	0	0	0	0	114897.6875	2	0	0	0	0
312	Atf2	0	0	0	0	0	0	3376153.703	2	3991058	1	10625098.75	3	0	0	0	0	0	0	0	0	0	0	0	0	0	0	0	0	0	0	0	0	0	0	0	0	0	0	0	0	0	0	0	0	0	0	0	0
313	Atf6b	0	0	0	0	0	0	0	0	0	0	0	0	0	0	0	0	0	0	0	0	0	0	0	0	0	0	0	0	1242402.875	1	0	0	0	0	0	0	0	0	0	0	0	0	0	0	0	0	0	0
314	Atf7	0	0	0	0	0	0	13837034.5	3	9544209.5	2	13128272	2	0	0	0	0	0	0	209100.9844	1	0	0	0	0	5977715.625	3	5697453	3	5224958.75	3	0	0	0	0	0	0	0	0	0	0	0	0	5711102.875	2	4140524.797	3	8244471.781	4
315	Atf7ip	0	0	0	0	0	0	0	0	5986738	1	5963927	1	0	0	0	0	0	0	0	0	0	0	0	0	0	0	0	0	0	0	0	0	0	0	0	0	0	0	0	0	0	0	0	0	0	0	0	0
316	Atg101	0	0	1689613.75	1	0	0	0	0	0	0	0	0	0	0	0	0	0	0	0	0	0	0	0	0	0	0	0	0	0	0	0	0	0	0	0	0	707132.5	1	777501.75	1	704055.3125	1	0	0	0	0	0	0
317	Atg13	0	0	0	0	0	0	0	0	0	0	0	0	0	0	0	0	0	0	0	0	0	0	0	0	0	0	0	0	0	0	0	0	0	0	0	0	109759.4219	1	0	0	0	0	0	0	0	0	0	0
318	Atg2a	8065155.406	2	2203324	1	216916.2031	1	1683973.125	1	3923187.5	2	5674427.5	1	0	0	0	0	0	0	642985.3125	1	802712.6875	3	706514.75	2	0	0	0	0	0	0	0	0	0	0	0	0	0	0	0	0	0	0	0	0	0	0	0	0
319	Atg2b	5384144.5	1	0	0	0	0	52933.07031	1	0	0	6433939.5	1	0	0	0	0	0	0	4192063	2	10188203.5	2	4583610.5	1	3196876.75	1	2578129.25	1	3260643.5	1	0	0	0	0	0	0	0	0	0	0	0	0	0	0	0	0	0	0
320	Atg3	17977448.25	2	21412806.5	2	26095803.75	4	9868214	1	9975023	1	10504407	1	0	0	0	0	0	0	0	0	0	0	0	0	0	0	0	0	0	0	0	0	0	0	0	0	337149.5938	2	0	0	0	0	0	0	0	0	0	0
321	Atg4c	3693992.375	2	1895883.5	1	1676837.875	1	0	0	1647015.125	1	3713817.625	2	0	0	0	0	0	0	0	0	0	0	0	0	0	0	0	0	0	0	0	0	0	0	0	0	0	0	0	0	0	0	0	0	0	0	0	0
322	Atg4d	0	0	0	0	0	0	0	0	0	0	0	0	0	0	0	0	0	0	0	0	0	0	0	0	0	0	0	0	0	0	0	0	0	0	0	0	0	0	0	0	0	0	0	0	4949775.5	1	0	0
323	Atic	7522222	2	4603974.5	1	7477161.25	2	4843635	1	0	0	3348377.75	1	0	0	0	0	0	0	0	0	0	0	0	0	0	0	0	0	0	0	0	0	0	0	0	0	0	0	0	0	0	0	0	0	0	0	0	0
324	Atl3	2249618	1	4522923	1	0	0	2704471.25	1	4779186	1	2542919.75	1	1237548.25	1	2070923.188	2	924971.25	1	1579062.625	1	0	0	1424252.75	1	1121547.625	1	1994214.188	2	2254138	1	0	0	0	0	0	0	0	0	0	0	0	0	1692355.125	1	1301093	1	0	0
325	Atn1	0	0	0	0	0	0	554456.2656	3	827069.5391	3	3358374.344	4	0	0	0	0	0	0	0	0	0	0	0	0	0	0	0	0	0	0	0	0	0	0	0	0	0	0	0	0	0	0	0	0	0	0	0	0
326	Atp13a1	0	0	0	0	0	0	6253893.5	1	0	0	0	0	0	0	0	0	0	0	204385.8438	1	0	0	0	0	1097944.016	3	933414.1875	3	1746951.625	4	0	0	0	0	0	0	0	0	289450.7188	1	0	0	147686.4063	1	1139285.25	1	1828583.438	4
327	Atp1a1	0	0	0	0	0	0	140894.0625	1	13638907.88	2	0	0	0	0	0	0	0	0	0	0	0	0	0	0	2925706.25	1	0	0	0	0	0	0	0	0	0	0	0	0	0	0	0	0	0	0	1467838.125	1	0	0
328	Atp2a2	26783862.25	3	37739354.75	5	41781047.75	5	18884521.5	3	30470244.5	5	11780471	2	0	0	0	0	0	0	6053775.75	3	6023744.273	4	5652434.703	3	12915102.13	5	4384083	1	13898065.13	6	12572.02344	1	0	0	0	0	289559.2813	1	50289638.69	3	322924.0625	1	14071667.25	2	8797768	2	0	0
329	Atp2b1	0	0	0	0	0	0	0	0	3595256.5	2	6681987.656	4	0	0	0	0	0	0	0	0	0	0	3336179	2	0	0	0	0	0	0	0	0	0	0	0	0	0	0	0	0	0	0	0	0	0	0	0	0
330	Atp2b2	0	0	0	0	0	0	0	0	0	0	2127725.75	3	0	0	0	0	0	0	0	0	0	0	0	0	0	0	0	0	0	0	0	0	0	0	0	0	0	0	0	0	0	0	0	0	0	0	0	0
331	Atp2b4	0	0	0	0	0	0	0	0	0	0	0	0	0	0	0	0	0	0	1489465.125	1	1762549.5	1	0	0	2177818.5	1	0	0	2305400	1	0	0	0	0	0	0	0	0	0	0	0	0	0	0	0	0	0	0
332	Atp2c1	0	0	0	0	1587776.375	1	0	0	1710874	1	0	0	0	0	0	0	0	0	0	0	0	0	0	0	0	0	0	0	0	0	0	0	0	0	0	0	0	0	0	0	0	0	0	0	0	0	0	0
333	Atp5a1	404310018.8	14	183919616.5	12	418711136.5	13	567579492.3	18	530456628.4	19	644451451.4	18	302794643	15	220215032.3	11	186873095.3	9	234787681.3	20	221967243.1	20	274957403.9	19	313272261.4	24	259490653.9	20	225583967.9	22	10501151.93	13	10979471.75	8	7670291.313	5	199627285.1	15	206460187.1	19	199300844.6	17	178156660.5	14	247477937.4	18	241952569.8	17
334	Atp5b	164941911.8	11	103118051.1	9	175162792.4	12	127805215.9	11	77437377.88	7	143035305.5	8	28293647.5	7	14577092.63	3	5682915.5	1	25151204.78	8	33327961.13	8	27902443.5	6	28499232.63	10	13531194.81	8	36026526.56	9	412025.5938	2	0	0	88805.89844	2	35315427.69	7	29063862.44	8	34059857.72	9	41109463.37	9	31243797.16	8	31443485.13	7
335	Atp5c1	11792637.38	3	14573594	3	5130701.938	2	16702600	3	14008521.75	3	25891362	5	1340851.875	1	2737752.5	1	0	0	3311436.75	1	2607253	1	7292818	2	6062874.5	2	4136915.5	1	3690116.25	1	0	0	0	0	0	0	11627748.25	2	7295903.5	1	11146445	2	66374.28125	1	0	0	2191584.25	1
336	Atp5f1	0	0	0	0	0	0	2728235.25	1	2450104.75	1	2707049.25	1	0	0	0	0	0	0	0	0	0	0	0	0	9465890	1	7921567	1	9166436	1	0	0	0	0	0	0	1637777.25	1	0	0	0	0	0	0	0	0	0	0
337	Atp5l	0	0	0	0	1433974.75	1	0	0	0	0	0	0	2020995.875	1	0	0	0	0	0	0	0	0	0	0	0	0	0	0	0	0	0	0	0	0	0	0	1191658.25	1	0	0	0	0	0	0	0	0	0	0
338	Atp5o	0	0	3183430.75	1	0	0	4712164.5	1	5938317.5	1	3438849.5	1	0	0	0	0	0	0	1650189.75	1	1385604.75	1	1725506.625	1	0	0	0	0	0	0	0	0	0	0	0	0	0	0	0	0	0	0	0	0	0	0	0	0
339	Atp6v1a	3267199.25	1	6167507.5	2	4972417.5	1	0	0	0	0	0	0	0	0	0	0	0	0	0	0	1576032.5	1	0	0	0	0	634498.6875	1	0	0	0	0	0	0	0	0	2693420.156	2	2249272.734	2	0	0	0	0	1742157.25	1	978632.375	1
340	Atp6v1b2	1093378	1	0	0	2553894.25	2	0	0	2322137.75	1	5718691	2	0	0	0	0	0	0	0	0	96760.63281	1	0	0	367842.8125	1	830813.0938	2	293830.7813	2	0	0	0	0	0	0	1788032.344	3	0	0	320699.6875	1	1135362	1	2736193.063	2	1615553.25	1
341	Atp6v1g1	257167.2188	1	0	0	0	0	0	0	0	0	0	0	0	0	0	0	0	0	2288692	1	0	0	1187595.5	1	0	0	0	0	0	0	0	0	0	0	0	0	0	0	0	0	0	0	0	0	0	0	0	0
342	Atp6v1h	0	0	0	0	8811888	1	0	0	0	0	0	0	0	0	0	0	0	0	3399825	1	0	0	6284146.5	1	0	0	0	0	0	0	0	0	0	0	0	0	0	0	0	0	0	0	0	0	0	0	0	0
343	Atp7a	0	0	0	0	0	0	0	0	0	0	0	0	0	0	0	0	0	0	0	0	0	0	0	0	3451475	1	3426071.5	1	3237869.5	1	0	0	0	0	0	0	0	0	0	0	0	0	0	0	0	0	0	0
344	Atp8	0	0	17428680	1	0	0	0	0	0	0	0	0	0	0	0	0	0	0	0	0	3819596.5	1	5826224	1	0	0	0	0	0	0	0	0	0	0	0	0	0	0	0	0	0	0	0	0	0	0	0	0
345	Atp8b4	0	0	0	0	0	0	0	0	0	0	0	0	0	0	0	0	0	0	7251494	1	0	0	0	0	0	0	0	0	0	0	0	0	0	0	0	0	0	0	0	0	0	0	0	0	0	0	11003781	1
346	Atrx	0	0	0	0	0	0	20088695.66	5	10694212.5	5	13084343.51	4	0	0	0	0	0	0	0	0	0	0	0	0	0	0	0	0	0	0	0	0	0	0	0	0	0	0	111337.7578	1	126495.9844	1	0	0	0	0	0	0
347	Atxn1	0	0	0	0	0	0	0	0	0	0	1517507.375	1	0	0	0	0	0	0	0	0	0	0	0	0	0	0	0	0	0	0	0	0	0	0	0	0	0	0	0	0	0	0	0	0	0	0	0	0
348	Atxn10	0	0	0	0	1652145.375	1	0	0	6732825	1	0	0	0	0	0	0	0	0	2812699.75	1	2580732.25	2	2613758	1	3565464	1	4797481.75	2	4448653	2	0	0	0	0	0	0	0	0	3540526.75	1	0	0	12439365.69	4	5272471.5	2	238491.1094	1
349	Atxn1l	0	0	0	0	0	0	0	0	0	0	0	0	0	0	0	0	0	0	0	0	0	0	0	0	0	0	0	0	2738226.25	1	0	0	0	0	0	0	0	0	0	0	0	0	2161961	1	0	0	0	0
350	Atxn2	35841701.78	10	26834841.31	6	20913042.13	8	23788181.78	10	20569339	5	66829212.58	6	0	0	0	0	0	0	59544041	10	44217573	7	55084290.94	10	73007454.06	7	54471879.44	6	79681246.38	9	0	0	0	0	0	0	35681855.75	4	25763909	3	35204978.5	4	50987326.5	4	61753656.13	5	39871903.31	6
351	Atxn2l	389790848.9	65	337851089.9	58	384307176.7	40	233216376.3	34	281370334.1	35	327201255	30	0	0	0	0	0	0	299996288.7	48	243872419.8	51	225146301.8	43	258145146.7	41	195502400.6	18	267957795.8	51	0	0	0	0	0	0	223498505.8	37	210083831	23	194271091.8	35	225323512.3	15	246962736.6	32	180615716	12
352	Atxn7l1	0	0	0	0	0	0	0	0	0	0	0	0	0	0	0	0	0	0	0	0	0	0	0	0	0	0	0	0	0	0	0	0	0	0	247831.4688	1	0	0	0	0	0	0	0	0	0	0	0	0
353	Au040320	0	0	0	0	0	0	0	0	0	0	0	0	0	0	0	0	0	0	0	0	0	0	0	0	0	0	0	0	0	0	0	0	0	0	0	0	0	0	3150549	1	0	0	0	0	0	0	0	0
354	Aup1	0	0	0	0	3437456.25	1	9510216	2	11649475.25	3	10170345.25	2	0	0	0	0	0	0	0	0	0	0	0	0	0	0	0	0	0	0	0	0	0	0	0	0	4017328.25	1	0	0	0	0	0	0	1112318	1	0	0
355	Aurka	1313052.5	1	1509953.469	2	2360286.563	2	1090667.813	2	0	0	544256.0625	1	0	0	0	0	0	0	0	0	0	0	0	0	3544967.5	1	0	0	3642520.5	1	0	0	0	0	0	0	4902416	1	4591239	1	4197865	1	4281807.5	1	0	0	0	0
356	Aurkb	1874973.125	2	438134.25	2	431589.8555	2	5067680.844	2	0	0	2776457	1	0	0	0	0	0	0	0	0	0	0	0	0	0	0	0	0	0	0	0	0	0	0	0	0	1334942.406	3	4972219	1	7228983.859	3	5342007	1	6034487.5	1	0	0
357	Aven	34524700.67	2	45747.35938	1	29236612	1	0	0	21402292	1	27841969	3	0	0	0	0	0	0	7414667.5	2	8153893.875	3	6063437	1	14288640.25	4	6701362	1	2925198	1	0	0	0	0	0	0	15680200.88	5	12510650.5	5	9648971.469	3	20918773.06	5	14427152.44	2	17358912	3
358	Axin1	4598041.813	3	0	0	329198.4063	2	0	0	0	0	0	0	0	0	0	0	0	0	11561953.75	2	6960190.625	2	8417260.125	2	3042466.75	1	0	0	3070628.25	1	0	0	0	0	0	0	0	0	0	0	0	0	0	0	0	0	0	0
359	Azi2	157879.2344	1	0	0	0	0	0	0	0	0	0	0	0	0	0	0	0	0	4535257.5	1	0	0	0	0	0	0	0	0	0	0	0	0	0	0	0	0	0	0	0	0	0	0	0	0	0	0	0	0
360	B230118h07rik	0	0	0	0	0	0	0	0	0	0	0	0	0	0	0	0	0	0	2730407.5	1	0	0	0	0	0	0	0	0	0	0	0	0	0	0	0	0	0	0	0	0	0	0	0	0	0	0	0	0
361	Bad	0	0	0	0	0	0	150595.9688	1	191722.8125	1	0	0	0	0	0	0	0	0	0	0	0	0	0	0	0	0	0	0	0	0	0	0	0	0	0	0	0	0	0	0	0	0	0	0	0	0	0	0
362	Bag1	0	0	0	0	0	0	0	0	0	0	0	0	0	0	0	0	0	0	0	0	0	0	0	0	0	0	0	0	0	0	0	0	0	0	127043.5938	1	0	0	0	0	0	0	0	0	0	0	0	0
363	Bag2	95790355.34	6	105370712.4	7	97141248.06	5	12086562	1	21011569.63	3	6752541.25	2	0	0	0	0	0	0	8131567.063	2	7912918.875	2	33408446.5	3	0	0	0	0	521215.4063	1	1151144	1	0	0	1027263	1	0	0	0	0	0	0	0	0	0	0	0	0
364	Bag3	206791707.5	26	129401493.7	23	137818899	24	49706204.94	15	72567301.5	18	102358039.1	17	913845.625	1	0	0	599174.5625	1	90336077.5	11	60928944.5	10	65531300.5	9	130877308.4	11	83831795.25	8	92156334.31	10	158136.2969	1	925679.3281	3	0	0	122206782.5	11	135072196.8	12	79463682.75	9	95305574.5	9	100672634.8	9	77612681.5	6
365	Bahcc1	0	0	0	0	0	0	0	0	1977937.25	1	0	0	0	0	0	0	0	0	0	0	0	0	0	0	0	0	0	0	0	0	0	0	0	0	0	0	0	0	0	0	0	0	0	0	0	0	0	0
366	Bai1	0	0	0	0	0	0	0	0	0	0	3996787.25	1	0	0	0	0	0	0	0	0	0	0	0	0	0	0	0	0	0	0	0	0	0	0	0	0	0	0	0	0	0	0	0	0	0	0	0	0
367	Baiap2	1238595423	82	1230369196	82	1236067351	96	122848240.6	24	167710942.1	18	112192707.4	15	0	0	0	0	0	0	563243195.6	31	536869354.7	31	737947137.1	65	80919151.5	9	48610926.13	8	54109862.38	10	0	0	0	0	0	0	1046606064	49	1088764834	49	917557953	82	165208261.8	18	145147138.3	12	397369186.5	11
368	Baiap2l1	15439112.03	5	15700541.31	5	13832834.88	4	8401178.5	3	6721350.25	3	3228717.75	1	0	0	0	0	0	0	10284823.39	4	9178686.891	4	5481914.938	3	5567352.5	1	6533194.5	2	13469772.31	3	0	0	0	0	0	0	4893364.125	6	10295142.63	6	22195256.89	6	0	0	1215369.5	1	1164867.375	1
369	Banf1	0	0	0	0	0	0	0	0	2507266	1	2652463	1	0	0	0	0	0	0	0	0	0	0	0	0	0	0	0	0	0	0	0	0	2005606.375	1	2662802.75	1	2484116.5	1	2771302	1	5129879.625	2	0	0	0	0	0	0
370	Basp1	1537849.625	1	0	0	1342854.125	1	3119428.594	2	2788208.313	3	6504126.125	2	0	0	0	0	0	0	2089398	1	1966894.375	1	2288223.75	1	9474160.625	2	6262360	1	7532587.125	2	0	0	0	0	0	0	0	0	0	0	2618040.75	1	5652983.5	2	6504293.5	1	0	0
371	Baz1a	0	0	0	0	0	0	0	0	0	0	0	0	0	0	0	0	0	0	0	0	0	0	0	0	0	0	0	0	0	0	0	0	0	0	0	0	0	0	60921.71094	1	0	0	0	0	0	0	0	0
372	Baz1b	0	0	0	0	0	0	17098004.41	3	7094025	1	0	0	1368899.625	1	0	0	0	0	0	0	0	0	0	0	1117729.125	1	584112	1	6713235.5	2	0	0	253488.7813	1	0	0	0	0	0	0	0	0	5587721.5	1	0	0	6551512	1
373	Baz2a	0	0	0	0	0	0	133846.5	1	0	0	791925.4375	1	0	0	0	0	0	0	0	0	0	0	0	0	0	0	0	0	0	0	0	0	0	0	0	0	0	0	30164298	1	0	0	0	0	0	0	0	0
374	Baz2b	0	0	0	0	506389.125	1	2895314.75	1	3173224.5	1	3723559.25	1	0	0	0	0	0	0	1170136.375	1	0	0	0	0	1466754	1	789257	1	991391.875	1	0	0	0	0	0	0	0	0	0	0	0	0	0	0	0	0	0	0
375	Bbx	0	0	0	0	0	0	6637930.672	4	9162498.609	5	8520626.25	2	0	0	0	0	0	0	0	0	0	0	0	0	2648915.25	1	6446008.438	4	5716615.469	4	0	0	0	0	0	0	0	0	0	0	0	0	3996717.25	1	6085214.75	2	3578157	1
376	Bc005685	0	0	0	0	0	0	0	0	0	0	0	0	0	0	0	0	0	0	0	0	0	0	155060.9531	1	0	0	0	0	0	0	0	0	0	0	0	0	0	0	0	0	0	0	0	0	0	0	0	0
377	Bc027231	0	0	0	0	0	0	0	0	0	0	392777.5625	1	0	0	0	0	0	0	0	0	0	0	0	0	0	0	3985834.75	1	0	0	0	0	0	0	0	0	0	0	0	0	0	0	0	0	0	0	0	0
378	Bc030307	0	0	80503976	1	76599816	1	0	0	0	0	0	0	0	0	0	0	0	0	0	0	0	0	0	0	0	0	0	0	72245668	2	0	0	0	0	0	0	0	0	0	0	0	0	0	0	0	0	0	0
379	Bc048507	0	0	0	0	0	0	0	0	0	0	0	0	0	0	0	0	0	0	0	0	0	0	0	0	0	0	0	0	0	0	0	0	0	0	0	0	0	0	0	0	0	0	0	0	0	0	7089481.5	1
380	Bc051142	0	0	0	0	0	0	3547539.25	1	0	0	0	0	0	0	0	0	0	0	0	0	0	0	0	0	0	0	0	0	0	0	0	0	0	0	0	0	0	0	0	0	0	0	0	0	0	0	0	0
381	Bc067074	0	0	0	0	0	0	4927842.5	1	0	0	6048293	1	0	0	0	0	0	0	0	0	0	0	0	0	0	0	0	0	0	0	0	0	0	0	0	0	0	0	0	0	0	0	0	0	0	0	0	0
382	Bc085271	1476445	1	0	0	0	0	0	0	0	0	0	0	0	0	0	0	0	0	0	0	0	0	0	0	202946807.5	9	189479265.5	9	194333525.5	9	0	0	0	0	0	0	11464480.5	2	5169369	1	6881333.5	2	198795640.5	7	170197930.5	7	231754420.3	10
383	Bcar1	22868181.81	7	21854078.47	7	28055607.5	9	10359044.66	3	8440287	4	21426619.16	4	0	0	0	0	0	0	4468211.625	4	7928841.563	3	8553810.25	3	1209404.25	1	659126.25	1	7667280	3	0	0	0	0	0	0	16956598.38	6	15651688	4	17280370.63	6	2148274.25	1	2370436.5	1	0	0
384	Bcar3	21113835.38	4	18575332	3	4675593.5	3	0	0	0	0	6906119	2	0	0	0	0	0	0	5477887.625	2	6974572.5	1	12879500.88	3	0	0	0	0	2767434.25	2	0	0	0	0	0	0	11482585.88	4	2548367.063	2	11498794.44	3	0	0	0	0	0	0
385	Bcas2	0	0	0	0	0	0	34718887.5	2	0	0	29976932	1	0	0	0	0	0	0	0	0	0	0	0	0	5339723.5	1	0	0	0	0	0	0	0	0	0	0	0	0	0	0	0	0	4378091	1	3901277	1	5202561.938	2
386	Bcas3	42161891	7	207614753.6	5	37939784.48	6	15957169	2	21299851.5	3	34076910.94	7	0	0	0	0	0	0	50674844	8	51548740	11	58695481.94	12	33109450.72	9	32712637.88	8	55426656.25	10	0	0	0	0	0	0	44914293.68	8	49588734.81	7	55251924.42	9	46254385.06	7	34929548.88	6	37661169.31	7
387	Bcat1	33125270.75	3	19289835.19	3	27598144	3	22394476.75	3	23786075.5	3	4696362.5	1	0	0	0	0	0	0	1389319.188	2	1105004.625	2	1362531.688	2	3402051	3	1549512.719	2	8561740.25	4	0	0	0	0	0	0	1233139.75	1	2404022.75	2	2307152.125	2	2274224.5	1	3605319.75	1	5378112.75	2
388	Bckdha	0	0	0	0	0	0	0	0	0	0	0	0	0	0	0	0	0	0	0	0	0	0	0	0	0	0	0	0	0	0	0	0	0	0	0	0	0	0	0	0	0	0	8291020.5	1	0	0	0	0
389	Bckdk	0	0	0	0	0	0	0	0	0	0	0	0	0	0	0	0	0	0	0	0	0	0	0	0	0	0	0	0	0	0	0	0	0	0	0	0	0	0	0	0	0	0	0	0	1605153.875	1	0	0
390	Bcl10	0	0	0	0	182110.1406	1	0	0	0	0	0	0	0	0	0	0	0	0	0	0	0	0	0	0	0	0	0	0	0	0	0	0	0	0	0	0	0	0	0	0	0	0	0	0	0	0	0	0
391	Bcl9	0	0	0	0	0	0	0	0	0	0	0	0	0	0	0	0	0	0	0	0	0	0	0	0	0	0	0	0	0	0	0	0	0	0	0	0	0	0	5668082	1	0	0	0	0	0	0	0	0
392	Bcl9l	0	0	0	0	0	0	444385.5	1	0	0	0	0	0	0	0	0	0	0	0	0	0	0	0	0	4986896.625	2	882247.375	1	0	0	0	0	0	0	0	0	0	0	0	0	0	0	1258531.5	1	0	0	0	0
393	Bclaf1	0	0	369854.2813	1	158707.2813	1	205005112.3	33	208684425.1	36	218586356.7	29	0	0	0	0	0	0	4432661	1	3539063.5	1	3831374.687	2	97709914.5	7	85156105.75	7	76475664.5	4	0	0	0	0	0	0	0	0	0	0	0	0	17769866.5	3	28020689.38	4	36638514.13	4
394	Bcr	28158841.75	5	25354974.56	6	25365623.25	3	0	0	12246520.25	3	0	0	0	0	0	0	0	0	23292743.5	3	4695953.688	3	20303014.78	4	0	0	0	0	0	0	0	0	0	0	0	0	0	0	3113240	2	5934689.813	4	1094555.625	1	0	0	5496330	1
395	Becn1	3649671.5	1	314280	1	0	0	0	0	0	0	0	0	0	0	0	0	0	0	0	0	0	0	0	0	0	0	0	0	0	0	0	0	0	0	0	0	0	0	0	0	0	0	0	0	0	0	0	0
396	Best2	0	0	0	0	212011243.9	3	10269110	2	0	0	0	0	0	0	0	0	0	0	0	0	0	0	0	0	0	0	356076.625	1	837228.875	1	0	0	0	0	0	0	0	0	0	0	113649722	2	0	0	3646393.75	1	6715136.5	1
397	Bet1l	0	0	0	0	0	0	9617594	1	13616397	2	6887848	1	0	0	0	0	0	0	0	0	0	0	0	0	0	0	0	0	0	0	0	0	0	0	0	0	0	0	0	0	0	0	9005368	2	12152191.5	2	6792313.5	1
398	Bgn	0	0	0	0	0	0	0	0	0	0	0	0	0	0	0	0	3864194.5	1	6447837.5	1	6985409	1	7268396.5	1	10480630	1	9354214	1	9485301	1	1893693.875	1	1911014.125	1	1823335.125	1	73019.42188	1	108510.8125	1	0	0	0	0	0	0	3891955.5	1
399	Bicc1	6366656.25	2	2989989.5	1	3949999.25	1	0	0	934899.125	1	1012231.313	1	0	0	0	0	0	0	2803461.25	1	2039373	1	6457709.5	2	0	0	0	0	0	0	0	0	0	0	0	0	4066943.75	2	2050786.875	1	5525944.75	2	843866.125	1	0	0	0	0
400	Bicd1	0	0	0	0	0	0	0	0	0	0	0	0	0	0	0	0	0	0	0	0	0	0	0	0	0	0	0	0	69680072	1	0	0	0	0	0	0	0	0	0	0	0	0	0	0	0	0	0	0
401	Bicd2	181526872.2	27	151107552.1	25	148523030.1	23	0	0	2799761.5	1	4953565.875	2	0	0	0	0	0	0	87648480	16	99987973.19	18	98023997.82	18	0	0	2373162.25	1	0	0	0	0	0	0	0	0	174712824.2	21	165354729.8	21	150113414.9	21	0	0	0	0	0	0
402	Bin1	0	0	0	0	0	0	6651117.969	3	0	0	7592956.75	2	0	0	0	0	0	0	0	0	5863157.5	1	338352.0625	1	10266944.44	2	53247.32422	1	594015.75	1	0	0	0	0	0	0	3081255.5	2	2123771.469	2	1852511.688	2	0	0	415566.4688	1	2915900.5	1
403	Bin2	0	0	0	0	763691.4375	1	0	0	0	0	0	0	0	0	0	0	0	0	0	0	0	0	0	0	0	0	0	0	0	0	0	0	0	0	0	0	0	0	0	0	0	0	0	0	0	0	0	0
404	Bin3	2780175	1	2562202.75	1	2997609.25	1	0	0	0	0	0	0	0	0	0	0	0	0	0	0	0	0	4805623.125	2	0	0	0	0	0	0	0	0	0	0	0	0	789989.8125	1	854796.25	1	0	0	0	0	0	0	0	0
405	Birc6	3824115.68	2	5826721.813	3	0	0	3773166.75	1	79414.61719	1	15300057.98	4	0	0	0	0	0	0	14023146.81	7	10925052.67	7	8928474.25	5	9749444.25	2	9928849.496	5	4626239.063	2	0	0	0	0	0	0	216650.2656	2	2409612.75	1	1364840.965	4	2352072.344	2	823754.9688	2	356979.1875	2
406	Bloc1s5	0	0	0	0	0	0	0	0	0	0	0	0	0	0	0	0	0	0	5030407	1	4648175	1	4737284.5	1	0	0	0	0	0	0	0	0	0	0	0	0	0	0	0	0	0	0	0	0	0	0	0	0
407	Blvra	14581386	2	16562982.5	2	24320053	3	4029935.5	1	4439684.5	1	12153820	3	0	0	0	0	844940.75	1	1823903.375	1	1463603.75	1	0	0	1462828.375	1	0	0	1689837.25	1	0	0	0	0	0	0	1013380.125	1	1201716.5	1	0	0	0	0	0	0	0	0
408	Bmi1	0	0	0	0	0	0	479043	1	4991517	1	0	0	0	0	0	0	0	0	0	0	0	0	0	0	0	0	0	0	0	0	0	0	0	0	0	0	0	0	0	0	0	0	0	0	0	0	0	0
409	Bmp2k	38728087.38	8	30954082.94	5	51137089.13	6	12191022.25	4	6967225.5	1	8117623.375	3	0	0	0	0	0	0	7889718.75	3	7668808.75	2	3684380	3	5654733.625	4	9276807	3	7467120	2	0	0	0	0	0	0	10913909.92	5	7251377.047	5	9848238.094	4	872645.8438	3	2553370.063	3	3904528.813	2
410	Bmpr2	3232413	1	0	0	0	0	0	0	0	0	0	0	0	0	0	0	0	0	0	0	0	0	0	0	0	0	0	0	0	0	0	0	0	0	0	0	0	0	0	0	0	0	0	0	0	0	0	0
411	Bnc2	0	0	0	0	0	0	0	0	0	0	0	0	0	0	0	0	0	0	0	0	0	0	0	0	2829287.75	1	0	0	3678955.75	1	0	0	0	0	0	0	0	0	0	0	0	0	0	0	1724726	1	0	0
412	Bod1	0	0	0	0	0	0	3865143.75	1	0	0	0	0	0	0	0	0	0	0	0	0	0	0	0	0	0	0	0	0	0	0	0	0	0	0	0	0	0	0	0	0	0	0	0	0	0	0	0	0
413	Bod1l	0	0	0	0	0	0	0	0	10924276	1	446405.9063	1	0	0	0	0	0	0	0	0	0	0	0	0	1802050.031	3	2804110.063	2	1194294.313	2	0	0	0	0	0	0	0	0	0	0	0	0	1720916.438	2	503399.5	1	4173842	1
414	Bop1	0	0	2523627.25	1	0	0	0	0	5474755.5	2	5239414.5	2	0	0	0	0	0	0	0	0	0	0	0	0	0	0	0	0	0	0	0	0	0	0	0	0	0	0	0	0	0	0	0	0	0	0	0	0
415	Bora	0	0	424576	1	0	0	284161.9063	1	0	0	442535.6563	1	0	0	0	0	0	0	0	0	0	0	0	0	0	0	0	0	0	0	0	0	0	0	0	0	0	0	0	0	2636745.25	1	0	0	0	0	0	0
416	Bptf	0	0	0	0	0	0	2571826.703	4	2211961.5	2	2992171	3	0	0	0	0	0	0	1581279.875	1	1112135.875	1	0	0	2951867.483	2	5735725	3	5026723.75	2	0	0	0	0	0	0	0	0	0	0	239951.1719	1	0	0	0	0	0	0
417	Brap	0	0	0	0	0	0	0	0	0	0	1245937.25	1	0	0	0	0	0	0	0	0	0	0	0	0	0	0	0	0	0	0	0	0	0	0	0	0	0	0	0	0	0	0	0	0	0	0	0	0
418	Brca1	0	0	0	0	0	0	0	0	0	0	3899856	1	0	0	0	0	0	0	0	0	0	0	0	0	0	0	4174976.25	2	4216268.5	2	0	0	0	0	0	0	0	0	0	0	69602.58594	1	0	0	0	0	0	0
419	Brcc3	8656342	1	9185505.75	2	9584033.125	2	0	0	4197492.5	1	0	0	0	0	0	0	0	0	0	0	0	0	0	0	0	0	0	0	0	0	0	0	0	0	0	0	0	0	0	0	0	0	0	0	0	0	0	0
420	Brd1	0	0	0	0	0	0	0	0	5224546	2	0	0	0	0	0	0	0	0	0	0	0	0	0	0	0	0	0	0	0	0	0	0	0	0	0	0	0	0	0	0	0	0	0	0	0	0	0	0
421	Brd2	0	0	0	0	0	0	3838106.5	2	343010.25	2	0	0	0	0	0	0	0	0	0	0	0	0	0	0	0	0	0	0	3091901	3	0	0	0	0	0	0	0	0	0	0	0	0	0	0	3837562	3	8058508.5	4
422	Brd4	0	0	0	0	0	0	40226164	13	67006879.63	15	78312818.65	17	0	0	0	0	0	0	0	0	0	0	0	0	43561616.31	8	41043355.13	7	57113531.63	9	0	0	0	0	0	0	0	0	0	0	0	0	35607868.5	8	27863012.38	7	27470136.75	5
423	Brd7	0	0	0	0	0	0	0	0	0	0	0	0	0	0	0	0	0	0	0	0	0	0	29675.49805	1	17536.78516	1	0	0	0	0	0	0	0	0	0	0	0	0	0	0	0	0	0	0	0	0	0	0
424	Brd9	0	0	0	0	0	0	0	0	0	0	0	0	0	0	0	0	0	0	0	0	0	0	0	0	2808838.25	1	2096298.25	1	0	0	0	0	0	0	0	0	0	0	0	0	0	0	0	0	0	0	3016660.5	1
425	Bre	4367737	1	4641320	1	0	0	0	0	3504319	1	0	0	0	0	0	0	0	0	4295007	1	5502069	1	5040205	2	2161678.25	1	2820110.75	1	3693777.5	1	0	0	0	0	0	0	546760.5	1	386428.9688	1	286366.9688	1	0	0	687118.8125	1	763241.25	1
426	Brix1	0	0	0	0	0	0	0	0	0	0	1847022.25	1	0	0	0	0	0	0	0	0	0	0	0	0	0	0	0	0	0	0	0	0	0	0	0	0	0	0	0	0	0	0	0	0	0	0	402181.8125	1
427	Brk1	13551236	1	0	0	17083539.5	2	0	0	0	0	0	0	0	0	0	0	0	0	13498039	2	11159885.75	3	24989754.5	3	0	0	0	0	0	0	0	0	0	0	0	0	0	0	0	0	0	0	0	0	0	0	0	0
428	Brsk1	0	0	0	0	5124924.5	1	0	0	0	0	0	0	0	0	0	0	0	0	0	0	0	0	0	0	0	0	0	0	0	0	0	0	0	0	0	0	0	0	0	0	0	0	0	0	0	0	0	0
429	Bsdc1	0	0	0	0	0	0	261139.2656	1	0	0	0	0	0	0	0	0	0	0	0	0	0	0	0	0	0	0	0	0	0	0	0	0	0	0	0	0	0	0	0	0	0	0	0	0	0	0	0	0
430	Bsn	0	0	0	0	0	0	0	0	0	0	0	0	0	0	0	0	0	0	0	0	0	0	0	0	0	0	0	0	0	0	0	0	0	0	0	0	85440.3125	1	78984.20313	1	0	0	0	0	0	0	0	0
431	Btbd17	0	0	0	0	0	0	0	0	0	0	0	0	0	0	0	0	0	0	0	0	0	0	0	0	0	0	11346377	1	0	0	0	0	0	0	0	0	0	0	12872211	1	0	0	0	0	0	0	0	0
432	Btbd6	0	0	0	0	0	0	0	0	0	0	0	0	0	0	0	0	0	0	0	0	0	0	0	0	0	0	0	0	43015068	1	0	0	0	0	0	0	0	0	0	0	0	0	0	0	0	0	0	0
433	Btf3	0	0	0	0	171043.9219	1	193164.9844	1	1655487.281	3	654602.1875	2	0	0	0	0	0	0	0	0	0	0	324922.2813	1	1943872.969	3	1734178.688	4	1565454.063	4	0	0	0	0	0	0	0	0	368280.1563	2	0	0	333297.125	2	272195.6563	2	271438.8438	2
434	Btnl4	349252.4375	1	0	0	0	0	0	0	0	0	0	0	0	0	0	0	0	0	0	0	0	0	0	0	0	0	0	0	0	0	0	0	0	0	0	0	0	0	0	0	0	0	0	0	0	0	0	0
435	Bub1	6066906.5	3	5756275.5	1	0	0	0	0	0	0	3576979.25	2	0	0	0	0	0	0	3169354.875	2	4008401.125	3	4403557.125	2	4705412.25	2	1509782.625	1	1447803.5	1	0	0	0	0	0	0	3274153.75	1	3504289.75	2	933216.9375	2	0	0	0	0	0	0
436	Bub1b	19267422.25	5	24798934	4	28327283.81	5	17739012.66	5	13660032.59	3	17385013.25	3	0	0	0	0	0	0	1122533.5	2	2772339.125	2	7281196.125	3	0	0	601448.6875	1	0	0	0	0	0	0	0	0	5534046	1	7212865.5	1	5514637	1	0	0	3108392.75	1	3148251.75	1
437	Bub3	0	0	9749837.5	2	9443849	2	33149860	4	34772228.5	4	33960726.5	4	0	0	0	0	0	0	0	0	0	0	0	0	0	0	0	0	0	0	0	0	0	0	0	0	0	0	0	0	0	0	7885282.5	1	0	0	7667349.5	1
438	Bud13	884450.75	2	989938.875	1	0	0	4961253	1	326396.5	1	7033542.156	4	0	0	0	0	0	0	0	0	0	0	0	0	0	0	0	0	0	0	0	0	0	0	0	0	0	0	0	0	0	0	0	0	0	0	0	0
439	Bysl	3297478.125	2	0	0	2675225	2	0	0	2875373.188	2	6746242.625	2	0	0	570281.6875	1	0	0	6371699	1	7017544.5	1	7193655.5	1	12586347	1	8971451	1	11460330	1	0	0	0	0	1504994.469	2	0	0	0	0	0	0	0	0	0	0	10395580	1
440	Bzw1	0	0	0	0	0	0	336887.6875	1	0	0	0	0	0	0	0	0	0	0	0	0	0	0	0	0	5252389	1	3983388.5	1	4212326.5	1	0	0	0	0	0	0	0	0	0	0	0	0	0	0	0	0	0	0
441	Bzw2	0	0	0	0	0	0	0	0	0	0	0	0	0	0	0	0	0	0	0	0	0	0	0	0	0	0	0	0	0	0	0	0	0	0	0	0	1379358.875	1	0	0	0	0	0	0	591873.875	1	0	0
442	C1qbp	0	0	0	0	0	0	0	0	0	0	0	0	1381271.375	1	0	0	0	0	0	0	0	0	0	0	0	0	1593072.125	1	1980333.125	1	0	0	0	0	0	0	0	0	0	0	0	0	3151431	1	0	0	5916765.5	2
443	C1qtnf1	0	0	0	0	0	0	0	0	0	0	2689851.75	1	0	0	0	0	0	0	0	0	0	0	0	0	0	0	0	0	0	0	0	0	0	0	0	0	0	0	0	0	0	0	0	0	0	0	0	0
444	C1qtnf9	0	0	0	0	0	0	0	0	4418057	1	0	0	0	0	0	0	0	0	0	0	0	0	0	0	0	0	0	0	0	0	0	0	0	0	0	0	0	0	0	0	0	0	0	0	0	0	0	0
445	C230096k16rik	0	0	0	0	593355.625	1	0	0	0	0	0	0	0	0	0	0	0	0	0	0	0	0	0	0	0	0	0	0	0	0	0	0	0	0	0	0	0	0	0	0	0	0	0	0	0	0	0	0
446	C2cd3	311114.75	1	0	0	0	0	0	0	0	0	0	0	0	0	0	0	0	0	0	0	0	0	0	0	0	0	0	0	0	0	0	0	0	0	0	0	0	0	0	0	0	0	2893547.25	1	0	0	0	0
447	C2cd4a	0	0	0	0	0	0	0	0	0	0	0	0	0	0	0	0	0	0	0	0	0	0	0	0	0	0	0	0	0	0	0	0	0	0	0	0	0	0	0	0	0	0	0	0	5035768.5	1	0	0
448	C330027c09rik	7594494.625	3	31898245.16	8	14331925.38	6	1925560.438	2	7204883.188	3	10396355.19	3	0	0	0	0	0	0	0	0	0	0	334309.0938	1	9087820.313	4	2623441.156	3	947661.875	1	0	0	0	0	0	0	21146098.5	3	16154736.5	5	24088948.5	3	7416110.125	3	4636544.5	1	10249996.25	2
449	C530008m17rik	0	0	0	0	0	0	0	0	0	0	0	0	0	0	0	0	0	0	63530.25	1	0	0	336437.1328	2	0	0	0	0	0	0	0	0	0	0	0	0	0	0	0	0	0	0	0	0	0	0	0	0
450	Cacna1a	0	0	0	0	0	0	0	0	0	0	0	0	0	0	0	0	0	0	0	0	0	0	3470066.5	1	0	0	0	0	0	0	0	0	0	0	0	0	0	0	0	0	0	0	0	0	0	0	0	0
451	Cacna1c	0	0	0	0	0	0	0	0	0	0	0	0	0	0	0	0	0	0	0	0	0	0	9586361	1	0	0	0	0	0	0	0	0	0	0	0	0	0	0	0	0	0	0	0	0	0	0	0	0
452	Cacna1f	0	0	0	0	0	0	0	0	48535.45313	1	0	0	0	0	0	0	0	0	0	0	0	0	0	0	0	0	0	0	0	0	0	0	0	0	0	0	0	0	0	0	0	0	0	0	0	0	0	0
453	Cactin	0	0	0	0	0	0	0	0	9013329	2	7524984.25	2	0	0	0	0	0	0	0	0	0	0	0	0	0	0	0	0	0	0	0	0	0	0	0	0	0	0	0	0	0	0	0	0	0	0	0	0
454	Cacul1	0	0	301216.8438	1	2565311.375	2	0	0	2552792.25	2	0	0	0	0	0	0	0	0	6674045.5	1	8815455.75	2	2254662	1	0	0	0	0	13972837	1	0	0	0	0	0	0	0	0	0	0	0	0	13060318.5	2	3484780.5	1	0	0
455	Cacybp	21287037	4	20418432	3	12535560.25	5	8387766	2	23747302.38	3	19591852	4	0	0	0	0	0	0	0	0	0	0	0	0	2396365	1	5597849.875	2	4125150.25	1	0	0	0	0	0	0	1923108.375	1	2225186.25	1	3502623.5	2	4658753.375	2	3743939.25	1	837387	1
456	Cad	4353615	1	0	0	0	0	7825485.25	2	200505.9531	1	1993173.25	1	0	0	0	0	0	0	0	0	0	0	0	0	0	0	0	0	0	0	0	0	0	0	0	0	0	0	125964.8906	1	0	0	229800.1094	1	0	0	0	0
457	Cadps	0	0	0	0	0	0	0	0	1208386.875	1	0	0	0	0	0	0	0	0	0	0	0	0	0	0	0	0	0	0	0	0	0	0	0	0	0	0	0	0	0	0	0	0	0	0	0	0	0	0
458	Cage1	0	0	0	0	0	0	7946291.406	2	3438576.5	1	24236900	2	0	0	0	0	0	0	0	0	0	0	0	0	0	0	0	0	0	0	0	0	0	0	0	0	0	0	0	0	0	0	0	0	0	0	0	0
459	Calcoco1	0	0	0	0	2810706	1	0	0	0	0	0	0	0	0	0	0	0	0	0	0	0	0	0	0	0	0	0	0	0	0	0	0	0	0	0	0	0	0	0	0	0	0	0	0	0	0	0	0
460	Cald1	1902622799	148	1840851043	109	1730615563	107	2426247068	111	2235364344	108	3641288860	128	22133772.31	8	16537213.01	12	12177530.11	7	3235862135	163	2964207382	161	3276951904	153	7509745840	225	6824519188	216	5905332395	216	3958971.156	4	8654607.969	10	5047828.844	8	3044130066	135	3180994137	137	3186211847	140	5047924259	185	5506803024	168	7373921058	177
461	Calm1	16628400	1	17185434.75	2	15664793	2	20462753	2	22141369.75	2	24117850.25	2	0	0	0	0	0	0	1618300.625	1	1468597	1	2591733.25	1	0	0	0	0	3495531	1	0	0	0	0	0	0	5043071.5	1	4200830	1	4950088	1	4606391	1	6085197.5	2	4463491.5	1
462	Camk2a	6862478.5	1	7800323	1	0	0	5369651.5	1	4467141.5	1	11686337.5	2	0	0	0	0	0	0	0	0	1634478.25	1	0	0	0	0	0	0	0	0	0	0	0	0	0	0	0	0	0	0	0	0	0	0	0	0	0	0
463	Camk2d	0	0	0	0	11505773.25	2	0	0	0	0	0	0	0	0	0	0	0	0	0	0	0	0	0	0	0	0	0	0	0	0	0	0	0	0	0	0	0	0	0	0	0	0	0	0	0	0	0	0
464	Camkk1	4949859	1	0	0	5390916	1	0	0	0	0	0	0	0	0	0	0	0	0	0	0	0	0	1686092.625	1	0	0	0	0	0	0	0	0	0	0	0	0	0	0	0	0	0	0	0	0	0	0	0	0
465	Camsap1	10997325.77	6	26113289.38	6	34239097.66	11	4923312.188	3	7459832.875	3	1922808.102	3	0	0	0	0	0	0	26345733.31	9	24189182.99	7	24521723.16	7	10068578.5	2	5060213.5	1	3277772.75	2	0	0	0	0	0	0	28613080.81	8	20304071.84	5	10693301.28	4	0	0	0	0	0	0
466	Camsap2	115623167.3	10	129700155.3	13	116704741.7	13	23094555.03	6	27208062.56	5	16401723.28	3	0	0	0	0	0	0	61511973.84	8	47605046.38	8	45442227.59	8	22250222	5	12449371.25	4	9529077	2	0	0	0	0	0	0	35326870.5	8	28183597.25	7	38745724.5	10	7433150.5	3	3575331.75	1	3471957.75	1
467	Camsap3	0	0	0	0	0	0	0	0	0	0	0	0	0	0	0	0	0	0	0	0	149988.5781	1	0	0	0	0	0	0	0	0	0	0	0	0	0	0	215675.9063	1	180961.5625	1	145744.8281	1	0	0	0	0	0	0
468	Camta2	0	0	0	0	0	0	0	0	0	0	0	0	0	0	0	0	0	0	0	0	0	0	0	0	9746429	1	0	0	0	0	0	0	0	0	0	0	0	0	0	0	0	0	0	0	0	0	0	0
469	Cand1	0	0	0	0	570879	1	0	0	15525840	4	25735827.25	2	6608515.5	1	0	0	0	0	2037880.125	1	10989358	2	10705186	1	7381647	1	5679942	1	13548827	2	2279862.938	2	3634481.25	2	3695785.875	2	0	0	9134714.281	4	6576928.281	3	1607871.75	1	0	0	4694056.5	1
470	Cand2	0	0	0	0	0	0	193487.0703	3	3169342.75	2	2445365.5	2	0	0	0	0	0	0	0	0	0	0	0	0	0	0	0	0	0	0	0	0	0	0	0	0	0	0	0	0	0	0	0	0	0	0	0	0
471	Cap1	13875744	3	13105566	1	0	0	45829867.25	4	50504851.44	3	7895728.438	3	1043238.5	1	0	0	0	0	4606930	1	6028830.125	2	692546.375	2	1508155.75	1	727653	1	0	0	0	0	0	0	0	0	2575278.75	1	4276914.5	1	3966140.5	1	2725774.5	2	2910956.25	1	4069103.75	1
472	Capg	197517868.3	7	225062355.2	9	219578887.7	10	166237514.6	9	162238568	9	150329935	7	0	0	0	0	2822110.5	2	41890271	5	47505889.78	7	44028852.3	6	93169049.5	7	67277368.25	4	99434165.5	7	0	0	322514.4375	1	0	0	57375476.88	7	64699624.66	7	64201596.94	7	109772336.6	10	99881028.34	8	100178639.7	10
473	Capn1	0	0	0	0	0	0	3388381.25	1	0	0	0	0	0	0	0	0	0	0	0	0	0	0	0	0	0	0	0	0	300112.125	1	0	0	0	0	0	0	0	0	0	0	0	0	0	0	0	0	0	0
474	Capn15	0	0	0	0	0	0	0	0	0	0	0	0	0	0	0	0	0	0	0	0	1906496.25	1	2031281.125	1	0	0	0	0	0	0	0	0	0	0	0	0	1545698.5	1	0	0	0	0	0	0	0	0	0	0
475	Capn2	1336974.125	1	5801219.625	2	1244672.75	2	0	0	0	0	0	0	0	0	0	0	0	0	0	0	0	0	0	0	0	0	0	0	0	0	0	0	0	0	0	0	1040120.625	1	0	0	0	0	0	0	0	0	0	0
476	Capns1	2387509.25	1	2431311	1	2445836.5	1	0	0	847643	1	0	0	0	0	0	0	0	0	0	0	0	0	0	0	0	0	0	0	0	0	0	0	0	0	0	0	0	0	0	0	0	0	0	0	0	0	0	0
477	Caprin1	10120864.69	3	5870370.719	7	16556856.88	4	67876191.88	7	49346659.75	6	85194609	7	0	0	0	0	0	0	14085266.25	3	15073994.31	5	9489167.875	3	39158736.5	5	51628981.88	6	56423758.5	6	0	0	0	0	0	0	16071965.25	3	17997311	3	16584884.5	3	28023897	3	22240472.5	4	46617035.5	5
478	Caprin2	67461.10156	1	297755.7188	2	222511.9375	2	0	0	0	0	0	0	0	0	0	0	0	0	0	0	0	0	0	0	0	0	0	0	0	0	0	0	0	0	0	0	0	0	0	0	0	0	0	0	0	0	0	0
479	Capza1	361550730.5	9	334999723.3	9	387906679.9	14	191576455.8	10	224775931.4	5	238764881	7	123657323.5	11	134355143.1	5	89751705.25	7	76975804	6	77246705.25	5	72790179.25	5	66555258.47	9	37550400.25	5	81566010.53	6	2516639.5	2	1276251	1	1155064.75	1	115028539.8	6	138481687	6	135698992.3	7	115980935.5	10	119795147.4	8	127566289.8	6
480	Capza2	6136991	4	6270277.945	4	12366863.3	8	106045.1797	2	681314.4102	4	3071659.25	3	6882375.938	3	1654271.25	4	4133267.25	3	1641385.938	3	2158883.125	4	1710889.063	3	1292194.625	2	1023908.188	4	1753721.594	3	0	0	576736.1875	1	0	0	6772837.125	4	5303075.125	4	7972525.625	5	6749028.75	4	8985592.75	3	3289109.227	3
481	Capzb	255555691.3	18	124809960.1	13	109431505	17	143881595	15	136368273.5	12	369347816.1	15	180939466.1	23	100594131.1	20	261643219	23	145571997.5	6	144606523.5	6	162954522	7	118063746.4	6	144873270.4	7	143178787.5	6	3889054.219	4	8846096.625	6	2581559.813	3	120387797.6	9	137277267.3	11	136299615.1	13	130558762.5	6	136472920.3	6	173466804.8	7
482	Card6	3605428.5	1	0	0	0	0	0	0	0	0	0	0	0	0	0	0	0	0	1716472.75	1	1565338.75	1	2021947.75	1	0	0	0	0	0	0	0	0	0	0	0	0	0	0	0	0	0	0	0	0	0	0	0	0
483	Cars	0	0	0	0	0	0	0	0	0	0	0	0	0	0	0	0	0	0	0	0	0	0	0	0	0	0	0	0	0	0	0	0	0	0	0	0	0	0	0	0	2216613.25	1	0	0	0	0	0	0
484	Casc3	1608562.75	3	652258.5625	4	2166875.5	4	0	0	0	0	0	0	0	0	0	0	0	0	0	0	0	0	0	0	0	0	0	0	0	0	0	0	0	0	0	0	904995.7656	3	1132551.516	3	327117.5625	2	0	0	0	0	0	0
485	Casc5	0	0	0	0	0	0	0	0	0	0	0	0	0	0	0	0	0	0	0	0	0	0	1749068.5	1	0	0	0	0	3056415.75	1	0	0	0	0	0	0	0	0	0	0	0	0	0	0	0	0	1753558.75	1
486	Cask	0	0	2785165.5	1	0	0	4247540	1	0	0	0	0	0	0	0	0	0	0	0	0	0	0	0	0	0	0	0	0	0	0	0	0	0	0	0	0	0	0	0	0	0	0	0	0	0	0	0	0
487	Caskin2	99032225.25	10	171630149.8	12	196215252	12	4568547.5	1	3100511.25	1	0	0	0	0	0	0	0	0	83272878.88	13	75183576.56	14	65210647	12	4459435.5	1	0	0	0	0	0	0	0	0	0	0	72045162.75	12	84441094.25	16	62124950.5	13	0	0	0	0	0	0
488	Casp12	0	0	0	0	0	0	0	0	0	0	0	0	0	0	0	0	0	0	0	0	0	0	0	0	0	0	0	0	0	0	0	0	0	0	0	0	0	0	0	0	1898081	1	0	0	0	0	0	0
489	Casp3	58650156.5	6	25152612.25	6	69452923.25	6	36363396.75	9	4368466	1	39916709.19	10	0	0	0	0	0	0	4607524.5	1	0	0	3996095.25	1	24705346.61	3	35013409.52	4	40099602.25	5	0	0	0	0	0	0	7619562.5	1	0	0	8854003.75	2	53672135	6	42141327	4	86873180.25	5
490	Casp6	0	0	0	0	0	0	59992996	1	0	0	67187736	1	0	0	0	0	0	0	2919188.25	1	0	0	3346655.25	1	11013054	1	0	0	0	0	0	0	0	0	0	0	0	0	8611438	1	0	0	19635590	1	17228160	1	17905108	1
491	Cast	186139138.1	51	197614278.9	58	174951468	59	181015021.7	55	195956894.1	48	221193381.1	50	0	0	0	0	0	0	414595710.3	58	516723701.3	63	619929339	66	429375281.8	49	361747531.1	50	334680395.5	41	0	0	0	0	0	0	374033516.6	35	387725842	35	359362214.9	32	338321300.2	37	477387595.3	37	457561531.4	36
492	Cat	0	0	0	0	0	0	0	0	4939834	1	8488122	1	0	0	0	0	0	0	926137.4375	1	0	0	0	0	0	0	0	0	0	0	35750.04688	2	0	0	0	0	0	0	0	0	0	0	0	0	0	0	0	0
493	Cav1	30041155	2	44395020.5	3	21059418	2	56485590	3	81036486.25	6	98576508.25	7	0	0	6115240	1	0	0	34590052	1	29650774	1	31465340	1	54754250	2	38050996.31	5	47550084	1	921591.9375	1	0	0	0	0	22784478	1	30749092.5	2	22078588	2	36186960	1	60565950	2	112361451.5	3
494	Cav2	0	0	0	0	0	0	0	0	4243721.5	1	0	0	0	0	0	0	0	0	0	0	0	0	0	0	0	0	0	0	0	0	0	0	0	0	0	0	0	0	0	0	0	0	0	0	0	0	0	0
495	Cbl	94981693.63	8	92551597.19	9	107158079.7	11	9040410.5	3	4254132.5	1	1664420	1	0	0	0	0	0	0	12111148.75	2	13500144.75	2	11841045	2	9951570	2	9946542.75	2	13663565.38	3	0	0	0	0	0	0	66378103.33	11	66862757.92	8	75467922.63	9	10125901	3	11370224.5	2	13695898.5	3
496	Cblb	16683080.53	7	1957192.516	5	16297045	7	2326906.375	2	0	0	8849097	2	0	0	0	0	0	0	0	0	76913.45313	1	0	0	0	0	70677.375	1	0	0	0	0	0	0	0	0	1380158.375	2	7969816.375	3	8920061.125	4	0	0	0	0	0	0
497	Cbr1	0	0	2394807.25	1	2917334.5	1	0	0	0	0	0	0	0	0	0	0	0	0	0	0	0	0	0	0	0	0	0	0	0	0	0	0	0	0	0	0	0	0	0	0	0	0	0	0	0	0	0	0
498	Cbr3	0	0	0	0	0	0	0	0	0	0	0	0	0	0	0	0	0	0	0	0	95846.35156	1	0	0	0	0	0	0	0	0	0	0	0	0	0	0	0	0	0	0	0	0	0	0	0	0	0	0
499	Cbx1	0	0	50952.82813	1	82371.42969	1	222332.2813	1	487764.9063	2	542721.2813	2	0	0	0	0	0	0	0	0	0	0	0	0	0	0	0	0	0	0	0	0	0	0	0	0	0	0	0	0	0	0	0	0	0	0	0	0
500	Cbx2	0	0	0	0	0	0	1971230	1	0	0	1591889.375	1	0	0	0	0	0	0	0	0	0	0	0	0	0	0	0	0	165124.0781	1	0	0	0	0	0	0	544397.125	1	486558.8125	1	0	0	0	0	0	0	0	0
501	Cbx3	0	0	0	0	0	0	3502521.953	3	11701246.48	5	13787230.22	4	0	0	0	0	0	0	0	0	0	0	0	0	7687099	1	0	0	14485245.5	2	0	0	0	0	262326.625	1	0	0	0	0	0	0	5622340.5	1	12257699.88	3	13462766	3
502	Cbx4	0	0	0	0	0	0	0	0	0	0	0	0	0	0	0	0	0	0	0	0	0	0	0	0	1501313.25	1	0	0	2399395.25	1	0	0	0	0	0	0	0	0	0	0	0	0	0	0	0	0	0	0
503	Cbx5	0	0	0	0	0	0	892012.8125	1	949149.75	1	1078701.75	1	0	0	0	0	0	0	0	0	0	0	0	0	0	0	0	0	0	0	0	0	0	0	0	0	0	0	0	0	0	0	0	0	0	0	0	0
504	Cc2d1a	23855629.76	9	20926395.56	4	27411835.7	5	16301319	2	23666420.5	3	42095369.19	8	0	0	0	0	0	0	9357921.875	3	14730740.47	6	19463527.5	4	23912441.25	5	14203906	3	32220120.25	7	0	0	0	0	0	0	7498859	3	5567860	2	5018407.875	2	8015878.938	2	2934447.75	1	2116650.5	1
505	Cc2d1b	5981762	1	6746873.5	1	0	0	5755828.75	2	0	0	5533076	1	0	0	0	0	0	0	0	0	8699088.438	4	0	0	8711154	2	9124959.125	4	4438941	1	0	0	0	0	0	0	5486151	2	0	0	2979205	3	6931942	2	15788756.25	3	11334595.5	2
506	Ccar1	2453705.453	2	1939534.281	2	2637542.516	2	81379858.13	16	73180724.36	13	81006947.57	15	0	0	0	0	0	0	0	0	0	0	0	0	25638234	7	21032851.38	8	15994364.75	5	0	0	0	0	0	0	0	0	0	0	0	0	35488565	8	38834273.5	7	23021384.25	5
507	Ccbe1	0	0	0	0	1140716.625	1	0	0	0	0	0	0	0	0	0	0	0	0	7697269	1	0	0	0	0	0	0	9955070	1	0	0	0	0	0	0	0	0	0	0	0	0	0	0	0	0	0	0	0	0
508	Ccdc102a	93591609.53	9	111694308.8	9	126359651.5	7	99975548.07	8	123660974.1	11	138959981.2	13	0	0	0	0	0	0	62434184.5	8	64799462.75	10	63869799.88	9	166108496.4	15	147974477.6	15	176980245.3	14	0	0	0	0	0	0	53533217.88	7	59271544.81	10	64827359	10	146106455.2	20	200308201.2	16	168758065	15
509	Ccdc109b	0	0	3742740.5	1	0	0	0	0	2691445	1	1726439.875	1	0	0	0	0	0	0	0	0	0	0	0	0	0	0	0	0	0	0	0	0	0	0	0	0	0	0	0	0	0	0	0	0	0	0	0	0
510	Ccdc115	5156454	1	0	0	0	0	0	0	0	0	0	0	0	0	0	0	0	0	0	0	0	0	0	0	0	0	0	0	0	0	0	0	0	0	0	0	0	0	0	0	0	0	0	0	0	0	0	0
511	Ccdc124	913859.25	1	0	0	0	0	15581462.5	4	17987382.25	2	1732945.25	2	0	0	0	0	0	0	0	0	0	0	0	0	554761.1875	1	501628.0938	1	544682.375	1	0	0	0	0	0	0	0	0	0	0	0	0	14013556.5	2	5898827	1	9313629	1
512	Ccdc126	103977920	1	0	0	0	0	0	0	0	0	0	0	0	0	0	0	0	0	0	0	0	0	0	0	0	0	0	0	0	0	0	0	0	0	0	0	0	0	0	0	0	0	53464.82813	1	0	0	0	0
513	Ccdc129	0	0	0	0	0	0	0	0	0	0	0	0	0	0	0	0	0	0	0	0	0	0	5755.222168	1	0	0	0	0	0	0	0	0	0	0	0	0	0	0	0	0	0	0	0	0	0	0	0	0
514	Ccdc135	0	0	0	0	0	0	0	0	0	0	2017500.25	1	0	0	0	0	0	0	0	0	0	0	0	0	0	0	0	0	0	0	0	0	0	0	0	0	0	0	0	0	0	0	0	0	0	0	0	0
515	Ccdc137	0	0	0	0	0	0	0	0	0	0	0	0	0	0	0	0	0	0	0	0	0	0	0	0	0	0	0	0	0	0	0	0	0	0	0	0	0	0	0	0	0	0	0	0	0	0	1886161.875	1
516	Ccdc149	0	0	0	0	0	0	0	0	0	0	0	0	0	0	0	0	0	0	0	0	0	0	0	0	0	0	0	0	0	0	0	0	0	0	3837327.5	1	0	0	0	0	0	0	0	0	0	0	0	0
517	Ccdc15	0	0	0	0	0	0	0	0	0	0	0	0	0	0	0	0	0	0	0	0	0	0	0	0	0	0	0	0	0	0	0	0	0	0	0	0	0	0	581091.75	1	539578.6875	1	364608.9063	1	0	0	0	0
518	Ccdc163	0	0	0	0	0	0	0	0	0	0	0	0	0	0	0	0	0	0	0	0	0	0	0	0	0	0	0	0	0	0	0	0	0	0	0	0	0	0	0	0	0	0	5608964.5	1	0	0	0	0
519	Ccdc174	0	0	0	0	2313757.5	1	0	0	5651504	1	9962199.93	4	0	0	0	0	0	0	0	0	0	0	0	0	0	0	4880747.5	1	2226157.5	1	0	0	0	0	0	0	0	0	0	0	0	0	3073676.5	1	4531623.5	1	4537787.5	1
520	Ccdc175	0	0	0	0	0	0	0	0	0	0	5370989.5	1	0	0	0	0	0	0	0	0	0	0	0	0	0	0	0	0	0	0	0	0	0	0	0	0	0	0	0	0	0	0	0	0	0	0	0	0
521	Ccdc186	1170563.906	2	0	0	2595924	3	371017.4063	1	0	0	0	0	0	0	0	0	0	0	784071.6875	1	883167.25	1	0	0	6583241.5	2	559297.5625	1	2083898.125	2	0	0	0	0	0	0	724969.3125	1	939005.875	1	818471.125	1	1077314.125	1	1132216.25	1	865470.4375	1
522	Ccdc22	4031779.25	1	4676119.297	3	4754461.75	2	0	0	0	0	4203311	2	0	0	0	0	0	0	0	0	0	0	0	0	0	0	0	0	0	0	0	0	0	0	0	0	1036030.813	1	1133758.25	1	964118.0625	1	0	0	0	0	0	0
523	Ccdc24	0	0	0	0	0	0	0	0	0	0	0	0	406293.0625	1	0	0	0	0	0	0	0	0	0	0	0	0	0	0	0	0	0	0	0	0	0	0	0	0	0	0	0	0	0	0	0	0	0	0
524	Ccdc43	6809392.5	1	5628756	1	4948717	1	1213641.875	1	0	0	31340520.75	2	0	0	0	0	0	0	26039460	1	0	0	25364072	1	0	0	21431994	1	0	0	0	0	0	0	0	0	0	0	0	0	0	0	0	0	0	0	0	0
525	Ccdc50	24176014.98	6	28276929.11	6	20190056	7	0	0	1771634.75	1	4428426.125	2	0	0	0	0	0	0	7030450	1	7900799.5	1	0	0	8108801	1	8100488	1	7066950	1	0	0	0	0	0	0	9081787	1	9331217	1	8798239	1	0	0	0	0	0	0
526	Ccdc53	0	0	18640450.88	3	25266601	2	0	0	0	0	0	0	0	0	0	0	0	0	912502.875	1	1762996.25	2	2298836.875	2	0	0	0	0	0	0	0	0	0	0	0	0	19060294.88	4	22055254.94	6	12692883.63	2	0	0	0	0	0	0
527	Ccdc6	12540564.13	8	27362555.44	6	39502610.84	8	8942345.148	5	9100120.188	5	14709741	6	0	0	0	0	0	0	9182773.344	4	638392.2266	2	2792337.57	4	2157221.5	4	1236953.156	3	1244580.453	3	0	0	0	0	0	0	4665515.875	3	268151.5313	1	4659734.313	3	2626762.75	1	0	0	0	0
528	Ccdc61	1341655.625	1	1560154	1	1913707.625	1	0	0	0	0	0	0	0	0	0	0	0	0	0	0	0	0	0	0	0	0	0	0	0	0	0	0	0	0	0	0	0	0	0	0	0	0	0	0	0	0	0	0
529	Ccdc64b	0	0	0	0	0	0	0	0	0	0	0	0	0	0	0	0	0	0	0	0	0	0	0	0	0	0	0	0	0	0	0	0	0	0	0	0	0	0	0	0	2539429.5	1	0	0	0	0	0	0
530	Ccdc66	0	0	0	0	876463.8125	1	0	0	0	0	0	0	0	0	0	0	0	0	0	0	0	0	0	0	0	0	0	0	0	0	0	0	0	0	0	0	0	0	0	0	0	0	0	0	0	0	0	0
531	Ccdc7	0	0	0	0	0	0	0	0	0	0	0	0	0	0	0	0	0	0	0	0	0	0	0	0	0	0	0	0	0	0	0	0	0	0	0	0	0	0	0	0	0	0	0	0	0	0	6940310	1
532	Ccdc73	0	0	0	0	1231170.875	1	0	0	0	0	0	0	0	0	0	0	0	0	0	0	0	0	0	0	0	0	0	0	0	0	0	0	0	0	0	0	0	0	0	0	0	0	0	0	0	0	0	0
533	Ccdc85c	0	0	852357.125	1	2311236.25	1	0	0	0	0	0	0	0	0	0	0	0	0	0	0	0	0	0	0	0	0	0	0	0	0	0	0	0	0	0	0	0	0	0	0	0	0	0	0	0	0	0	0
534	Ccdc88a	26337992.88	7	11437184.17	5	25600166.06	8	21243762	7	35567890.31	7	26638026.22	8	0	0	0	0	0	0	36881205.5	8	57073777.5	11	44237646	9	36862341.25	7	26610499.35	8	13714985	6	0	0	0	0	0	0	0	0	0	0	5131610.75	3	0	0	0	0	0	0
535	Ccdc91	0	0	0	0	0	0	0	0	3540668.125	2	0	0	0	0	0	0	0	0	0	0	0	0	0	0	0	0	0	0	0	0	0	0	0	0	0	0	0	0	0	0	0	0	0	0	0	0	0	0
536	Ccdc92	0	0	0	0	0	0	0	0	0	0	0	0	0	0	0	0	0	0	0	0	0	0	0	0	0	0	0	0	0	0	0	0	0	0	0	0	0	0	0	0	0	0	995666.25	1	0	0	0	0
537	Ccdc94	0	0	0	0	0	0	9690604	1	7796913.5	1	3184050.5	1	0	0	0	0	0	0	0	0	0	0	0	0	0	0	0	0	0	0	0	0	0	0	0	0	0	0	0	0	0	0	2433452.75	1	0	0	0	0
538	Cchcr1	0	0	0	0	4918770	1	0	0	0	0	0	0	0	0	0	0	0	0	563237.5625	1	471243.25	1	441886	2	0	0	0	0	0	0	0	0	0	0	0	0	0	0	0	0	0	0	0	0	0	0	0	0
539	Ccna2	1462053.875	1	1157735	1	1255753.5	1	1514127.875	1	1999962.375	1	1388998.375	1	0	0	0	0	0	0	0	0	0	0	0	0	0	0	242279.5	2	1745853.375	1	0	0	0	0	0	0	0	0	10392893	1	0	0	4833838	1	0	0	0	0
540	Ccnb1	0	0	5826588	2	7222351	1	0	0	0	0	0	0	0	0	0	0	0	0	585395.1875	1	0	0	651665.25	1	3706784.25	2	0	0	0	0	0	0	0	0	0	0	431318.9688	1	8281675.281	2	7144835.5	3	2457763.75	1	2282281.75	1	3209990.25	1
541	Ccnh	0	0	0	0	0	0	0	0	0	0	1728425.625	1	0	0	0	0	0	0	0	0	0	0	0	0	0	0	0	0	1081010.125	1	0	0	0	0	0	0	0	0	0	0	0	0	2035782.375	1	3061840.25	1	0	0
542	Ccnk	0	0	0	0	0	0	0	0	1930096.625	1	2853916	1	0	0	0	0	0	0	0	0	0	0	0	0	358650.8438	1	268579.4063	1	336951.9375	1	0	0	0	0	0	0	0	0	0	0	0	0	346747.5	1	410513.2813	1	318768.2188	1
543	Ccnt1	0	0	0	0	2334952.75	1	30604123.89	10	43124936.42	7	29211489.64	9	0	0	0	0	0	0	0	0	0	0	0	0	10396947.5	3	9738053.688	3	19370820.75	4	0	0	0	0	0	0	0	0	0	0	0	0	98193903.25	10	78823038	6	74584497.5	10
544	Ccp110	0	0	0	0	0	0	0	0	0	0	0	0	0	0	0	0	0	0	0	0	0	0	12404297	2	3528522	1	0	0	0	0	0	0	0	0	0	0	0	0	0	0	46791100	1	0	0	0	0	0	0
545	Ccs	0	0	0	0	0	0	3625833.75	1	0	0	1708455.125	1	0	0	0	0	0	0	0	0	0	0	0	0	0	0	0	0	0	0	0	0	0	0	0	0	0	0	0	0	0	0	1884377.125	1	0	0	0	0
546	Ccser2	0	0	0	0	58022.05078	1	0	0	0	0	0	0	0	0	0	0	0	0	0	0	0	0	0	0	0	0	0	0	0	0	0	0	0	0	0	0	0	0	0	0	0	0	0	0	0	0	0	0
547	Cct2	20541164	4	14470780.96	5	16188807.5	6	29855040.5	6	8274316.531	4	39584152.69	7	0	0	0	0	0	0	5703294.5	1	4862336.5	1	5535757	1	11452485.46	2	14653397.91	3	14360281.25	2	0	0	0	0	0	0	1439531.688	2	1062602.5	1	1922550.156	2	9129192.328	2	11909125	1	11397303.88	2
548	Cct3	36240257.69	6	42453361.78	6	42056372.25	6	48719927	5	41383042.61	5	52604448.53	6	81326883.5	5	40701337	3	18186832.75	4	30133509.63	5	37354675.25	7	28038026.39	5	25254431.13	5	3854647.063	4	19158242.16	8	1443888.832	3	3531049.955	4	1588111.531	4	28458534.94	8	39504221.81	8	15267211.59	6	13221781.86	7	22395920.75	6	25949328.81	8
549	Cct4	1744086.125	2	30162642.75	4	24228465.25	5	6255800.625	2	13209902.25	4	14368629	3	0	0	0	0	2459414.25	2	3346005.75	1	4425561	2	1481552.5	1	2102599.5	1	1775307	1	5498034.75	2	0	0	0	0	0	0	0	0	2381032.5	1	2439125.5	1	1950259.422	2	0	0	0	0
550	Cct5	48365412.5	10	32429644.5	6	38845402.5	6	52125705.94	10	45346859.56	9	51635746.25	10	5964772.014	5	0	0	4095662.75	2	12666319.63	4	3631630.125	2	21206939.63	4	19807996.38	5	3692691.031	4	16851362.5	5	0	0	0	0	0	0	6567586.156	4	4733535.25	2	7471773.875	7	4136675.422	3	12585530.06	5	13093459.38	6
551	Cct6a	41125338.38	7	27502194.5	4	34528653.5	7	19217271	4	49239748.88	8	27018674.25	4	0	0	2622368.125	2	1996394.313	2	5058311.438	2	7959600.75	2	8589191	2	12918725.44	5	7605864.063	3	11695620.75	2	0	0	0	0	0	0	1470368.5	1	14643400.25	5	1567887.125	1	6508144.75	2	2586966.5	1	1943342.125	1
552	Cct6b	0	0	6045904	3	11163209	6	9229332	2	0	0	9870061	3	0	0	0	0	0	0	0	0	0	0	0	0	0	0	0	0	0	0	0	0	0	0	0	0	0	0	0	0	0	0	0	0	3918444.75	1	3578509.25	1
553	Cct8	3679209951	42	3258737123	47	3980270208	37	2561182986	51	2620437843	38	2764243103	44	3037987	2	0	0	0	0	950564587.5	32	1110423243	34	883075047.5	35	1603919775	40	1245197938	36	1377268454	43	0	0	0	0	0	0	1931271744	48	1617820665	44	1960807913	47	1791238288	43	1666533564	41	1544303991	35
554	Ccz1	0	0	8805782	1	8240189	1	0	0	5136947	1	0	0	0	0	0	0	0	0	0	0	0	0	0	0	0	0	0	0	0	0	0	0	0	0	0	0	0	0	0	0	560149.5	1	0	0	0	0	0	0
555	Cd2ap	362219394	27	330020011.4	24	297017403.3	22	240215982.5	20	201210631.2	17	218052203.3	16	0	0	0	0	0	0	138267627.3	17	138813741.6	16	140520595.9	18	249348958.4	21	185952944.9	21	216314379	22	0	0	0	0	0	0	217633434.6	29	190798033.5	20	155748683	20	182335316	20	220746159.6	21	203926256.4	20
556	Cd2bp2	0	0	0	0	0	0	17373936.5	2	10886249	1	37550799	2	0	0	0	0	0	0	0	0	0	0	0	0	4159186.75	1	4025352.25	1	6662510.5	1	0	0	0	0	0	0	0	0	0	0	0	0	10531891.25	2	17195198	2	4320286.5	1
557	Cd80	1486791.375	1	0	0	0	0	0	0	0	0	0	0	0	0	0	0	0	0	0	0	0	0	0	0	0	0	0	0	0	0	0	0	0	0	0	0	0	0	0	0	0	0	0	0	0	0	0	0
558	Cda	2215800.25	1	2561831.25	1	2924895.5	2	0	0	0	0	0	0	0	0	0	0	0	0	0	0	0	0	0	0	0	0	0	0	0	0	0	0	0	0	0	0	0	0	0	0	0	0	0	0	0	0	0	0
559	Cdc20	4029936.25	2	2006465.875	2	5320742.594	4	0	0	516396.0313	1	676665.4375	1	0	0	0	0	0	0	285906.9375	1	19966260	1	0	0	29700644.88	4	24469512.5	2	26606058.5	3	0	0	0	0	0	0	30136804.25	2	21411660	1	21769638.38	3	1435549.125	1	19699106	1	15636385	1
560	Cdc23	0	0	0	0	0	0	0	0	0	0	0	0	0	0	0	0	0	0	0	0	2181810	1	0	0	0	0	0	0	0	0	0	0	0	0	0	0	0	0	0	0	0	0	0	0	0	0	0	0
561	Cdc25c	0	0	0	0	0	0	0	0	0	0	574022.75	1	0	0	0	0	0	0	0	0	0	0	0	0	3336810	1	1935153.75	1	2636900.25	1	0	0	0	0	0	0	0	0	0	0	0	0	0	0	731054.75	1	0	0
562	Cdc26	1391716.875	1	0	0	1293880.75	1	211283.2031	1	0	0	0	0	0	0	0	0	0	0	0	0	0	0	0	0	0	0	0	0	0	0	0	0	0	0	0	0	0	0	0	0	0	0	0	0	0	0	0	0
563	Cdc27	1232816.625	3	1544112.141	4	353897.375	1	430523.9375	2	1397992.25	2	0	0	0	0	0	0	0	0	460195.25	1	217892	1	272210.7188	1	0	0	0	0	0	0	0	0	0	0	0	0	0	0	0	0	0	0	0	0	0	0	0	0
564	Cdc37	14115174.69	4	12034884.16	4	16643949.25	3	8805599.465	3	8649261	1	10731738	4	0	0	0	0	0	0	0	0	1911078.125	1	899175.0625	3	4593815	2	5121714.875	3	7372210.531	5	0	0	0	0	0	0	3785682.875	2	2558842.5	3	8099561	4	2568993.625	3	3802622.688	4	3608943.375	3
565	Cdc37l1	16397709.63	2	2237195.625	2	16318044.38	2	3469140.375	3	21732306	2	45886165.5	3	0	0	0	0	0	0	9150582	1	12263566	1	8739143	1	6579485.5	1	5955731	1	8732954.25	2	0	0	0	0	0	0	14514178.5	2	15527737	2	9639785	1	13213612.5	2	18462021.5	2	10026470	1
566	Cdc40	0	0	0	0	0	0	0	0	3453899.25	1	3039533.5	1	0	0	0	0	0	0	0	0	0	0	0	0	0	0	0	0	0	0	0	0	0	0	0	0	0	0	0	0	0	0	0	0	0	0	0	0
567	Cdc42	0	0	1038543.313	1	0	0	0	0	0	0	0	0	0	0	1277481.625	1	0	0	0	0	0	0	0	0	0	0	0	0	0	0	0	0	0	0	0	0	0	0	0	0	0	0	0	0	0	0	0	0
568	Cdc42bpa	0	0	0	0	0	0	0	0	0	0	0	0	0	0	0	0	0	0	0	0	0	0	2862847.75	1	0	0	0	0	0	0	0	0	0	0	0	0	0	0	0	0	0	0	0	0	0	0	0	0
569	Cdc42bpb	8904714.125	4	6648235.141	4	7445150.969	6	4693129.516	4	2560980.453	2	2951488.797	2	0	0	685321.1875	1	648723.0625	1	55209596.25	7	48150564	7	37006786.81	5	19971367	4	0	0	2533072	1	0	0	0	0	0	0	3105696.75	1	3140051	1	0	0	0	0	0	0	0	0
570	Cdc42ep1	10472740.13	3	14585164	4	11216286.25	2	38396157.25	7	31770946.44	9	34154314.75	9	0	0	0	0	0	0	1669854.5	1	1539913.75	1	1659997.125	2	27100380.09	12	22082764.69	8	24581734.06	8	0	0	0	0	0	0	0	0	4100870	1	0	0	21895124.52	8	37183209	8	29404536	7
571	Cdc42ep2	0	0	0	0	4784552.813	2	3726308	2	1559663.25	1	4844264	1	0	0	0	0	0	0	2170535.063	2	1789144	1	2012275	2	7272647.25	4	3804180.109	4	5473047.875	2	0	0	0	0	0	0	5499994.75	3	7661408.125	4	5854632.813	6	5889553.5	1	6315410.25	2	5833819.75	2
572	Cdc42ep3	0	0	0	0	0	0	0	0	0	0	0	0	0	0	0	0	0	0	0	0	0	0	0	0	0	0	0	0	0	0	0	0	0	0	0	0	0	0	101271.3828	1	0	0	0	0	0	0	0	0
573	Cdc42ep4	12277627.75	3	12154139	3	13738743.63	2	3926684.125	3	16833689	3	16151872.75	4	0	0	0	0	0	0	8941920	3	7453186	2	6829675.5	2	21653951.75	3	14528109.5	2	21685137.25	3	0	0	0	0	0	0	0	0	0	0	0	0	14678362.9	4	14594798	3	14502174	3
574	Cdc5l	0	0	0	0	0	0	18414275.5	5	17945152.31	6	30742357.78	6	0	0	0	0	0	0	0	0	0	0	38031.0625	1	23716598.63	9	16747643.59	8	22518127.31	5	0	0	0	0	0	0	0	0	0	0	0	0	7480256.719	5	5673025.75	4	10846658.16	6
575	Cdc73	0	0	0	0	0	0	14302100.44	5	23021628.5	5	29245861.63	6	0	0	0	0	0	0	0	0	0	0	0	0	70187587	6	64310318.75	7	72695627	7	0	0	0	0	0	0	0	0	0	0	0	0	40529959.88	5	70742681.75	6	29068643.31	4
576	Cdca2	115411.0625	1	419532.625	1	214724.1094	1	15868725.47	11	19107621.47	10	27065655.47	11	0	0	0	0	0	0	11866358.92	4	9535043.609	3	15997093.3	5	143242203.3	22	121541613	28	119195204.6	19	0	0	0	0	0	0	3609367.203	2	6330036.594	4	100656.7891	1	102942821.7	16	93980435.73	12	96994818.67	17
577	Cdca3	0	0	0	0	0	0	0	0	0	0	0	0	0	0	0	0	0	0	0	0	0	0	0	0	615679.5	1	0	0	594836.875	1	0	0	0	0	0	0	0	0	0	0	0	0	389680.3438	1	1879107	1	0	0
578	Cdca5	10728431.25	2	9423660	1	9722981.875	2	98471950.63	9	89827520.25	8	77876970	5	0	0	0	0	0	0	0	0	0	0	7209970.5	1	47233445	3	60494153.25	6	56401860.5	5	0	0	0	0	0	0	14798847	3	15974908.38	4	14237521.03	4	145485498.9	11	152829734.6	11	71575738.44	9
579	Cdca7l	0	0	0	0	0	0	0	0	7973708.5	1	531032.3125	1	0	0	0	0	0	0	0	0	0	0	0	0	0	0	8511975	1	0	0	0	0	0	0	0	0	0	0	0	0	0	0	0	0	0	0	0	0
580	Cdca8	0	0	0	0	0	0	0	0	0	0	0	0	0	0	0	0	0	0	0	0	0	0	0	0	0	0	1972966.98	2	0	0	0	0	0	0	0	0	0	0	0	0	0	0	0	0	1706654.875	1	1635551.625	1
581	Cdh2	0	0	3604657	1	3760694	1	9815303	1	0	0	0	0	0	0	0	0	0	0	1751583.125	1	1967152.625	1	1736814.75	1	1428031.5	1	0	0	1401341.125	1	0	0	0	0	0	0	0	0	0	0	0	0	0	0	0	0	2004309.75	1
582	Cdhr2	0	0	0	0	0	0	0	0	0	0	0	0	0	0	0	0	0	0	0	0	0	0	0	0	0	0	0	0	0	0	0	0	0	0	0	0	4073325	1	4359906	1	0	0	0	0	0	0	0	0
583	Cdk1	89112419	5	97181910.75	6	79341557	6	109012323.5	7	107987257	6	111272325.5	6	8846562.125	2	4448009.5	1	0	0	9165990	1	9298562	1	8557932	1	23446682	1	10261992	2	26708670.88	2	0	0	0	0	0	0	55578949.5	6	18716466.5	2	43208173.19	4	23179098.88	3	66054902.5	4	38103216	3
584	Cdk11b	0	0	1738504	1	0	0	4655122	1	5100650	2	31169374.63	4	0	0	0	0	0	0	0	0	0	0	0	0	6789639	3	9551434	3	9217866.813	3	0	0	0	0	0	0	0	0	0	0	0	0	2639866.375	2	8994236.625	3	22243302.69	4
585	Cdk12	0	0	0	0	425336.4063	1	70157.48438	2	10831017.02	3	10070060.27	3	0	0	0	0	0	0	0	0	0	0	0	0	3791400.25	1	38516447	3	4887687.125	2	0	0	0	0	0	0	0	0	0	0	0	0	0	0	1784394	2	0	0
586	Cdk13	0	0	0	0	0	0	215389.75	3	170204.2227	3	53339.73828	2	0	0	0	0	0	0	0	0	6666631.25	2	3474072.75	1	9637825	1	9676012	3	9834151.75	2	0	0	0	0	0	0	0	0	0	0	0	0	6423250.25	2	4852728	2	4779068	1
587	Cdk14	1987306.75	1	0	0	0	0	4901659.5	2	5492344.5	2	0	0	0	0	0	0	0	0	0	0	0	0	0	0	0	0	0	0	0	0	0	0	0	0	0	0	0	0	0	0	0	0	28318170	1	4110193.75	2	0	0
588	Cdk18	0	0	0	0	1524557.5	1	0	0	1254269	2	0	0	0	0	0	0	0	0	0	0	0	0	0	0	0	0	0	0	0	0	0	0	0	0	0	0	0	0	0	0	0	0	0	0	0	0	0	0
589	Cdk2	0	0	0	0	0	0	0	0	0	0	0	0	0	0	0	0	0	0	0	0	0	0	0	0	0	0	0	0	0	0	0	0	0	0	0	0	0	0	0	0	0	0	0	0	3671433	2	0	0
590	Cdk5rap2	2103610.25	1	0	0	0	0	0	0	0	0	0	0	0	0	0	0	0	0	0	0	0	0	0	0	0	0	0	0	0	0	0	0	0	0	0	0	0	0	0	0	0	0	0	0	0	0	2605776.25	1
591	Cdk6	0	0	0	0	11823780	1	3634841.75	2	4560590	2	0	0	0	0	0	0	0	0	0	0	2633929.25	1	2711601	1	0	0	0	0	0	0	0	0	0	0	0	0	329942.75	2	0	0	0	0	0	0	0	0	0	0
592	Cdk7	0	0	0	0	0	0	0	0	0	0	9278056	1	0	0	0	0	0	0	0	0	0	0	0	0	5341856.375	2	1251507.625	1	0	0	0	0	0	0	0	0	0	0	0	0	0	0	0	0	2601141.5	1	0	0
593	Cdk9	0	0	0	0	0	0	3904513.625	3	3695525.438	3	3488353.313	3	0	0	0	0	0	0	0	0	0	0	0	0	0	0	1824729	2	0	0	0	0	0	0	0	0	0	0	0	0	0	0	2343497	1	6076.425781	2	0	0
594	Cdkal1	0	0	0	0	0	0	0	0	0	0	0	0	0	0	0	0	0	0	0	0	0	0	0	0	2616598.75	1	0	0	0	0	0	0	0	0	0	0	0	0	0	0	0	0	0	0	2884888	1	0	0
595	Cdkl4	0	0	0	0	0	0	0	0	2111777	1	0	0	0	0	0	0	0	0	0	0	0	0	0	0	0	0	0	0	0	0	0	0	0	0	0	0	0	0	0	0	0	0	0	0	0	0	0	0
596	Cdkn1a	0	0	0	0	0	0	2087435.125	1	0	0	0	0	0	0	0	0	0	0	0	0	0	0	0	0	0	0	0	0	0	0	0	0	0	0	0	0	0	0	0	0	0	0	0	0	0	0	0	0
597	Cdkn1b	468939.2813	1	0	0	394813.1563	1	0	0	1401396.125	1	0	0	0	0	0	0	0	0	0	0	0	0	0	0	0	0	0	0	0	0	0	0	0	0	0	0	0	0	0	0	0	0	0	0	0	0	0	0
598	Cdkn2aip	1198363.188	4	973669.5625	2	0	0	14713622.53	8	51680475.7	15	15971835.41	12	0	0	0	0	0	0	2649047.25	1	0	0	0	0	26961840.84	5	20394140.13	2	36585916	4	0	0	0	0	0	0	0	0	0	0	0	0	21621613	7	15000473.5	4	20487538	3
599	Cdkn2aipnl	0	0	0	0	0	0	0	0	0	0	6555455	1	0	0	0	0	0	0	0	0	0	0	0	0	0	0	0	0	0	0	0	0	0	0	0	0	0	0	0	0	0	0	0	0	0	0	0	0
600	Cdo1	0	0	0	0	0	0	0	0	0	0	0	0	0	0	0	0	0	0	5705124	1	0	0	5411986.5	1	0	0	6081891	1	0	0	0	0	0	0	0	0	0	0	0	0	0	0	0	0	0	0	0	0
601	Cdr2	0	0	2773004.25	2	0	0	0	0	0	0	0	0	0	0	0	0	0	0	0	0	0	0	0	0	0	0	0	0	0	0	0	0	0	0	0	0	0	0	0	0	0	0	0	0	0	0	0	0
602	Cdr2l	0	0	0	0	0	0	4295607.5	1	0	0	0	0	0	0	0	0	0	0	5581171	2	6202750.75	2	13672438.75	3	0	0	0	0	0	0	0	0	0	0	0	0	0	0	0	0	0	0	0	0	0	0	0	0
603	Cdv3	221013375.7	18	211174532.6	15	180887352.9	15	147851145.7	16	171497562.3	17	164206152.9	14	0	0	0	0	0	0	69372815.41	8	70768150.67	9	67237932.08	8	157933546.9	12	121808993.5	10	198923619.2	10	0	0	0	0	0	0	113474188.7	9	98751627.5	7	95888175.63	8	179612732.5	10	162850691.5	6	148557560.3	8
604	Cdx1	0	0	0	0	0	0	0	0	0	0	212846.7656	1	0	0	0	0	0	0	0	0	0	0	0	0	0	0	0	0	0	0	0	0	0	0	0	0	0	0	0	0	0	0	0	0	0	0	0	0
605	Cdx2	0	0	0	0	0	0	0	0	0	0	0	0	0	0	0	0	0	0	0	0	0	0	0	0	0	0	0	0	0	0	0	0	0	0	0	0	0	0	0	0	0	0	0	0	0	0	5905293.5	1
606	Ceacam20	0	0	0	0	0	0	0	0	0	0	0	0	0	0	0	0	0	0	10923567	1	0	0	0	0	0	0	0	0	0	0	160799.0781	1	0	0	426962.9063	2	0	0	0	0	341340.7813	1	0	0	0	0	0	0
607	Cebpb	0	0	0	0	0	0	11726222.5	2	3005649.688	2	2609978.656	2	0	0	0	0	0	0	0	0	0	0	0	0	21022454.38	4	8469570.383	3	19696776.66	4	0	0	0	0	0	0	2529827.5	1	210491.9844	1	3302002.188	2	52409913.95	5	22576753.56	3	37286947.69	6
608	Cebpg	0	0	0	0	0	0	0	0	0	0	0	0	0	0	0	0	0	0	0	0	0	0	0	0	0	0	0	0	0	0	0	0	0	0	0	0	0	0	0	0	0	0	4918867.5	1	0	0	0	0
609	Cebpz	0	0	0	0	0	0	1880143.063	2	11060614.19	5	7213823.5	4	0	0	0	0	0	0	1793639.75	1	1102858.25	1	2731098.625	2	64058511.5	6	59303774.5	6	14147648	2	0	0	0	0	0	0	0	0	0	0	0	0	7140850.75	2	35681887	3	32481277.5	4
610	Celf1	0	0	0	0	0	0	4821639.516	3	0	0	16913005	2	0	0	0	0	0	0	0	0	0	0	0	0	5532500.25	2	4864792.125	2	1756906.5	1	0	0	0	0	0	0	6993840	1	6757609	1	6714969	1	27070207.38	4	20191039	2	20018608.25	4
611	Celf2	0	0	0	0	6635764.5	1	0	0	5344606.5	1	0	0	0	0	0	0	0	0	0	0	0	0	0	0	0	0	0	0	0	0	0	0	0	0	0	0	0	0	0	0	3621824.625	2	0	0	3989202.75	1	0	0
612	Celsr3	0	0	0	0	0	0	0	0	0	0	0	0	0	0	0	0	0	0	0	0	0	0	0	0	0	0	0	0	0	0	0	0	0	0	0	0	0	0	0	0	0	0	0	0	17723.80859	1	0	0
613	Cenpe	0	0	0	0	0	0	0	0	0	0	0	0	0	0	0	0	0	0	0	0	638556.75	1	2445375.375	2	0	0	0	0	0	0	0	0	0	0	0	0	0	0	0	0	0	0	0	0	0	0	0	0
614	Cenph	115883.0781	1	91975.36719	1	0	0	0	0	0	0	0	0	0	0	0	0	0	0	0	0	0	0	0	0	0	0	0	0	0	0	0	0	0	0	0	0	0	0	0	0	0	0	0	0	0	0	0	0
615	Cenpj	0	0	1972330.625	1	1860816.875	1	0	0	0	0	0	0	0	0	0	0	0	0	0	0	0	0	0	0	0	0	0	0	0	0	0	0	0	0	2398176.5	1	0	0	0	0	0	0	0	0	0	0	0	0
616	Cenpu	0	0	0	0	0	0	0	0	1742366.25	1	0	0	0	0	0	0	0	0	0	0	0	0	0	0	0	0	0	0	0	0	0	0	0	0	0	0	0	0	0	0	0	0	0	0	0	0	0	0
617	Cep104	0	0	0	0	0	0	2085961.625	1	0	0	0	0	0	0	0	0	0	0	0	0	0	0	0	0	0	0	0	0	0	0	0	0	0	0	0	0	0	0	0	0	0	0	0	0	0	0	0	0
618	Cep112	0	0	0	0	0	0	0	0	0	0	0	0	0	0	0	0	0	0	0	0	0	0	0	0	0	0	0	0	0	0	0	0	0	0	0	0	0	0	0	0	0	0	0	0	0	0	2007855.625	1
619	Cep120	0	0	0	0	0	0	0	0	0	0	0	0	0	0	0	0	0	0	0	0	0	0	0	0	0	0	0	0	0	0	0	0	0	0	0	0	0	0	442295	1	647601	1	0	0	0	0	0	0
620	Cep128	0	0	0	0	932157.6875	1	0	0	0	0	0	0	0	0	0	0	0	0	0	0	0	0	0	0	0	0	0	0	0	0	0	0	0	0	0	0	0	0	0	0	0	0	0	0	0	0	0	0
621	Cep131	32507793.88	9	38471149.91	11	23585688.06	7	0	0	0	0	0	0	0	0	0	0	0	0	95631865.73	15	96384394.75	18	85693139.09	17	0	0	2719155.25	1	0	0	0	0	0	0	0	0	49843158.86	10	57130385.31	11	50087930.56	10	0	0	26232084	1	0	0
622	Cep152	1684369.125	1	2006715.5	1	1865264.75	1	0	0	0	0	393365.6875	1	0	0	0	0	0	0	3430150.805	2	3403721.695	2	3460720.734	3	0	0	0	0	0	0	0	0	0	0	0	0	211070.125	1	0	0	0	0	0	0	0	0	0	0
623	Cep162	0	0	0	0	0	0	0	0	0	0	0	0	0	0	0	0	0	0	0	0	0	0	0	0	0	0	0	0	0	0	0	0	0	0	0	0	0	0	1796119.5	1	0	0	0	0	0	0	0	0
624	Cep170	672821238.9	67	661201929.7	67	677177777.5	69	164786311.4	26	178594267.8	27	227611133.7	37	0	0	0	0	0	0	537594615	47	523599799.1	49	424459661.1	45	117998813.8	23	146905780.4	19	138619371.1	19	0	0	0	0	0	0	324359205.3	36	389438976.7	36	346178441.1	35	85588991.46	12	92651829.78	16	94604057.81	12
625	Cep170b	30232033.77	10	30721980.69	7	29248496.16	11	3052756.5	1	3779495.75	1	0	0	0	0	0	0	0	0	36138395.61	10	38278723.25	7	43576986.95	11	0	0	737384.4375	1	5125893	1	0	0	0	0	0	0	18244538.27	11	23425079.88	9	22571576.16	7	0	0	0	0	3632667.5	2
626	Cep192	17710163.09	5	6518128.063	5	12419763.61	4	8653576.281	2	9463607	1	0	0	0	0	0	0	0	0	12127278.5	4	18154645.06	7	12232371.63	4	0	0	566547.5625	1	4288796.375	3	0	0	0	0	0	0	5684086	2	3925031.25	1	3632333	2	5705617.75	2	0	0	1113868.5	1
627	Cep250	0	0	0	0	0	0	0	0	0	0	0	0	0	0	0	0	0	0	0	0	0	0	0	0	0	0	0	0	0	0	0	0	0	0	0	0	1662402.25	1	0	0	0	0	3694812.5	1	0	0	0	0
628	Cep290	0	0	0	0	0	0	0	0	0	0	0	0	0	0	0	0	0	0	0	0	0	0	0	0	0	0	0	0	0	0	0	0	0	0	0	0	0	0	0	0	30028.1543	1	0	0	0	0	0	0
629	Cep350	293888.4688	1	0	0	0	0	0	0	0	0	0	0	0	0	0	0	0	0	8396632.25	2	7923771.25	2	5088304.5	1	0	0	0	0	0	0	0	0	0	0	0	0	0	0	0	0	0	0	0	0	0	0	0	0
630	Cep41	0	0	0	0	0	0	0	0	0	0	0	0	0	0	0	0	0	0	0	0	0	0	0	0	4005959.5	1	0	0	4572069	1	0	0	0	0	0	0	0	0	0	0	0	0	0	0	0	0	0	0
631	Cep44	0	0	0	0	3393405.75	1	0	0	0	0	0	0	0	0	0	0	0	0	0	0	0	0	0	0	0	0	0	0	0	0	0	0	0	0	0	0	0	0	0	0	0	0	0	0	0	0	0	0
632	Cep55	152992976.9	17	131693810	17	151775986.6	23	34547870.75	5	34741800.25	6	27623633.75	4	0	0	0	0	0	0	20160754.5	4	8800971.75	2	13944750	2	32001927.5	6	27176979.88	5	27674754	4	0	0	0	0	0	0	103700279.4	16	103515228.8	17	103719224.3	16	20073197.5	6	8955980	1	15565441	2
633	Cep68	0	0	0	0	1729624.875	1	0	0	0	0	0	0	0	0	0	0	0	0	0	0	0	0	0	0	0	0	0	0	0	0	0	0	0	0	0	0	0	0	0	0	0	0	0	0	0	0	0	0
634	Cep78	3985887	1	2068562.875	1	1932751.5	1	3090338.25	1	2908584.75	1	2841141.25	1	0	0	0	0	0	0	1528788.516	2	1389175.266	2	1189608.375	1	1259017.5	1	449960	1	1025878.75	1	0	0	0	0	0	0	8645796.859	4	13680866.27	6	10241950.75	5	0	0	1228202.5	2	1231306.125	1
635	Cep85	19513818.13	4	21232417.13	3	18222411	3	2493665	1	4573243.5	1	8297523	2	0	0	0	0	0	0	2835708.5	2	6126172.5	3	7108795.438	4	8817874.688	4	7181671.875	5	10403498.88	3	0	0	0	0	0	0	52326653.25	6	40630080.75	7	31795202	5	10721754.56	3	10769553.44	5	6657648.625	2
636	Cep95	0	0	0	0	0	0	0	0	0	0	0	0	0	0	0	0	0	0	0	0	3033001.5	1	0	0	2312175.75	1	2431935.25	1	0	0	0	0	0	0	0	0	0	0	0	0	0	0	0	0	0	0	0	0
637	Cep97	0	0	0	0	0	0	0	0	0	0	0	0	0	0	0	0	0	0	625443.125	2	1649973.688	3	833701.4844	2	0	0	0	0	0	0	0	0	0	0	0	0	502863.4375	3	614081.2656	3	710744.3125	4	0	0	0	0	0	0
638	Cept1	0	0	101548.5156	1	0	0	0	0	0	0	0	0	0	0	0	0	0	0	0	0	486284.1563	1	442422.8125	1	0	0	0	0	562907.75	1	0	0	0	0	0	0	933728.375	1	0	0	0	0	0	0	518293.75	1	370023.375	1
639	Cers2	14744499	1	16773330	2	9528845	1	20983366	2	15936071.75	2	0	0	0	0	0	0	0	0	0	0	0	0	0	0	0	0	0	0	0	0	0	0	0	0	0	0	0	0	0	0	0	0	0	0	0	0	0	0
640	Cers5	0	0	0	0	0	0	20148160	3	0	0	29356850	2	0	0	0	0	0	0	0	0	0	0	0	0	0	0	0	0	0	0	0	0	0	0	0	0	0	0	0	0	0	0	0	0	0	0	0	0
641	Cers6	0	0	0	0	0	0	0	0	0	0	0	0	0	0	0	0	0	0	0	0	0	0	0	0	0	0	0	0	0	0	18647.66797	1	0	0	0	0	0	0	0	0	0	0	0	0	0	0	0	0
642	Cfap36	4144406.141	2	0	0	4389472.078	2	231672.6563	1	5512057.5	1	0	0	0	0	0	0	0	0	0	0	0	0	0	0	1435698.875	1	0	0	5506385.5	1	0	0	0	0	0	0	0	0	0	0	0	0	0	0	0	0	0	0
643	Cfap58	428540.7813	1	0	0	0	0	0	0	0	0	0	0	0	0	0	0	0	0	0	0	0	0	0	0	0	0	0	0	0	0	0	0	0	0	0	0	0	0	0	0	0	0	0	0	0	0	0	0
644	Cfap70	0	0	0	0	0	0	0	0	0	0	0	0	0	0	0	0	0	0	0	0	0	0	0	0	0	0	0	0	0	0	0	0	0	0	0	0	0	0	0	0	0	0	4409597	1	0	0	0	0
645	Cfap97	0	0	0	0	0	0	0	0	0	0	0	0	0	0	0	0	0	0	0	0	0	0	0	0	2222987	1	0	0	0	0	0	0	0	0	0	0	0	0	0	0	0	0	0	0	0	0	0	0
646	Cfdp1	58381014.13	6	41181171.44	4	60346435	4	434962648.3	16	536752088.5	19	474958219.6	15	0	0	0	0	0	0	6849435.5	2	1841476.375	1	11135565.13	3	241068296.3	11	280612954	11	302779803.9	12	0	0	0	0	0	0	6958642.5	1	4652847.5	1	14774589.5	2	337794842.8	11	331638509.9	13	392365599.5	15
647	Cfl1	342745646	15	108742978.9	11	186901421.3	10	115194741.3	9	137076853.3	11	304588584.5	15	24851180.88	6	15123555.75	4	4047786.25	1	134531416.5	3	136756739.1	3	135627311.4	3	31664484	4	22763859.56	6	135577808.8	4	0	0	0	0	0	0	28978053.5	3	33694069	3	35794170.2	5	25876247.31	5	19916000	4	133175703.6	4
648	Cggbp1	0	0	0	0	0	0	0	0	0	0	3246965.75	1	0	0	0	0	0	0	0	0	0	0	0	0	0	0	633720.3125	1	1072674	1	0	0	0	0	0	0	0	0	0	0	0	0	0	0	0	0	0	0
649	Cgn	0	0	0	0	0	0	0	0	0	0	0	0	0	0	0	0	0	0	0	0	0	0	0	0	0	0	0	0	0	0	0	0	0	0	0	0	26931624	1	0	0	0	0	0	0	0	0	0	0
650	Chaf1a	0	0	0	0	0	0	11450751.75	3	9493069.375	3	32312595.5	5	0	0	0	0	0	0	0	0	0	0	0	0	1526452.625	3	5586931.969	4	5436358.625	3	0	0	0	0	0	0	0	0	0	0	0	0	7737854	1	7494900.5	1	7003421.5	2
651	Chaf1b	0	0	0	0	0	0	918423	1	1538257.25	2	8377293.875	3	0	0	0	0	0	0	0	0	0	0	0	0	0	0	0	0	0	0	151980.9844	1	0	0	0	0	0	0	0	0	0	0	0	0	0	0	0	0
652	Champ1	186917.5469	1	0	0	0	0	28934797.78	11	33039500.25	11	22263291.81	9	0	0	0	0	0	0	0	0	1047194.5	2	0	0	21489431.75	9	14733894.5	8	19554173.16	7	0	0	0	0	0	0	0	0	0	0	0	0	1783296.5	2	4172624.938	2	6654510	3
653	Character(0)	304630086.8	63	250666044.9	58	222702042.6	78	305735658.3	76	408541562.3	74	419701489.7	86	120004072.6	9	102181396	4	120160461.5	9	192714524.5	58	217405321.1	56	181872917.2	58	502653355.3	72	403788638.8	79	404425660.2	238	2872048.375	2	2267350.5	2	3157284.344	3	184403991.1	75	184694883.3	56	171370286.3	51	200110598.8	50	415871638.5	68	321294627.1	54
654	Chchd3	0	0	89344.0625	1	0	0	2369444.75	2	0	0	0	0	0	0	0	0	0	0	0	0	0	0	0	0	0	0	0	0	0	0	0	0	0	0	0	0	0	0	0	0	0	0	0	0	0	0	0	0
655	Chd1	0	0	0	0	0	0	0	0	0	0	0	0	0	0	0	0	0	0	0	0	0	0	0	0	0	0	0	0	0	0	0	0	0	0	0	0	0	0	0	0	0	0	0	0	0	0	640353.8906	2
656	Chd4	0	0	192506.7344	1	1193341.625	1	68708569.66	9	69052256.5	7	72477526.13	8	0	0	0	0	0	0	0	0	2085284.531	2	0	0	13457465.81	5	8002067.531	5	6011421.313	3	0	0	0	0	0	0	2749379.047	3	2150539.57	3	2145979.375	3	15037074.06	5	21907406.66	6	10207166.26	6
657	Chd5	0	0	0	0	0	0	0	0	0	0	0	0	0	0	0	0	0	0	0	0	0	0	0	0	0	0	282454.9063	3	0	0	0	0	0	0	0	0	0	0	0	0	0	0	0	0	0	0	0	0
658	Chd9	0	0	0	0	0	0	0	0	687256.0547	2	3372753.344	2	0	0	0	0	0	0	0	0	0	0	0	0	3636063	1	3339087	1	3405983.25	1	0	0	0	0	0	0	0	0	0	0	0	0	0	0	0	0	0	0
659	Cherp	0	0	0	0	0	0	17608281.75	3	14755730.63	4	18135107	3	0	0	0	0	0	0	0	0	0	0	0	0	8205411.5	2	9149406	2	13396685.25	4	0	0	0	0	0	0	0	0	0	0	0	0	22307443.25	3	18763223.25	3	13720874.25	3
660	Chic1	0	0	0	0	0	0	0	0	0	0	0	0	0	0	0	0	0	0	0	0	0	0	8703699	1	0	0	0	0	0	0	0	0	0	0	0	0	0	0	0	0	0	0	0	0	0	0	0	0
661	Chil3	0	0	0	0	5296361.5	1	0	0	0	0	0	0	0	0	0	0	0	0	0	0	4896820.5	1	0	0	0	0	0	0	0	0	0	0	0	0	0	0	0	0	0	0	0	0	0	0	0	0	0	0
662	Chka	0	0	0	0	0	0	0	0	0	0	0	0	0	0	0	0	0	0	0	0	0	0	0	0	0	0	0	0	0	0	0	0	0	0	0	0	0	0	88696.55469	1	0	0	0	0	8811776	1	0	0
663	Chmp2b	0	0	3200267	1	0	0	0	0	0	0	0	0	0	0	0	0	0	0	11777892.5	2	11627860	2	12770756	2	13824641	2	19748100.5	3	22422994.5	3	495224.9688	1	562049.8125	1	524462.6875	1	15722652.63	3	15153108	2	14288201.5	2	28008440	4	15384123	2	16742147	2
664	Chmp4b	2175911.5	1	7766756.75	2	1214954.125	2	12961259	2	10313429.25	2	16770815.81	4	0	0	0	0	0	0	6960543.5	1	6247933.5	1	5509678	1	36125936.38	5	71507498.25	6	69260487.44	6	846247.75	1	914054.375	1	849433.5	1	23433775.5	2	21184294	2	19439253	2	67936920.19	6	82890171.25	8	39803201.06	6
665	Chmp5	6202362.5	1	7714838.5	1	11659928	2	11582622	2	935320.1875	1	6029003.5	1	0	0	0	0	0	0	654716.5625	1	6045064.125	5	1095778.375	2	14760018.34	3	8200078.125	5	2489678.969	4	0	0	0	0	0	0	6173899.125	4	2475460.75	2	2085426.5	2	3707291.75	2	5531649.5	3	4203189.844	3
666	Chordc1	6342140.5	2	0	0	6631005.5	2	11389478.25	3	0	0	10267539.5	3	0	0	0	0	0	0	0	0	0	0	0	0	0	0	0	0	0	0	0	0	0	0	0	0	2352077.25	2	1084275.125	1	1349844.5	1	0	0	2104308	1	2131491.5	1
667	Chp1	0	0	0	0	0	0	986510.4375	1	0	0	0	0	0	0	0	0	0	0	0	0	0	0	0	0	0	0	0	0	0	0	0	0	0	0	0	0	0	0	0	0	0	0	0	0	0	0	0	0
668	Chpf	0	0	0	0	7515858.5	1	24920370	1	7266826.5	1	25435300	1	0	0	11940298	1	0	0	0	0	0	0	0	0	0	0	0	0	0	0	0	0	0	0	0	0	0	0	0	0	0	0	0	0	0	0	0	0
669	Chrac1	0	0	0	0	0	0	0	0	0	0	4196527.5	1	0	0	0	0	0	0	0	0	0	0	0	0	0	0	0	0	0	0	0	0	0	0	0	0	0	0	0	0	0	0	2831707.5	1	0	0	0	0
670	Chrd	0	0	0	0	0	0	0	0	0	0	0	0	0	0	0	0	0	0	0	0	0	0	0	0	0	0	0	0	0	0	0	0	0	0	0	0	0	0	0	0	0	0	0	0	0	0	6763633	1
671	Chtf18	0	0	0	0	0	0	1975807.875	1	0	0	0	0	0	0	0	0	0	0	0	0	0	0	0	0	1885245.75	1	0	0	0	0	0	0	0	0	0	0	0	0	0	0	0	0	0	0	0	0	0	0
672	Chtop	0	0	0	0	0	0	0	0	0	0	12364205.5	2	0	0	0	0	0	0	0	0	0	0	0	0	6328130.5	1	6062386	1	11113262.5	2	0	0	0	0	0	0	0	0	0	0	0	0	11400366	1	16301403.5	2	15846008	2
673	Ciapin1	46760588	3	56563034.5	6	56761954.38	6	62923109.88	9	64914092.75	7	68722141.25	5	0	0	0	0	0	0	4804919.5	1	22533918	3	20590496.5	3	71455066	5	59943172.75	3	71341776.5	3	0	0	0	0	0	0	32978354.38	5	30159192.94	5	21959568.94	4	91655749.06	6	110660820.3	6	85670087.25	7
674	Cic	0	0	0	0	0	0	567532.9375	1	0	0	3249155.75	1	0	0	0	0	0	0	0	0	0	0	53503.86328	1	0	0	58099.03906	2	1274129.094	2	0	0	0	0	0	0	0	0	0	0	0	0	4683160.5	1	0	0	0	0
675	Cir1	0	0	0	0	0	0	0	0	0	0	51511.70703	1	0	0	0	0	0	0	0	0	0	0	0	0	0	0	0	0	0	0	0	0	0	0	0	0	0	0	0	0	0	0	0	0	0	0	0	0
676	Cirbp	0	0	0	0	0	0	0	0	0	0	0	0	0	0	0	0	0	0	0	0	0	0	0	0	0	0	0	0	0	0	0	0	0	0	0	0	7648786.5	1	0	0	0	0	0	0	0	0	0	0
677	Cisd1	0	0	0	0	4210360	1	13058899	2	9092716.25	2	8855558	1	0	0	0	0	0	0	0	0	0	0	0	0	27263141	3	24212633.5	3	25937195.75	3	0	0	0	0	0	0	0	0	0	0	0	0	39125125.5	3	35084509.5	2	45228181.5	3
678	Cisd2	0	0	3040643	1	2117722.75	1	16925380.75	3	16520372.5	2	19400385.5	3	0	0	0	0	0	0	2140738.5	1	0	0	0	0	26429800.19	4	19885927.72	3	21163059.5	3	0	0	0	0	0	0	0	0	3631705.344	2	3316084.5	1	29600505.06	7	30431199.5	5	12057330.5	3
679	Cit	0	0	0	0	1991666.344	2	0	0	0	0	0	0	0	0	0	0	0	0	0	0	0	0	0	0	0	0	0	0	0	0	0	0	0	0	0	0	0	0	0	0	0	0	0	0	0	0	0	0
680	Ckap2	39828419.63	6	8989644.75	5	5848578.266	5	99758165.66	17	119744740.3	18	108060047.6	19	0	0	0	0	0	0	39739818.16	4	37244717.5	3	44543750.63	4	185172827.5	7	170599941.8	10	146107061.9	8	0	0	0	0	0	0	67504993.48	7	35938338.38	4	43719554.06	6	79871312.81	7	91275980.25	6	133110769.8	7
681	Ckap2l	0	0	0	0	0	0	298942.8125	1	0	0	0	0	0	0	0	0	0	0	8944414.281	3	15842580.5	2	6576335.5	2	20951207.25	2	18689035.75	2	13282493	1	0	0	0	0	0	0	13250580.73	6	33685879.63	8	35055939.81	8	30643169.5	4	22279092.25	2	22528674	2
682	Ckap4	9239913	3	5115444.641	2	5538416	1	120837729.8	17	92344296.36	13	113133990.1	16	0	0	0	0	0	0	0	0	0	0	0	0	68660778.25	10	61852239.5	12	62816201.5	13	0	0	0	0	0	0	741916.0547	3	780367.6328	3	628266.9531	3	126530693.1	14	77734578.5	11	74070804.25	10
683	Ckap5	1977189.906	2	2598126.344	3	472992.6563	1	139311.2188	1	129329.125	1	7296088.75	2	0	0	0	0	0	0	7051021.313	3	13342785.72	6	1702400.141	3	0	0	2855525.344	2	992282.8125	1	0	0	0	0	568641.4375	1	1166512.93	2	1383689	2	229080.8281	1	6442329	1	0	0	0	0
684	Ckm	0	0	0	0	0	0	0	0	0	0	0	0	0	0	0	0	0	0	431000.6875	2	156830.1563	1	87110.39844	1	2482050.766	2	381360.4688	3	832213.375	3	0	0	0	0	0	0	0	0	0	0	0	0	0	0	0	0	0	0
685	Ckmt2	0	0	0	0	0	0	0	0	0	0	0	0	0	0	0	0	0	0	361853.4375	1	0	0	0	0	0	0	0	0	0	0	0	0	0	0	0	0	0	0	0	0	0	0	0	0	0	0	0	0
686	Clasp1	8848578.578	6	12150800.8	6	14429569.92	6	9634504.5	4	12505556.66	7	11554445.25	3	0	0	0	0	0	0	18672671.25	8	21792308.81	8	27752442.65	9	19644476	3	7575616	3	10404615.75	6	0	0	0	0	0	0	0	0	1642393.5	3	7112287	4	4950552.125	3	2164465.75	2	0	0
687	Clasp2	77814312.5	13	76109408.38	14	86296347.88	13	74852740.38	15	71217366.44	19	91461650.19	21	0	0	0	0	0	0	128425756.1	19	132258786.3	21	120814541.1	18	83565703	12	60627333.13	11	70521586.88	12	0	0	0	0	0	0	37956410.53	9	48947769.28	11	38583152.63	7	41394493.19	7	9831840.094	3	11044425.09	4
688	Clasrp	0	0	0	0	0	0	3106271.75	3	0	0	0	0	0	0	0	0	0	0	0	0	0	0	0	0	20516882	1	18975042	1	19835171.75	2	0	0	0	0	0	0	0	0	0	0	0	0	29053708.25	3	23993355	2	14672527	1
689	Clca3a1	0	0	0	0	0	0	0	0	0	0	0	0	0	0	0	0	0	0	0	0	0	0	0	0	1123053.25	1	0	0	0	0	0	0	0	0	0	0	0	0	0	0	0	0	0	0	0	0	0	0
690	Clec16a	0	0	0	0	442073.9063	1	0	0	0	0	0	0	0	0	0	0	0	0	0	0	0	0	0	0	0	0	0	0	0	0	0	0	0	0	0	0	0	0	0	0	0	0	0	0	0	0	0	0
691	Clec18a	0	0	0	0	0	0	0	0	0	0	0	0	0	0	0	0	0	0	0	0	0	0	5842136	1	0	0	0	0	31371186	1	568346	1	0	0	0	0	0	0	3753401.75	1	24903113.75	2	39707728	1	0	0	27524964	1
692	Clec4f	0	0	0	0	0	0	0	0	0	0	0	0	0	0	0	0	0	0	0	0	1305098.5	1	0	0	0	0	0	0	0	0	0	0	0	0	0	0	0	0	0	0	0	0	0	0	0	0	0	0
693	Clic1	11083721.88	6	5055559.656	4	16321515.59	7	151100.8125	1	1810422.875	1	3025776.5	1	0	0	0	0	0	0	463810	2	736150.8125	3	759795.6719	4	4531805.375	3	727009.25	3	1390773.625	2	0	0	0	0	0	0	3674908.688	6	6104767.875	7	6091070.75	6	6684094	6	5463605.5	3	11092456.13	5
694	Clic4	0	0	0	0	0	0	0	0	0	0	0	0	0	0	0	0	0	0	0	0	0	0	1108779.625	1	2422846.25	1	1767435.375	1	0	0	0	0	0	0	0	0	5995033	1	6071408	1	5054840.5	1	0	0	0	0	0	0
695	Clic5	413936.8438	1	0	0	0	0	0	0	0	0	0	0	0	0	0	0	0	0	0	0	0	0	0	0	0	0	0	0	0	0	0	0	0	0	0	0	0	0	0	0	0	0	0	0	0	0	0	0
696	Clint1	442866552.4	21	419664006.8	24	536525540.6	27	201278760.5	18	233953775.7	25	178534673.9	15	0	0	0	0	0	0	56362773.66	10	109669247.9	10	69539941.68	13	213808884.3	15	153119153.5	13	89737909.97	11	0	0	0	0	0	0	179981200.6	22	168630374.4	19	223091125.3	18	263499583.1	30	254669787.6	13	230902254	13
697	Clip1	7466778.438	3	7262735.625	4	3583529.563	3	3194770.625	2	3324992.5	1	10630905.5	2	0	0	0	0	0	0	0	0	1589615.375	1	2131283.25	1	0	0	0	0	0	0	0	0	0	0	0	0	0	0	13545989	1	0	0	0	0	0	0	0	0
698	Clip2	15281086.06	4	10962034.21	7	16658130.05	8	2476116.25	2	10604745.38	3	2269786.75	2	0	0	0	0	0	0	7243158.5	2	6473560.125	2	16801017	3	14786439	2	16048371	3	14113365	2	0	0	0	0	0	0	55205.69141	1	0	0	0	0	19157113.25	3	10798739	1	9090584	1
699	Clmn	0	0	0	0	0	0	0	0	0	0	0	0	0	0	0	0	0	0	0	0	0	0	0	0	0	0	0	0	0	0	0	0	0	0	0	0	0	0	0	0	50855.33203	1	0	0	0	0	0	0
700	Clmp	0	0	274586.6563	1	0	0	0	0	0	0	0	0	0	0	0	0	0	0	0	0	0	0	0	0	0	0	0	0	0	0	0	0	0	0	0	0	0	0	0	0	0	0	0	0	0	0	0	0
701	Clns1a	0	0	0	0	2676235	1	0	0	0	0	0	0	0	0	0	0	0	0	0	0	0	0	0	0	0	0	0	0	0	0	0	0	0	0	0	0	0	0	0	0	0	0	0	0	0	0	0	0
702	Clptm1	0	0	0	0	0	0	0	0	0	0	0	0	506691.2813	1	356468.2813	1	0	0	0	0	0	0	0	0	0	0	0	0	0	0	0	0	0	0	0	0	0	0	0	0	0	0	0	0	0	0	0	0
703	Clpx	0	0	201564.9531	1	0	0	0	0	0	0	0	0	0	0	0	0	0	0	0	0	0	0	0	0	0	0	0	0	0	0	0	0	0	0	0	0	0	0	0	0	0	0	0	0	0	0	0	0
704	Clspn	0	0	0	0	0	0	4297174.18	2	0	0	1327351.125	1	0	0	0	0	0	0	0	0	0	0	0	0	0	0	0	0	0	0	0	0	0	0	0	0	0	0	0	0	0	0	0	0	0	0	0	0
705	Cluh	0	0	11322836.75	3	8184637	1	0	0	0	0	0	0	0	0	0	0	0	0	0	0	0	0	0	0	0	0	0	0	0	0	0	0	0	0	0	0	0	0	0	0	0	0	0	0	0	0	0	0
706	Cmpk1	0	0	3655241.5	1	3106616	1	0	0	0	0	0	0	0	0	0	0	0	0	0	0	0	0	0	0	0	0	0	0	0	0	0	0	0	0	0	0	0	0	0	0	0	0	0	0	0	0	0	0
707	Cmtm7	0	0	0	0	2051885.875	1	0	0	0	0	0	0	0	0	0	0	0	0	0	0	0	0	0	0	0	0	0	0	0	0	0	0	0	0	0	0	0	0	0	0	0	0	0	0	0	0	0	0
708	Cmtr1	2666433	1	8519336.875	4	2663651.656	3	45853560.63	9	39117453.75	5	60453163.5	11	0	0	0	0	0	0	923071.3125	1	3694863.625	2	3233546.063	2	35847673.13	5	36464700.38	5	33438268.5	4	0	0	0	0	0	0	0	0	3240037.375	2	977750.4375	1	20931131.69	6	18162741.24	5	15429314.5	4
709	Cndp2	0	0	0	0	0	0	0	0	1190149	1	0	0	0	0	0	0	0	0	0	0	0	0	0	0	0	0	0	0	0	0	0	0	0	0	0	0	0	0	0	0	0	0	0	0	0	0	0	0
710	Cnn2	324527408.1	13	287752682.9	15	305566225.2	15	87302689.81	8	329846377	12	198383792.5	11	4169441.5	1	2074925.25	1	0	0	88254644.5	10	55424329.5	7	87698680.25	8	139436515.5	9	171083127	10	181664450	10	0	0	0	0	0	0	98516929	6	106854660.9	7	128589965.1	8	155407435.8	6	224246438.9	10	147712347.5	8
711	Cnn3	24818875.25	6	46445380.06	8	16548252.13	4	11058615.38	5	13424052	5	13997914.75	4	0	0	1339669.375	1	1318423	1	18477596.13	5	8918433.75	2	55882857	5	37853202.88	7	34763102.5	5	29228237.25	5	0	0	0	0	0	0	12431929	3	16027778.25	5	9672073.5	4	64716054.25	7	36385657.5	3	46714971	4
712	Cnot1	23779363.44	7	13662540.5	3	9662038.375	3	9691948.75	2	20472147.5	4	5173791	2	0	0	0	0	0	0	42690702.91	18	66719117.05	17	28732000.64	17	10197379.25	3	1754937.398	2	13657548.75	3	0	0	0	0	0	0	6239693.563	4	8124693.531	5	991019.9375	1	5181976.25	4	1624366.375	1	0	0
713	Cnot10	0	0	172467.1094	2	0	0	0	0	186719.5625	1	0	0	0	0	0	0	0	0	8343514.25	3	7825295.25	3	11172522.75	4	4054484.25	2	1985523.75	1	3660182	2	0	0	0	0	0	0	0	0	0	0	1102015.75	1	0	0	0	0	0	0
714	Cnot11	411680.75	1	496098.3281	2	505383.7969	2	397488.1406	2	0	0	0	0	0	0	0	0	0	0	0	0	1449755.375	2	0	0	0	0	0	0	0	0	0	0	0	0	0	0	0	0	0	0	0	0	0	0	0	0	0	0
715	Cnot2	35215130.13	6	33577014.37	5	29164417.17	7	10981536.58	4	7044245.805	2	6873728	1	0	0	0	0	0	0	37778955.75	6	58736288.5	7	50509149	6	12935390.75	3	11760572	3	15821639.75	4	0	0	0	0	0	0	14365841	3	15011192	3	21452024.25	4	8869595.5	2	8839979	2	8160629.25	2
716	Cnot4	14505523.5	2	5154585.313	3	29054055.06	7	0	0	0	0	0	0	0	0	0	0	0	0	0	0	0	0	0	0	0	0	0	0	0	0	0	0	0	0	0	0	14419878.97	7	4461214.875	5	13731803.08	6	0	0	0	0	0	0
717	Cnot8	0	0	0	0	2401508.5	1	0	0	0	0	8604071	2	0	0	0	0	0	0	4502597.5	1	0	0	0	0	4023362.75	1	1703906	1	0	0	0	0	0	0	0	0	15476767.5	2	3439361.25	1	3583761.5	1	0	0	0	0	0	0
718	Cnr1	0	0	0	0	0	0	0	0	0	0	0	0	0	0	0	0	0	0	0	0	0	0	0	0	0	0	0	0	0	0	0	0	0	0	0	0	0	0	0	0	0	0	0	0	2393256.5	1	0	0
719	Cntln	8227915	4	1535082.906	2	9851632.641	5	0	0	0	0	0	0	0	0	0	0	0	0	8758850.93	5	9093742.219	6	6186616.281	4	665976.625	1	738697.1875	1	724923.875	1	0	0	0	0	0	0	33112054.38	7	33524564.06	7	32409494.03	9	0	0	0	0	0	0
720	Cntrl	0	0	0	0	0	0	0	0	881419.6875	1	0	0	0	0	0	0	0	0	0	0	0	0	0	0	4553.67334	1	0	0	0	0	0	0	0	0	995463.9375	1	0	0	0	0	0	0	0	0	0	0	0	0
721	Coasy	0	0	0	0	0	0	0	0	0	0	0	0	0	0	0	0	0	0	0	0	0	0	0	0	0	0	1274697.125	1	0	0	0	0	0	0	0	0	0	0	0	0	0	0	0	0	0	0	0	0
722	Cobll1	215077714.3	36	143940828.1	35	162234928.6	32	447672471	56	566482083.5	71	526259959	52	0	0	0	0	0	0	387180569.5	39	387944808.4	40	461027963.6	42	511712047.4	34	405809124.8	33	476987174.8	38	0	0	0	0	0	0	116067718.5	17	144689755	23	99077438.25	16	326914134.4	33	320659188.3	24	317570169	26
723	Cog1	4411343	1	4891337.5	1	0	0	11461326.5	2	6297600.5	1	5306217	1	0	0	0	0	0	0	8819460.125	3	0	0	0	0	7666860	2	8974753.75	2	0	0	0	0	0	0	0	0	0	0	3332521.156	2	622019.5156	2	30526453.13	4	10392091	3	6668481	1
724	Cog5	0	0	0	0	0	0	0	0	0	0	0	0	0	0	0	0	0	0	0	0	0	0	1779337.625	1	0	0	0	0	0	0	0	0	0	0	0	0	0	0	0	0	0	0	0	0	0	0	0	0
725	Coil	0	0	0	0	0	0	0	0	63496.19141	1	0	0	0	0	0	0	0	0	0	0	0	0	0	0	0	0	0	0	0	0	0	0	0	0	0	0	0	0	0	0	0	0	0	0	0	0	0	0
726	Col16a1	0	0	0	0	0	0	0	0	0	0	0	0	0	0	0	0	0	0	1092109.375	1	0	0	0	0	0	0	0	0	0	0	0	0	0	0	0	0	0	0	0	0	0	0	0	0	0	0	0	0
727	Col1a1	0	0	0	0	0	0	0	0	0	0	0	0	3199962	1	2696195.5	1	0	0	89863.72656	1	115446.0938	1	128719.7266	1	0	0	706385.25	1	0	0	1797058.594	3	576373.4336	3	1603689.914	3	0	0	0	0	0	0	0	0	0	0	0	0
728	Col1a2	0	0	0	0	0	0	0	0	0	0	0	0	0	0	0	0	0	0	0	0	0	0	0	0	10096.92871	1	0	0	0	0	0	0	0	0	77561.70313	1	0	0	0	0	0	0	0	0	0	0	0	0
729	Col27a1	0	0	0	0	0	0	0	0	0	0	0	0	0	0	0	0	0	0	0	0	0	0	0	0	3621763.25	1	0	0	0	0	0	0	0	0	0	0	0	0	0	0	0	0	0	0	0	0	0	0
730	Col3a1	0	0	0	0	0	0	0	0	3927972.5	1	0	0	0	0	0	0	0	0	0	0	0	0	0	0	0	0	0	0	0	0	340872.9375	1	871087.3125	2	1294513.219	2	0	0	0	0	0	0	0	0	0	0	0	0
731	Col4a1	0	0	0	0	0	0	0	0	12146526	1	0	0	0	0	0	0	0	0	0	0	0	0	0	0	0	0	0	0	0	0	0	0	0	0	0	0	2481670.75	1	0	0	0	0	0	0	0	0	0	0
732	Col4a3bp	0	0	2845225.25	1	0	0	0	0	0	0	0	0	0	0	0	0	0	0	0	0	0	0	0	0	0	0	0	0	0	0	0	0	0	0	0	0	0	0	0	0	0	0	0	0	0	0	0	0
733	Col5a1	0	0	0	0	487142.5938	1	0	0	0	0	0	0	0	0	0	0	0	0	0	0	20412328	1	0	0	0	0	0	0	0	0	0	0	0	0	0	0	0	0	0	0	0	0	0	0	0	0	0	0
734	Col5a3	0	0	0	0	0	0	0	0	0	0	0	0	0	0	0	0	0	0	0	0	0	0	0	0	9584379	1	0	0	8306066.5	1	0	0	0	0	0	0	0	0	0	0	0	0	6868729.5	1	0	0	0	0
735	Col6a1	0	0	0	0	0	0	0	0	0	0	0	0	0	0	0	0	0	0	0	0	0	0	223041.6406	1	0	0	0	0	0	0	194846.1328	4	0	0	0	0	663444.4375	1	1201789.5	1	1502647.375	1	0	0	0	0	0	0
736	Col6a3	0	0	0	0	3917656	1	0	0	0	0	0	0	0	0	0	0	0	0	366081.5938	1	1846321.781	2	368825.3438	1	0	0	0	0	0	0	275450.2148	3	221073.7188	2	523220.3906	2	253659.2969	2	218757.4219	1	134621.6563	1	0	0	0	0	0	0
737	Col9a1	0	0	0	0	0	0	1819894	1	0	0	0	0	0	0	0	0	0	0	0	0	0	0	0	0	0	0	0	0	0	0	0	0	0	0	0	0	0	0	0	0	0	0	0	0	0	0	0	0
738	Colgalt1	0	0	0	0	0	0	0	0	0	0	777476.0625	1	0	0	0	0	0	0	0	0	0	0	0	0	0	0	0	0	0	0	0	0	0	0	0	0	0	0	0	0	0	0	0	0	0	0	0	0
739	Commd10	2532422.75	1	0	0	0	0	0	0	0	0	0	0	0	0	0	0	0	0	0	0	0	0	0	0	0	0	0	0	0	0	0	0	0	0	0	0	0	0	0	0	0	0	0	0	0	0	0	0
740	Commd2	2786780.75	1	0	0	0	0	0	0	0	0	0	0	0	0	0	0	0	0	0	0	0	0	0	0	0	0	0	0	0	0	0	0	0	0	0	0	0	0	0	0	0	0	0	0	0	0	0	0
741	Commd3	0	0	0	0	0	0	0	0	0	0	0	0	0	0	0	0	0	0	0	0	0	0	0	0	0	0	0	0	0	0	0	0	0	0	0	0	0	0	0	0	0	0	2173879.25	1	0	0	0	0
742	Comt	17471696.5	3	14583246.5	3	8660061	1	0	0	26990348	1	21449980	1	0	0	0	0	0	0	10812667	2	10303544.75	2	0	0	7967069	1	14943050	2	14349219	2	0	0	0	0	0	0	23724969	2	28523531.66	4	26627923.88	4	3638286.938	2	9462077	2	7452024.5	1
743	Copa	17345429	2	15831410.75	3	21493191.5	4	56163525.16	8	25621632.75	3	53829716.41	9	2978131.5	2	2080562.625	1	3169696.5	1	7431762.406	4	6811460.938	3	7119936.25	4	7152117.375	2	6212873.938	3	10617983	3	0	0	503612.6563	1	399941.7188	1	7693093.438	4	5321062	4	5028691.547	4	6617842.25	2	1553855.094	2	3273483.719	2
744	Copb1	1672190.125	1	0	0	4251133	1	14620141	2	13409369.25	2	0	0	1905063.5	1	0	0	0	0	3073171.156	3	710324.75	2	7680533.625	4	7562152.813	4	3553825	1	6303735.875	2	0	0	0	0	0	0	8271169.313	4	9117670.313	4	4903304.375	3	2442871.75	1	1802596.781	2	1519965.141	2
745	Copb2	17209397.5	3	6094383	1	17408885	2	25161506.75	4	39481779.63	5	30799281	3	0	0	0	0	0	0	0	0	0	0	0	0	0	0	0	0	0	0	0	0	0	0	0	0	174065.875	1	231376.2188	1	208049.1875	1	4329643	1	0	0	0	0
746	Cope	5083786	1	9616318.25	2	6198429.5	2	14177118	3	7465779	2	13847683	3	1411744.375	1	2191560.75	1	1100612.875	1	0	0	753535.0625	1	0	0	0	0	0	0	0	0	0	0	0	0	0	0	0	0	0	0	2371998.75	1	2948125.5	1	0	0	0	0
747	Copg1	35522413	5	26196318.5	3	41725154.5	5	20228902	3	31214506	4	28633923.75	4	3028254.25	1	0	0	0	0	8722642	2	6446669	2	8970996.813	3	12523201.63	4	7124398.5	3	7757712.25	2	1230958.5	1	1210535.25	1	1108948.125	1	8389676	2	0	0	5910360	1	6878626.5	1	13911977.5	2	0	0
748	Copg2	0	0	0	0	0	0	0	0	0	0	0	0	0	0	0	0	0	0	1432113.688	2	1159366.563	2	1261237.969	2	414861	1	247272.1875	1	0	0	0	0	0	0	0	0	0	0	0	0	0	0	0	0	0	0	0	0
749	Cops2	0	0	0	0	0	0	0	0	0	0	0	0	0	0	0	0	0	0	0	0	0	0	0	0	0	0	153989.4531	1	0	0	0	0	0	0	0	0	0	0	0	0	0	0	0	0	0	0	0	0
750	Cops3	0	0	0	0	0	0	0	0	0	0	243760.5	1	0	0	0	0	0	0	0	0	0	0	0	0	0	0	0	0	1685499.563	2	0	0	0	0	0	0	0	0	0	0	0	0	0	0	0	0	0	0
751	Cops4	0	0	0	0	0	0	0	0	0	0	0	0	0	0	0	0	0	0	0	0	0	0	0	0	2585151.75	1	2057019.375	1	0	0	0	0	0	0	0	0	0	0	0	0	0	0	0	0	0	0	0	0
752	Cops8	0	0	2209575.75	1	539279.0469	3	0	0	0	0	10136277	1	0	0	0	0	0	0	0	0	412854.0313	1	554973.4375	1	1638078.203	2	28219.24609	1	930056.9375	1	0	0	0	0	0	0	0	0	367999.9688	1	0	0	1081580.75	1	1657834.25	1	0	0
753	Copz1	4208154	1	0	0	1713657.25	1	0	0	0	0	5625922	1	0	0	0	0	0	0	0	0	0	0	0	0	0	0	0	0	0	0	0	0	0	0	0	0	5123176.375	2	4582952.5	1	6730841.5	2	6556374.875	2	5399117.75	2	4149508.25	1
754	Copz2	3687345.375	2	5985758.5	1	3675231	1	0	0	0	0	0	0	0	0	0	0	0	0	10389116.81	3	5856651.5	1	7553341.219	3	11411508.5	2	0	0	9639677.5	2	0	0	0	0	0	0	15909136.88	3	13363633.63	3	10446091.38	2	0	0	7571114	1	2682781.594	2
755	Coq10a	0	0	0	0	0	0	47618372	1	0	0	0	0	0	0	0	0	0	0	0	0	0	0	0	0	0	0	0	0	0	0	0	0	0	0	0	0	0	0	0	0	0	0	0	0	0	0	0	0
756	Coq3	0	0	0	0	0	0	0	0	0	0	0	0	0	0	0	0	0	0	0	0	0	0	0	0	0	0	0	0	0	0	0	0	0	0	0	0	905736.6875	1	0	0	860344	1	0	0	0	0	0	0
757	Coro1a	0	0	0	0	0	0	0	0	0	0	0	0	24090.42773	1	0	0	0	0	0	0	0	0	0	0	0	0	0	0	0	0	0	0	0	0	0	0	0	0	0	0	0	0	0	0	0	0	0	0
758	Coro1b	0	0	0	0	0	0	0	0	1577652.875	1	7120854.75	2	0	0	0	0	0	0	37191319	2	45639641	3	20803472.5	2	17555859.5	2	29601796	3	19603069.44	3	0	0	0	0	0	0	17830834	1	0	0	0	0	7034562	1	13510861.25	2	12257922.25	2
759	Coro1c	72668611.69	6	61778078.94	7	82486217.88	6	121120569.9	11	142405395.8	9	147731392.4	13	3223990.25	1	16638519.25	2	19836112	3	55282318.25	4	58428562.25	5	58753566.25	7	75077235.13	5	57441732.13	5	79799995.75	5	0	0	0	0	0	0	21597536.98	3	26938484.22	4	23012810.27	3	35376917.69	4	70153765.63	8	62386655.5	4
760	Coro7	21280630	6	9743566.297	5	10698961.63	3	4546736	2	0	0	1535055.875	2	0	0	0	0	0	0	137707.1406	1	3682274.398	4	3223779.25	1	6120518.875	3	1102859.75	1	3185839.75	2	0	0	0	0	0	0	1620895	1	4462784.25	2	5790120	2	6425928.5	3	1949653.875	1	2870195.5	1
761	Cox11	0	0	0	0	0	0	0	0	0	0	7194944.5	1	0	0	0	0	0	0	0	0	0	0	0	0	0	0	0	0	0	0	0	0	0	0	0	0	0	0	0	0	0	0	0	0	0	0	0	0
762	Cox2	0	0	0	0	0	0	0	0	0	0	0	0	0	0	0	0	0	0	0	0	159656.0469	1	223529.0313	1	0	0	0	0	0	0	0	0	0	0	0	0	0	0	0	0	0	0	0	0	0	0	0	0
763	Cox5b	0	0	0	0	5531829.5	1	0	0	0	0	0	0	0	0	0	0	0	0	0	0	0	0	0	0	0	0	0	0	0	0	0	0	0	0	0	0	0	0	3734204.25	1	0	0	0	0	0	0	0	0
764	Cpeb2	3000143.25	1	0	0	0	0	0	0	0	0	0	0	0	0	0	0	0	0	0	0	0	0	0	0	0	0	0	0	0	0	0	0	0	0	0	0	0	0	0	0	0	0	0	0	0	0	0	0
765	Cpeb4	28287064.25	6	26666613	4	28782594.06	5	6243028.5	2	6241899	1	6884943.648	2	0	0	0	0	0	0	5174266	2	2111459.5	1	4936513.875	2	4402187.125	2	6949711	4	5503202.438	3	0	0	0	0	0	0	17970045.06	5	20171319.25	7	22471151.59	6	4671892	1	5065626	1	2992075	1
766	Cpn10-rs1	0	0	0	0	0	0	55614857.5	2	64040443.5	5	0	0	4228132.5	1	0	0	0	0	0	0	0	0	0	0	0	0	0	0	0	0	0	0	0	0	0	0	0	0	0	0	0	0	72838761.25	5	0	0	81627413.5	4
767	Cpne1	0	0	426175.6563	1	0	0	0	0	0	0	0	0	0	0	0	0	0	0	0	0	0	0	0	0	0	0	0	0	0	0	0	0	0	0	0	0	0	0	1148352	1	0	0	0	0	0	0	0	0
768	Cpne3	0	0	0	0	5353960.5	1	0	0	0	0	0	0	0	0	0	0	0	0	0	0	0	0	0	0	0	0	0	0	0	0	0	0	0	0	0	0	0	0	0	0	0	0	0	0	0	0	0	0
769	Cpne7	0	0	0	0	0	0	0	0	0	0	0	0	0	0	0	0	0	0	0	0	0	0	0	0	0	0	0	0	0	0	0	0	0	0	0	0	171929.7969	1	154016.875	1	149010.5469	1	0	0	0	0	0	0
770	Cpne8	0	0	2159992.25	1	0	0	0	0	0	0	0	0	0	0	0	0	0	0	0	0	0	0	0	0	0	0	0	0	0	0	0	0	0	0	0	0	0	0	0	0	0	0	0	0	0	0	0	0
771	Cpox	0	0	6282285	1	0	0	0	0	0	0	0	0	0	0	0	0	0	0	0	0	0	0	0	0	0	0	0	0	0	0	0	0	0	0	0	0	0	0	0	0	0	0	0	0	0	0	0	0
772	Cpq	0	0	0	0	0	0	18612682	1	0	0	0	0	0	0	0	0	0	0	0	0	0	0	0	0	0	0	0	0	0	0	0	0	0	0	0	0	0	0	0	0	0	0	0	0	0	0	0	0
773	Cps1	0	0	0	0	0	0	0	0	0	0	0	0	0	0	0	0	0	0	0	0	0	0	0	0	0	0	0	0	0	0	484544.9941	8	20869.55859	3	0	0	0	0	0	0	0	0	0	0	0	0	0	0
774	Cpsf1	0	0	0	0	0	0	1920060.75	1	0	0	0	0	0	0	0	0	0	0	0	0	0	0	0	0	0	0	0	0	0	0	0	0	0	0	0	0	0	0	0	0	0	0	0	0	0	0	0	0
775	Cpsf2	3699622.75	2	5328157.5	1	3829644.5	2	18376665	3	9826205.75	3	25134803.75	5	0	0	0	0	0	0	0	0	0	0	0	0	0	0	817526.6875	1	0	0	0	0	0	0	0	0	0	0	0	0	0	0	0	0	1866990.375	1	1940734.625	1
776	Cpsf3	0	0	0	0	0	0	0	0	1181592.5	1	622485.125	1	0	0	0	0	0	0	0	0	0	0	0	0	0	0	0	0	0	0	0	0	0	0	0	0	0	0	0	0	0	0	0	0	0	0	0	0
777	Cpsf4	0	0	0	0	0	0	1667316.625	1	1822342.375	1	1833564.875	1	0	0	0	0	0	0	0	0	0	0	0	0	0	0	0	0	0	0	0	0	0	0	0	0	0	0	0	0	0	0	0	0	0	0	0	0
778	Cpsf6	9433143	2	9174207	1	8888935.734	3	32410026.75	7	54035629.06	13	79830723.94	14	0	0	0	0	0	0	0	0	0	0	0	0	25249076.88	6	20951833.94	6	31683389.5	8	0	0	0	0	0	0	0	0	0	0	0	0	44362328.88	6	44434242.38	7	29403288.38	5
779	Cpsf7	4658693	1	3714526	1	13474899.66	5	27840474.73	7	23730497	5	33774767.88	5	0	0	0	0	0	0	0	0	0	0	0	0	2957077.5	1	13404462.38	2	4963795.25	2	0	0	0	0	0	0	0	0	0	0	2449395	1	16996267	3	5078079.5	1	4401328.5	1
780	Cpt1a	0	0	0	0	0	0	5481813.5	1	0	0	0	0	0	0	0	0	0	0	0	0	691240.75	1	0	0	0	0	0	0	0	0	0	0	0	0	0	0	0	0	0	0	0	0	1419268.25	1	0	0	0	0
781	Cpt2	0	0	0	0	0	0	0	0	0	0	0	0	0	0	0	0	0	0	0	0	0	0	0	0	0	0	0	0	0	0	0	0	0	0	0	0	0	0	0	0	3012673.75	1	0	0	0	0	0	0
782	Cr1l	0	0	0	0	4099153.75	1	17988488	3	4607815.5	1	23531244	3	0	0	0	0	0	0	8541097.5	3	2412765.625	2	7421704.125	2	41116977.88	5	38479883.5	5	45427943.25	5	0	0	0	0	0	0	0	0	5211595.063	3	2609847	1	48003181.25	3	31740052.38	5	33258622.5	3
783	Crcp	12474343.5	2	8090845.25	2	4954115.5	1	0	0	2821877.25	1	4617203	1	0	0	0	0	0	0	0	0	0	0	0	0	0	0	0	0	0	0	0	0	0	0	0	0	0	0	0	0	0	0	0	0	0	0	0	0
784	Creb1	0	0	0	0	0	0	1469589.375	1	0	0	0	0	0	0	0	0	0	0	0	0	0	0	0	0	0	0	0	0	0	0	0	0	0	0	0	0	0	0	0	0	0	0	0	0	0	0	0	0
785	Creld1	0	0	0	0	0	0	0	0	0	0	0	0	0	0	0	0	0	0	0	0	0	0	0	0	0	0	0	0	0	0	0	0	0	0	0	0	0	0	11491858	1	0	0	0	0	0	0	7583553	1
786	Crispld1	0	0	0	0	0	0	0	0	0	0	0	0	0	0	0	0	0	0	0	0	0	0	0	0	0	0	1432247.625	1	0	0	0	0	0	0	0	0	0	0	0	0	0	0	0	0	0	0	0	0
787	Crkl	7044544	1	7316436.5	1	8190294.359	3	0	0	0	0	0	0	0	0	0	0	0	0	0	0	0	0	0	0	0	0	0	0	0	0	0	0	0	0	0	0	0	0	0	0	2195958.25	1	0	0	0	0	0	0
788	Crlf3	9650476	2	6564023	1	0	0	0	0	3196767	1	4136584	1	0	0	0	0	0	0	0	0	0	0	0	0	0	0	0	0	0	0	0	0	0	0	0	0	0	0	0	0	0	0	0	0	0	0	0	0
789	Crocc	0	0	0	0	0	0	0	0	0	0	0	0	0	0	0	0	0	0	0	0	0	0	0	0	0	0	0	0	6952190.5	1	0	0	0	0	0	0	0	0	0	0	0	0	0	0	0	0	0	0
790	Crtap	0	0	0	0	0	0	3413413	1	0	0	0	0	0	0	0	0	0	0	0	0	0	0	0	0	0	0	0	0	0	0	0	0	0	0	0	0	0	0	0	0	0	0	0	0	0	0	0	0
791	Crtc1	428297.6875	1	0	0	0	0	629244.5625	2	421208.4063	1	1940570.875	1	0	0	0	0	0	0	0	0	0	0	0	0	0	0	0	0	0	0	0	0	0	0	0	0	0	0	0	0	1475694.25	1	0	0	0	0	0	0
792	Crtc2	2256096.5	1	2502407	1	3467715.25	1	0	0	0	0	0	0	0	0	0	0	0	0	0	0	0	0	0	0	0	0	0	0	1222833	1	0	0	0	0	0	0	0	0	0	0	575218.5	1	0	0	0	0	0	0
793	Crtc3	9142023	1	15382729.63	3	12582743	2	0	0	0	0	3576461.75	1	0	0	0	0	0	0	5249761.438	3	8707260.625	4	4415608.5	3	0	0	9179781.563	3	4620024.5	2	0	0	0	0	0	0	6116459.5	2	6154214.5	2	3004075.375	2	1533821.125	1	0	0	4174586.313	2
794	Crxos	0	0	0	0	0	0	0	0	0	0	0	0	0	0	0	0	0	0	0	0	0	0	0	0	0	0	0	0	14445375	1	0	0	0	0	0	0	0	0	0	0	0	0	0	0	0	0	0	0
795	Cryab	2019136.688	2	7828812.188	3	5650652.25	2	4660125.156	5	2040118.391	3	681027.25	1	0	0	0	0	1621601.875	1	0	0	0	0	0	0	0	0	0	0	0	0	0	0	0	0	0	0	0	0	0	0	0	0	0	0	0	0	0	0
796	Crybg3	8121034	1	9066838	2	0	0	0	0	0	0	0	0	0	0	0	0	0	0	14534992	5	8360195.953	3	11584391.14	5	1770438	1	0	0	1988411.5	1	0	0	0	0	0	0	6780977.438	3	3881051.844	3	6601796.188	3	0	0	0	0	0	0
797	Cs	0	0	0	0	0	0	0	0	0	0	0	0	0	0	0	0	0	0	73426.92188	1	0	0	0	0	0	0	0	0	0	0	0	0	0	0	0	0	0	0	0	0	0	0	0	0	0	0	0	0
798	Csde1	172693497.3	17	170981508.1	14	138269580.1	14	85850532.58	11	89917711.13	13	139133125.2	18	0	0	0	0	0	0	123221782.5	11	110709326.1	11	122544764.9	13	160213207.4	16	143412590.6	13	153823101.8	15	0	0	0	0	10743.30566	1	151830734.1	13	169155685.3	16	130735449.8	11	113599485	10	135739736.5	10	144033594.3	10
799	Cse1l	15536011	2	9616934	1	16975445.75	3	13434150.5	2	0	0	9422650	1	0	0	0	0	0	0	2045714.125	1	2310042.25	1	2016495.375	1	2438632	1	0	0	2491894	1	0	0	0	0	563440.8125	1	0	0	0	0	0	0	2387592.75	1	0	0	0	0
800	Csk	0	0	0	0	0	0	0	0	0	0	0	0	0	0	0	0	0	0	0	0	0	0	5994576	1	0	0	0	0	0	0	0	0	0	0	0	0	4357862	1	0	0	0	0	0	0	1855236.125	1	2097269.75	1
801	Csl	0	0	0	0	1505847.375	1	0	0	0	0	0	0	0	0	0	0	0	0	0	0	0	0	0	0	0	0	0	0	0	0	0	0	0	0	0	0	0	0	0	0	0	0	8045056	1	2532014.5	1	2557449	1
802	Csnk1a1	139581.875	1	0	0	96699.42969	1	71147.03125	1	0	0	0	0	0	0	0	0	0	0	1796731.875	3	1693522.648	3	1846574.922	3	179636.8281	1	2865509	2	2371430.031	3	96816.78125	1	0	0	0	0	4474696.359	3	3304665.281	3	3520744.375	3	2692810.375	2	3051518	2	2224096.266	2
803	Csnk1d	0	0	8527091	1	11768955	1	0	0	0	0	0	0	0	0	0	0	0	0	6192820.25	2	3852764.25	1	5877767	2	0	0	0	0	4972735.625	2	530383.5	1	0	0	0	0	3958609.5	1	4280886.5	1	4510195	1	0	0	0	0	0	0
804	Csnk1e	450791.9688	1	0	0	424060.3438	1	0	0	0	0	0	0	0	0	0	0	0	0	0	0	0	0	0	0	0	0	0	0	0	0	0	0	0	0	0	0	0	0	0	0	0	0	3506203	1	3858756.25	1	0	0
805	Csnk2a1	0	0	0	0	0	0	0	0	0	0	0	0	0	0	0	0	0	0	0	0	0	0	0	0	222039.9688	1	0	0	2927728	1	0	0	0	0	0	0	623619.25	1	567907.1875	1	0	0	76187.23438	1	222527.7969	1	2103664.75	2
806	Csnk2a2	0	0	0	0	0	0	2295473.75	1	0	0	0	0	0	0	0	0	0	0	0	0	0	0	0	0	0	0	0	0	0	0	0	0	0	0	0	0	0	0	0	0	0	0	0	0	0	0	0	0
807	Csnk2b	0	0	0	0	0	0	0	0	0	0	0	0	0	0	0	0	0	0	0	0	0	0	0	0	0	0	0	0	0	0	0	0	0	0	0	0	0	0	2330197.156	2	0	0	382367.7188	1	768455	2	184886.625	1
808	Cspg4	0	0	0	0	0	0	0	0	0	0	0	0	0	0	0	0	0	0	49041.63281	2	0	0	0	0	0	0	0	0	0	0	0	0	0	0	0	0	0	0	0	0	0	0	0	0	0	0	0	0
809	Cspp1	3248595.875	2	9366072	3	0	0	0	0	0	0	0	0	0	0	0	0	0	0	422888.0625	3	236234.9453	2	368821.9688	2	0	0	0	0	0	0	0	0	0	0	0	0	1061146.688	3	1141101.305	4	1085982.258	4	0	0	0	0	0	0
810	Csrp1	155733200.5	8	127005786.1	9	157836571	8	65165647.13	5	75493342	7	76948984	6	1140075.25	1	0	0	0	0	22497822.5	4	27569034.25	4	22189840.06	4	40280746.13	5	30632543.38	6	19794990.75	3	0	0	0	0	0	0	13704514.75	3	29663216.25	4	28573680.25	4	34811367.88	6	51119162.38	4	69523901.75	6
811	Csrp2	26420187	3	16169746.19	3	46793833.5	6	14494799	1	35934279.38	6	14459087	1	16585581.25	2	12945866.25	3	11341316.63	2	13721498	2	12899126.25	2	8395571	1	22014342.5	2	8420928	1	11527657.38	2	626479.25	1	739099.6875	1	0	0	0	0	0	0	0	0	37338097	3	15937213	1	15153664	1
812	Cstf2	1510621.75	1	1612760.375	1	3890854.375	2	35759405.84	4	42675963.25	7	171726960	9	0	0	0	0	0	0	14814584.25	3	10335623	3	5592031.25	4	155451374.5	10	114501390.1	11	126423609.4	11	0	0	0	0	0	0	0	0	0	0	3906584.281	2	68720553.63	8	66623174.5	8	22169543.38	4
813	Cstf2t	12915125.23	5	5316329.375	4	4328356.375	3	15986299.91	4	0	0	203003.2813	1	0	0	0	0	0	0	3622729.813	3	6788234.875	4	9356337.75	6	5309389	4	4245808.188	5	5661083.625	6	0	0	0	0	0	0	0	0	1064209.875	1	1017475.813	2	3455358	5	334623.8125	4	367746.0938	4
814	Ctage5	5787470	2	5172958.5	1	13912503.75	5	0	0	0	0	0	0	0	0	0	0	0	0	4002948	1	12918824	3	4411489.5	1	0	0	0	0	0	0	0	0	0	0	103444.2188	1	274215.3438	1	424241.5313	1	380144.1875	1	0	0	0	0	0	0
815	Ctcf	0	0	0	0	0	0	0	0	205179.375	1	0	0	0	0	0	0	0	0	0	0	0	0	0	0	2808311.5	1	0	0	2534639.75	1	0	0	0	0	0	0	0	0	0	0	0	0	0	0	0	0	2973844	1
816	Ctcfl	0	0	0	0	0	0	0	0	0	0	0	0	0	0	0	0	0	0	0	0	0	0	0	0	0	0	0	0	0	0	0	0	0	0	0	0	0	0	0	0	0	0	0	0	0	0	0	0
817	Ctdp1	0	0	0	0	0	0	6077773	1	5748768.5	2	5066556.5	1	0	0	0	0	0	0	0	0	0	0	0	0	0	0	0	0	0	0	0	0	0	0	0	0	0	0	0	0	0	0	0	0	0	0	0	0
818	Ctdsp2	0	0	0	0	0	0	0	0	0	0	0	0	0	0	0	0	0	0	2781164.5	1	3364562.75	1	3029126.5	1	5548353	1	1839426.125	1	7508893.5	1	0	0	0	0	0	0	6843214	1	0	0	0	0	8221675.5	1	11068595	1	13760104	1
819	Ctif	0	0	0	0	0	0	1687865.5	1	0	0	0	0	0	0	0	0	0	0	0	0	0	0	0	0	0	0	0	0	0	0	0	0	0	0	0	0	60137.89063	1	62005.84766	1	67207.55469	1	0	0	0	0	0	0
820	Ctnna1	76932348	9	46671322.56	8	73146181.56	12	82664090	8	79796635.34	10	113547504.9	11	0	0	0	0	0	0	21189325.44	6	36453040.66	9	40814759.38	10	57671423	12	49807555.75	12	66024848.69	11	0	0	0	0	0	0	89552895.28	18	90318203.69	15	93243195.8	18	119063588.7	19	94079093.31	16	93170621.13	14
821	Ctnnb1	117293.5078	1	0	0	0	0	0	0	0	0	0	0	0	0	0	0	0	0	2606225.5	1	0	0	2155761.75	1	0	0	0	0	0	0	0	0	0	0	0	0	0	0	0	0	0	0	0	0	0	0	0	0
822	Ctnnd1	636576405.8	92	600630419.5	87	582429447	81	245399079.3	48	258843513.8	29	373971322.8	51	2397642	1	0	0	0	0	204709591.9	43	219303104.5	39	263334329.9	50	216861294.1	33	200064008.3	21	180128461.1	16	419817.5625	1	361312.2188	1	338949.625	1	535067767.8	85	497038986.8	76	453632237.4	80	252496454.4	29	140592077.9	44	185445728.1	21
823	Ctps1	55194415.75	5	88940222.05	7	72988540.63	4	14887787.75	3	20676795	7	58610964.25	6	9132606	1	0	0	0	0	11962803	1	12491821.38	2	12087939.25	2	16475985.75	3	15541662.59	4	16647375.81	3	0	0	0	0	0	0	14040594	1	18228958	2	13090557	1	17325210	1	20195220.75	2	20502606	1
824	Ctsz	0	0	0	0	0	0	0	0	0	0	0	0	0	0	0	0	0	0	1710457.875	1	0	0	0	0	0	0	0	0	0	0	0	0	0	0	0	0	0	0	0	0	0	0	0	0	0	0	0	0
825	Cttn	1575900509	163	1200310967	123	1332004398	78	443963579.4	51	517054974	44	543706290.3	50	40728686.75	7	26183492.66	5	31292068.63	6	1239132931	41	1311362397	48	1282344196	43	1109480825	32	1002287265	72	1013001562	33	2307442.969	3	697163.2813	2	4174562.047	4	2395986755	48	2718562855	54	2163018582	54	1320336598	47	1562661508	38	1377994492	39
826	Cttnbp2nl	50181943.09	9	21430626.66	6	49746037.47	9	83081392.19	14	71307649.63	12	71232767.88	10	0	0	0	0	0	0	66335932.13	12	72624714.88	15	79014543.5	15	71515360.69	10	64658925.75	10	58121197.06	8	0	0	0	0	0	0	24141755.88	6	27628414.44	5	18747912.44	4	28847665.25	4	23862485.25	5	21457154.5	5
827	Ctu2	915035.0625	1	0	0	933112.25	1	0	0	0	0	0	0	0	0	0	0	0	0	0	0	3674883.813	2	2977837	1	5876554.5	1	6019642.5	1	6420266.875	2	0	0	0	0	0	0	0	0	0	0	0	0	0	0	3111274.75	1	0	0
828	Cul1	0	0	0	0	0	0	0	0	0	0	0	0	0	0	0	0	0	0	0	0	0	0	11686056	1	0	0	0	0	0	0	908456.8125	1	0	0	0	0	0	0	0	0	0	0	0	0	0	0	0	0
829	Cul4b	0	0	0	0	5559595	1	24913728.81	5	2589482.719	3	267747.0313	1	0	0	0	0	0	0	3487206.964	2	2480379.439	2	0	0	11371379.98	4	29508132.48	5	8987424.859	2	0	0	0	0	0	0	12144.83203	2	0	0	0	0	0	0	0	0	88578.09375	1
830	Cul5	0	0	0	0	0	0	0	0	0	0	6660132	1	0	0	0	0	0	0	0	0	0	0	0	0	0	0	0	0	0	0	0	0	0	0	0	0	0	0	0	0	0	0	0	0	0	0	0	0
831	Cul7	0	0	2918351	1	4198399.25	2	0	0	0	0	0	0	0	0	0	0	0	0	0	0	0	0	0	0	0	0	0	0	0	0	0	0	0	0	0	0	0	0	501921.5625	1	0	0	0	0	0	0	0	0
832	Cux1	0	0	0	0	0	0	5236374.313	3	12720129	2	13253238	3	0	0	0	0	0	0	0	0	0	0	0	0	4484531.5	1	284238.9375	1	8877564	2	0	0	0	0	0	0	0	0	0	0	0	0	5361238.688	3	4379399.656	2	319620.6563	1
833	Cwc15	0	0	0	0	0	0	1070773.156	2	668686.0469	2	470392.0625	1	0	0	0	0	0	0	0	0	0	0	0	0	29542531.91	4	17581246.95	3	15957069.88	3	0	0	0	0	0	0	0	0	0	0	0	0	232345.3594	1	8747494.266	3	7478553.063	2
834	Cwc22	0	0	0	0	0	0	0	0	35043.79688	1	0	0	0	0	0	0	0	0	0	0	0	0	0	0	0	0	0	0	0	0	0	0	4933.887207	1	0	0	0	0	0	0	0	0	0	0	0	0	0	0
835	Cwc25	0	0	0	0	0	0	1232384.75	1	1338022.75	1	5422497.375	3	0	0	0	0	0	0	0	0	0	0	0	0	0	0	0	0	0	0	0	0	0	0	0	0	0	0	0	0	0	0	0	0	0	0	0	0
836	Cwc27	0	0	0	0	0	0	0	0	5161138.406	3	3484248	1	0	0	0	0	0	0	0	0	0	0	0	0	0	0	0	0	0	0	0	0	0	0	0	0	0	0	0	0	0	0	0	0	0	0	0	0
837	Cwf19l2	388921.8125	1	0	0	0	0	1580645.531	3	1185459.953	4	216637.9844	1	0	0	0	0	0	0	470191.5313	1	433031.3438	1	599531.9375	1	24185495.5	3	19779001.63	3	21735486	3	0	0	0	0	0	0	0	0	0	0	0	0	12871241.75	2	14379689.25	2	15736371.5	2
838	Cyb5a	2166125.5	1	0	0	0	0	0	0	0	0	0	0	0	0	0	0	0	0	0	0	0	0	0	0	0	0	0	0	0	0	0	0	0	0	0	0	0	0	0	0	0	0	0	0	0	0	0	0
839	Cyb5r2	0	0	0	0	0	0	0	0	0	0	0	0	0	0	0	0	0	0	0	0	0	0	0	0	0	0	0	0	3857904.75	1	0	0	0	0	494372.2813	1	0	0	0	0	0	0	0	0	0	0	0	0
840	Cyb5r3	2735444.5	1	0	0	0	0	4082357.75	1	4771459	1	3469313	1	7072193	2	3708801.5	1	0	0	0	0	0	0	0	0	0	0	0	0	0	0	0	0	0	0	0	0	0	0	2249661.75	1	0	0	0	0	0	0	0	0
841	Cyfip1	127123035.4	10	98222256.22	7	122432025.2	8	0	0	6075509.5	1	0	0	0	0	1012723	1	963767.1875	1	286940263.6	19	264433978	19	333821495.6	22	8917310.781	3	10460056.75	3	11085212.5	2	0	0	0	0	101192.8125	1	332492813	20	305496990.8	17	297986625.6	16	3690347	1	0	0	0	0
842	Cyhr1	467861.75	1	0	0	0	0	0	0	0	0	0	0	0	0	0	0	0	0	0	0	0	0	0	0	0	0	0	0	2373064	1	0	0	0	0	0	0	0	0	0	0	0	0	0	0	0	0	0	0
843	Cyld	8953563.125	4	3776038.883	4	1012437.25	2	2815108.625	2	12140559.69	5	22726251	4	0	0	0	0	0	0	930385.25	1	6204228	1	4371742.5	1	1394649.125	1	1267880.5	1	5886.828125	1	0	0	0	0	0	0	6686692	1	10372380.13	2	10094139	1	8869734.5	2	7393.185059	1	0	0
844	Cyp26b1	0	0	0	0	0	0	0	0	0	0	597828.75	1	0	0	0	0	0	0	0	0	0	0	0	0	0	0	0	0	0	0	0	0	0	0	0	0	0	0	0	0	0	0	0	0	0	0	0	0
845	Cyp27a1	0	0	0	0	0	0	0	0	0	0	0	0	0	0	0	0	0	0	0	0	0	0	0	0	0	0	0	0	0	0	36124.17188	1	0	0	0	0	0	0	0	0	0	0	0	0	0	0	0	0
846	Cyp2c37	0	0	0	0	0	0	0	0	0	0	0	0	0	0	0	0	0	0	0	0	0	0	0	0	0	0	0	0	0	0	0	0	0	0	0	0	0	0	0	0	0	0	0	0	0	0	0	0
847	Cyp2f2	0	0	0	0	0	0	0	0	0	0	0	0	0	0	0	0	0	0	0	0	0	0	4211390.5	1	0	0	0	0	0	0	0	0	0	0	0	0	0	0	0	0	31746320	1	0	0	0	0	0	0
848	Cyp4a14	0	0	0	0	0	0	0	0	0	0	0	0	0	0	3122072.25	1	0	0	0	0	0	0	0	0	0	0	0	0	0	0	0	0	0	0	0	0	0	0	0	0	0	0	0	0	0	0	0	0
849	Cyth2	7826175	2	0	0	5502217	1	0	0	0	0	0	0	0	0	0	0	0	0	0	0	0	0	0	0	0	0	0	0	0	0	0	0	0	0	0	0	2597887	1	4690469.25	2	2639704.5	2	0	0	0	0	0	0
850	D17h6s53e	0	0	0	0	0	0	0	0	0	0	0	0	0	0	0	0	0	0	0	0	0	0	0	0	0	0	4421501	1	0	0	0	0	0	0	0	0	0	0	0	0	0	0	0	0	0	0	0	0
851	D230025d16rik	0	0	0	0	0	0	10726045	1	23530498	2	6591566	1	0	0	0	0	0	0	6892489.25	2	6792247.5	1	697832.375	1	3190598.5	1	204525.8438	1	9836338.125	3	0	0	0	0	0	0	0	0	0	0	0	0	7042726.25	2	6236332.5	1	5384090	1
852	D430042o09rik	0	0	0	0	156598.0156	1	0	0	0	0	0	0	0	0	0	0	0	0	0	0	0	0	0	0	0	0	0	0	0	0	0	0	0	0	0	0	348090.25	1	418650.9688	2	0	0	0	0	0	0	0	0
853	D8ertd82e	5961612.125	2	1906106.438	2	1025826.563	1	6463871.75	2	5474686.75	2	16060968.44	4	0	0	0	0	0	0	0	0	0	0	0	0	0	0	6971006	2	0	0	0	0	0	0	0	0	0	0	5191096.625	2	2138961.75	2	0	0	0	0	0	0
854	Daam1	42665251.88	4	7207668	3	6122092.75	2	2610512.313	2	680393.5	1	811934.8125	1	0	0	0	0	0	0	4390409.5	1	0	0	389166.1875	1	0	0	0	0	0	0	0	0	0	0	0	0	1536378.922	2	2798962.281	2	2093111.5	2	1295367.875	1	0	0	0	0
855	Dab2	1005854206	52	989609345	53	759347800.2	56	116433492.1	14	61266285.72	15	107720358.4	13	0	0	0	0	0	0	186144015.8	19	167554128.8	18	222837728.5	22	143229708.3	20	122227030.2	15	134121919.4	16	0	0	0	0	0	0	571535049.1	39	649309321.1	46	678221312.5	48	145474076.4	21	133561443.8	18	125738282	17
856	Dact3	1775370.125	1	1755672.375	1	2800045.5	1	0	0	0	0	0	0	0	0	0	0	0	0	0	0	0	0	0	0	0	0	0	0	0	0	0	0	0	0	0	0	0	0	0	0	0	0	0	0	0	0	0	0
857	Dag1	0	0	0	0	0	0	0	0	16793612	1	0	0	0	0	0	0	0	0	0	0	0	0	0	0	0	0	0	0	0	0	0	0	0	0	0	0	0	0	0	0	0	0	0	0	0	0	0	0
858	Dagla	0	0	0	0	0	0	3828900.75	1	0	0	4313159	1	0	0	0	0	0	0	0	0	0	0	0	0	0	0	0	0	0	0	0	0	0	0	0	0	0	0	0	0	0	0	0	0	0	0	0	0
859	Dap	5484045.766	4	3491549	1	4731594.313	3	1830000.5	2	4560709	3	3291846.25	2	0	0	0	0	0	0	0	0	0	0	0	0	0	0	0	0	0	0	0	0	0	0	0	0	0	0	0	0	0	0	0	0	0	0	0	0
860	Dap3	5464625	1	4741419	1	0	0	6474080	1	4812786.5	1	0	0	0	0	0	0	0	0	0	0	0	0	0	0	0	0	0	0	0	0	0	0	0	0	0	0	0	0	0	0	0	0	0	0	0	0	0	0
861	Dapk3	4726588.5	1	4534601.5	1	4486435	1	0	0	3505336.5	1	3446142.75	1	0	0	0	0	0	0	2040339.813	2	1171506.5	1	2449789.063	2	0	0	0	0	0	0	0	0	0	0	0	0	0	0	0	0	0	0	0	0	0	0	0	0
862	Dars	0	0	1465920.75	1	0	0	0	0	1967798.125	1	0	0	2559561.5	2	0	0	3902641.25	1	0	0	0	0	0	0	0	0	0	0	2994504	1	0	0	0	0	0	0	0	0	0	0	0	0	0	0	0	0	3301861	1
863	Dbn1	118267417.2	25	88738301.99	26	125104474.2	26	72791044.54	20	103024826.9	21	92278627.13	22	42718223.99	8	70975570.59	16	57658147.19	11	17088958.38	5	15895398.63	5	24614594.13	6	49452162.88	7	45049583.25	9	43322400.38	6	5461566.063	4	3818055.5	1	6862204.906	4	116479253.4	11	107156084.3	9	107031753.6	13	80335590.5	9	83621467.5	9	105043239.8	11
864	Dbnl	96688515.81	16	93747998.33	17	97555847.81	14	63107014.5	12	74632356.88	11	70316384.17	12	0	0	0	0	0	0	56349905.38	7	55332558.88	5	73658802.5	8	140313960	9	115321228.6	9	100310946	6	0	0	0	0	0	0	140051905.1	14	127654185	11	140082018.6	15	113803900	10	103823776.3	8	94373810.16	10
865	Dbr1	0	0	0	0	0	0	0	0	0	0	0	0	0	0	0	0	0	0	0	0	0	0	0	0	0	0	0	0	0	0	0	0	0	0	0	0	0	0	0	0	0	0	0	0	684011.4375	1	0	0
866	Dcaf5	0	0	0	0	0	0	2713274.688	2	2763291.805	3	3580168.75	1	0	0	0	0	0	0	1811710.875	1	1901141.125	1	1746554.375	1	8128723.5	2	4626832	1	0	0	0	0	0	0	0	0	0	0	0	0	0	0	3932488.5	1	4186580.5	1	4139744.5	1
867	Dcaf7	0	0	0	0	0	0	0	0	0	0	0	0	0	0	0	0	0	0	1531100.25	1	0	0	1895950.625	1	0	0	0	0	0	0	0	0	0	0	0	0	0	0	0	0	0	0	0	0	0	0	0	0
868	Dcaf8	0	0	0	0	0	0	0	0	0	0	0	0	0	0	0	0	0	0	0	0	0	0	0	0	0	0	0	0	0	0	0	0	0	0	0	0	0	0	0	0	0	0	0	0	0	0	87573.74219	1
869	Dcakd	0	0	0	0	0	0	0	0	212026.2969	1	0	0	0	0	0	0	0	0	4124636.25	1	0	0	3983092.75	1	0	0	0	0	0	0	0	0	0	0	0	0	0	0	0	0	0	0	0	0	0	0	0	0
870	Dcbld2	2739865.25	1	3097612.25	1	2518393.75	1	0	0	0	0	0	0	0	0	0	0	0	0	1165008	1	1052090.516	2	921848.875	1	0	0	0	0	0	0	0	0	0	0	0	0	1252955.75	1	1353481.75	1	1405880	1	0	0	0	0	0	0
871	Dclk1	15622082.1	3	1709012.633	4	16842193.38	3	12982084	1	13284292	1	3991798.656	3	0	0	0	0	0	0	9161066.25	2	9114687.75	2	13345370.25	4	18550442.94	4	17025696.5	3	15602181	3	0	0	284986.625	1	0	0	6099897.688	3	11198791.72	3	4669721.938	2	6178518.5	1	0	0	13609569.5	3
872	Dcp1a	0	0	0	0	0	0	0	0	12540354	1	0	0	0	0	0	0	0	0	5421022.5	1	3685695.75	1	3979188.781	2	5992635.5	1	4910581.5	1	4596800	1	0	0	0	0	0	0	2486918.25	2	1820028.188	2	779754.5	1	5023710.5	1	10165432.38	2	3704434.938	2
873	Dcps	0	0	0	0	0	0	0	0	0	0	0	0	0	0	0	0	0	0	0	0	0	0	0	0	0	0	0	0	0	0	0	0	0	0	0	0	60975.78125	1	40339.77344	1	61315.875	1	0	0	0	0	0	0
874	Dctn1	5940630.25	2	4079674.563	4	16215223.09	5	14190940.63	4	20414758.75	4	11290727.25	3	1070959.875	1	0	0	0	0	12759739.75	4	17011427.75	4	9901084.625	4	0	0	3358207.5	2	2016454.25	1	0	0	0	0	0	0	0	0	2167332.25	1	0	0	0	0	0	0	0	0
875	Dctn2	119234432.5	15	170149872.9	12	237092952	15	26887763.75	5	22767929	6	40916035.63	6	0	0	3754231.25	1	3617025.25	1	42679733.77	6	41787654	6	21128295.88	7	26552101.31	5	34796098.19	7	29920864.75	4	0	0	0	0	0	0	46650291.06	12	37517762.75	6	58585748.69	10	21861758.8	6	23972956.59	7	9978098.391	6
876	Dctn4	3281156.5	1	3241810	1	14770678	4	6106338.5	1	0	0	6786229	1	0	0	0	0	0	0	0	0	0	0	0	0	0	0	0	0	0	0	0	0	0	0	0	0	0	0	0	0	0	0	0	0	0	0	0	0
877	Dctn5	0	0	0	0	0	0	0	0	0	0	0	0	0	0	0	0	0	0	0	0	698486.125	1	0	0	0	0	0	0	853632.8125	1	0	0	0	0	0	0	703833.1875	1	839334.625	1	0	0	433112.5625	1	0	0	0	0
878	Dcx	0	0	0	0	0	0	0	0	0	0	0	0	0	0	0	0	0	0	0	0	0	0	0	0	5916566.5	2	0	0	0	0	0	0	0	0	0	0	0	0	0	0	0	0	0	0	0	0	0	0
879	Ddhd2	0	0	0	0	0	0	1087585.75	1	0	0	0	0	0	0	0	0	0	0	0	0	0	0	0	0	0	0	0	0	0	0	0	0	0	0	0	0	0	0	0	0	0	0	0	0	0	0	0	0
880	Ddi2	0	0	0	0	0	0	0	0	0	0	0	0	0	0	0	0	0	0	0	0	0	0	0	0	0	0	0	0	0	0	0	0	0	0	0	0	0	0	0	0	1595550.75	1	0	0	0	0	0	0
881	Ddo	0	0	0	0	15822991	1	10486454	1	0	0	9151471	1	23685816	1	3287942.25	1	0	0	0	0	0	0	0	0	0	0	0	0	0	0	0	0	0	0	0	0	0	0	0	0	0	0	0	0	0	0	16044776	1
882	Ddost	0	0	0	0	0	0	0	0	3650004.25	1	0	0	0	0	0	0	0	0	0	0	0	0	0	0	0	0	0	0	0	0	0	0	0	0	0	0	0	0	0	0	0	0	0	0	0	0	0	0
883	Ddrgk1	0	0	0	0	0	0	0	0	0	0	360217.625	1	0	0	0	0	0	0	0	0	0	0	0	0	0	0	0	0	0	0	0	0	0	0	0	0	0	0	0	0	0	0	0	0	0	0	0	0
884	Ddx1	7735729.25	3	5076017.375	2	10450175.53	4	7398453.5	1	14166521.66	5	15226289.13	3	0	0	0	0	0	0	0	0	0	0	0	0	0	0	374470.3125	1	0	0	0	0	0	0	0	0	0	0	0	0	0	0	864767.625	1	1620332.125	1	0	0
885	Ddx10	0	0	0	0	0	0	168794.7344	1	1480849.125	1	0	0	0	0	0	0	0	0	0	0	0	0	0	0	0	0	0	0	0	0	0	0	0	0	0	0	0	0	0	0	0	0	0	0	0	0	0	0
886	Ddx17	6319328.5	3	6622659	6	6800215	6	27034367.5	10	18228347	9	13646854.75	12	0	0	1247905.5	2	0	0	1329519.875	4	1243545	4	0	0	5301705.5	11	3256624.125	12	4008658.75	13	0	0	0	0	0	0	1708139	7	0	0	1916432.375	7	7869984.5	12	8205119.875	11	3549133.125	9
887	Ddx18	13953885.5	2	16077828	4	4895999.75	2	10733416.88	6	11569614.13	4	12006620.66	6	0	0	0	0	0	0	0	0	0	0	3141976.25	1	6334980	1	5601664.25	2	4160276.25	1	1041743.5	1	0	0	0	0	0	0	0	0	0	0	6455565.5	1	9212883	2	0	0
888	Ddx19a	0	0	0	0	0	0	6449948.906	2	0	0	3419678.813	4	0	0	42315.22656	1	0	0	0	0	0	0	0	0	9823380.75	2	6779347.75	2	8346849.75	2	0	0	0	0	0	0	0	0	0	0	0	0	0	0	0	0	0	0
889	Ddx19b	3081564.5	1	3964121.25	1	3913511.75	1	0	0	5050153.5	1	0	0	0	0	0	0	0	0	0	0	1761326.375	1	1756787.75	1	0	0	0	0	0	0	0	0	0	0	0	0	0	0	0	0	0	0	3273167.25	1	2435176.5	1	2548784.75	1
890	Ddx21	7426029.719	6	3465583.781	3	4708443.469	3	100542543.7	16	81187354.51	14	209578112.6	27	3854392.25	2	2289630.25	3	7601770.375	3	15050439.63	4	13947027.94	5	14179833.56	5	72126818.75	11	77837251.91	14	69297013.75	10	329242.4063	1	2082877.75	2	313807.1563	1	6046343.809	4	7597706.844	4	6640204.25	3	58677503.87	9	90846233.51	13	68856374.96	10
891	Ddx23	0	0	3932506.25	1	0	0	40205293.2	11	43076900.75	9	34607811.99	14	0	0	0	0	0	0	0	0	0	0	0	0	1369587.625	1	3759069.125	2	1634289.555	3	0	0	0	0	0	0	0	0	0	0	0	0	9494061.875	6	8339596.938	4	11395674	3
892	Ddx24	593894.4375	2	410098.9688	1	640229.6875	1	22945846.63	3	0	0	1519445.813	2	0	0	0	0	0	0	0	0	0	0	0	0	0	0	0	0	0	0	1351773.375	1	0	0	1211324.375	1	0	0	0	0	0	0	0	0	0	0	0	0
893	Ddx27	1468955.25	1	1544707.125	1	5059975.5	2	7316803.75	3	2359888.75	1	2267218.75	1	1677608.875	1	0	0	0	0	0	0	0	0	0	0	0	0	0	0	0	0	0	0	0	0	341178.3438	1	0	0	0	0	0	0	0	0	0	0	0	0
894	Ddx28	0	0	0	0	0	0	0	0	0	0	0	0	0	0	0	0	0	0	879945.625	1	244596.9219	1	258138.3281	1	0	0	334111.4688	1	0	0	0	0	0	0	0	0	0	0	0	0	0	0	0	0	0	0	0	0
895	Ddx31	0	0	0	0	0	0	0	0	0	0	4251956	1	0	0	0	0	0	0	0	0	0	0	0	0	0	0	0	0	0	0	0	0	0	0	0	0	0	0	0	0	0	0	1800496	1	0	0	0	0
896	Ddx39	6768303	1	6481810.5	1	3436798.813	2	4605335.5	1	1149898.625	1	23446052.31	5	0	0	2202337.75	1	3450207.25	1	1874064.75	1	2210296.688	2	1329261.125	1	12861711	3	2254211.5	3	2408077	2	0	0	0	0	0	0	5036251.25	2	5304018.75	3	4940523.75	2	0	0	0	0	5283809.344	3
897	Ddx39b	0	0	0	0	0	0	0	0	0	0	0	0	1634644	1	0	0	0	0	0	0	0	0	0	0	0	0	1344522.75	3	1575484.375	2	0	0	0	0	0	0	0	0	0	0	0	0	8505820.75	2	17983019.56	4	0	0
898	Ddx3x	349455718.5	23	343319730.4	28	402860049.5	26	268865189	19	175587825.9	15	304808755.8	20	31587370.06	6	42350097.75	9	19345136.75	7	119670425.4	16	87420777.06	13	113571873.7	17	138149021.5	16	131527751.2	19	124359212.9	17	1172847.188	2	1587843.438	2	1553326.25	2	380971481.8	27	435279241.6	29	395832448.4	28	192657368.4	17	253422521.2	18	211895874.4	16
899	Ddx3y	6659373.5	16	0	0	4728433.5	16	0	0	6530286.5	11	5733805	13	0	0	0	0	0	0	0	0	0	0	0	0	0	0	0	0	0	0	0	0	0	0	0	0	6972832	20	5762546.5	20	0	0	0	0	0	0	0	0
900	Ddx41	0	0	0	0	0	0	0	0	0	0	0	0	0	0	1140626.875	1	0	0	0	0	0	0	0	0	0	0	0	0	0	0	0	0	0	0	0	0	0	0	0	0	0	0	0	0	0	0	0	0
901	Ddx42	6752400.25	2	114086.7891	1	7878057.594	6	148436391.3	20	108817144.3	19	387457978.6	26	0	0	0	0	0	0	6462377.109	5	6090676.844	5	15091937.58	6	181481679	22	111001532.8	21	124145105.1	22	0	0	0	0	0	0	7461159.375	3	5315377.802	3	2798266.063	2	155317002.6	16	154570735.4	22	164120987.1	18
902	Ddx46	15340972.81	3	11036707.25	3	15960811.75	2	231398667.7	23	300073934.8	28	325065558.1	25	0	0	0	0	0	0	16185011	3	2149694.5	1	14134914	2	157663022.2	16	119104800.9	18	149742354.2	19	0	0	0	0	0	0	0	0	0	0	0	0	77841619.44	10	88422573.03	11	120584744.1	15
903	Ddx47	0	0	0	0	0	0	0	0	2001259.625	1	0	0	0	0	0	0	0	0	0	0	0	0	0	0	0	0	0	0	0	0	0	0	0	0	0	0	923102.6875	1	1030415.75	1	789506.4375	1	0	0	0	0	0	0
904	Ddx49	0	0	0	0	0	0	0	0	0	0	0	0	0	0	0	0	0	0	0	0	0	0	0	0	3910120.5	1	3929516.75	1	3261184.25	1	385236.5625	1	366581.9688	1	250339.8281	1	0	0	0	0	0	0	2092806.375	1	2642714.75	1	0	0
905	Ddx5	203552906.8	12	110087787.9	10	155914023.4	12	578415551.3	20	590053463.6	22	702874385.6	25	61604162.63	8	26692299.13	7	50947208.13	9	72418493	7	52551283.5	6	82959008.75	12	378395407.8	18	391699182.8	20	418921119.5	19	2087377.25	2	2444887.063	3	3100942.719	5	97103749.88	12	94163577.91	12	100210992.5	14	387819803.7	23	395466583.8	22	455585864.3	19
906	Ddx50	0	0	0	0	0	0	676343.5625	2	0	0	6164603.625	2	0	0	0	0	0	0	0	0	0	0	175586.3438	1	15057623.97	5	10061415.92	4	12274302.44	3	0	0	0	0	0	0	164770.0781	1	287334.2188	1	168214.6719	1	351606.5	1	0	0	1200514.375	1
907	Ddx51	0	0	0	0	0	0	1049034.625	1	0	0	0	0	0	0	0	0	0	0	405669.5625	1	0	0	0	0	0	0	0	0	0	0	0	0	0	0	0	0	0	0	0	0	0	0	0	0	0	0	0	0
908	Ddx52	4193295	1	3390364.5	1	3676607.75	1	5734455.5	1	3802472.248	2	6907619	1	0	0	0	0	0	0	0	0	0	0	0	0	0	0	0	0	0	0	0	0	0	0	0	0	0	0	0	0	0	0	0	0	0	0	1836946.375	1
909	Ddx54	0	0	472097.7188	1	0	0	695698	1	518812.4688	1	581039.3125	2	0	0	455242.9375	2	420168.3125	1	0	0	0	0	0	0	0	0	0	0	0	0	1329020.5	1	1788419.063	2	981846.125	1	0	0	0	0	0	0	0	0	0	0	0	0
910	Ddx56	3317277.938	2	359920.4688	1	2146758.25	2	0	0	0	0	1332856.5	1	972264.6875	1	0	0	0	0	0	0	0	0	0	0	0	0	0	0	0	0	0	0	0	0	0	0	0	0	0	0	0	0	0	0	3238246.75	1	0	0
911	Ddx6	95682647.5	7	130252122	8	127937887.7	11	131086934.8	11	81969113.91	10	101879286.8	9	0	0	0	0	0	0	19753730.44	6	24599731.13	7	23571436.88	6	28176047.5	5	27317367.97	8	24119696.75	6	0	0	0	0	0	0	55610530.22	10	66071106.67	12	59376375.47	11	38595466.38	8	32967760.25	6	37721010.5	4
912	Decr1	11767031.5	2	0	0	5879011.5	1	0	0	0	0	0	0	0	0	0	0	0	0	0	0	0	0	0	0	0	0	0	0	0	0	0	0	0	0	0	0	1141416.5	1	1466120.75	1	0	0	0	0	0	0	0	0
913	Degs1	0	0	220124.5938	1	0	0	0	0	0	0	0	0	0	0	0	0	0	0	0	0	0	0	0	0	0	0	0	0	0	0	0	0	0	0	0	0	0	0	0	0	0	0	0	0	0	0	0	0
914	Dek	0	0	0	0	0	0	0	0	0	0	4471837	1	0	0	0	0	0	0	0	0	0	0	0	0	0	0	0	0	0	0	0	0	0	0	0	0	0	0	0	0	0	0	2499856.25	1	0	0	5384885.438	2
915	Dennd1a	0	0	0	0	2030690.125	1	0	0	0	0	0	0	0	0	0	0	0	0	0	0	0	0	0	0	0	0	0	0	0	0	0	0	0	0	0	0	0	0	0	0	0	0	0	0	0	0	0	0
916	Dennd1b	0	0	2016680.25	1	2366088.844	2	2935777	1	2441071.75	1	3477294.984	2	0	0	0	0	0	0	3948913	1	4038770.25	1	4265109	1	5407926.5	1	5729883	1	5197705	1	0	0	0	0	0	0	0	0	0	0	0	0	4159298	1	3803652.25	1	3495267	1
917	Dennd2a	0	0	0	0	0	0	0	0	0	0	0	0	0	0	0	0	0	0	2165706.25	1	0	0	0	0	0	0	0	0	0	0	0	0	0	0	0	0	0	0	0	0	0	0	0	0	0	0	0	0
918	Dennd4a	0	0	0	0	0	0	0	0	0	0	0	0	0	0	0	0	0	0	0	0	0	0	0	0	0	0	1463325.75	1	0	0	0	0	0	0	0	0	0	0	0	0	0	0	0	0	0	0	0	0
919	Dennd4c	4912426.109	3	11641854	4	7908752.766	4	142515.7188	2	3939501.234	3	264309.8906	2	0	0	0	0	0	0	9216579.125	4	6338060.5	2	13930979	5	1282373.875	1	700979.0625	1	1065541.375	1	0	0	0	0	0	0	0	0	0	0	0	0	0	0	0	0	0	0
920	Denr	0	0	0	0	0	0	0	0	0	0	0	0	0	0	0	0	0	0	0	0	0	0	0	0	1470381.25	1	0	0	0	0	0	0	0	0	0	0	0	0	0	0	0	0	0	0	0	0	0	0
921	Derl1	262942.3125	1	232415.7031	1	789610.7188	2	1040445.188	1	0	0	1159404.391	2	0	0	0	0	0	0	0	0	0	0	0	0	0	0	0	0	0	0	0	0	0	0	0	0	0	0	9364285	1	0	0	0	0	0	0	0	0
922	Derl2	164519.0313	1	279988.0313	1	0	0	0	0	0	0	0	0	0	0	0	0	0	0	0	0	0	0	0	0	237006.9531	1	0	0	345438.6563	1	0	0	0	0	0	0	0	0	0	0	0	0	110708.8203	1	0	0	0	0
923	Dgcr14	0	0	0	0	0	0	0	0	0	0	0	0	0	0	0	0	0	0	0	0	0	0	0	0	0	0	246293.5625	1	338146.1563	1	0	0	0	0	0	0	65792.76563	1	0	0	0	0	596377.625	1	235612.7188	1	0	0
924	Dgcr6	236825.9063	1	383487.7813	1	346719.5938	1	0	0	0	0	0	0	0	0	0	0	0	0	5755003.625	2	765615.0625	1	5440600.938	2	0	0	1982382.25	1	0	0	0	0	0	0	0	0	0	0	0	0	2798513.5	1	0	0	0	0	0	0
925	Dgcr8	0	0	0	0	0	0	0	0	2622849	1	4552519	1	0	0	0	0	0	0	0	0	0	0	0	0	0	0	0	0	0	0	0	0	0	0	0	0	0	0	0	0	0	0	0	0	0	0	0	0
926	Dgkd	0	0	0	0	0	0	130975.4922	1	0	0	0	0	0	0	0	0	0	0	0	0	0	0	0	0	0	0	0	0	0	0	0	0	0	0	0	0	0	0	0	0	0	0	0	0	0	0	0	0
927	Dgki	0	0	0	0	0	0	0	0	0	0	0	0	0	0	0	0	0	0	0	0	0	0	0	0	0	0	0	0	332979.9688	1	0	0	0	0	0	0	0	0	0	0	0	0	0	0	0	0	0	0
928	Dhdds	0	0	0	0	0	0	0	0	1679294	1	2122062	1	0	0	0	0	0	0	0	0	0	0	0	0	0	0	0	0	0	0	0	0	0	0	0	0	0	0	0	0	0	0	0	0	0	0	0	0
929	Dhfr	0	0	0	0	0	0	0	0	6571873.5	1	12859973.25	2	0	0	0	0	0	0	0	0	0	0	0	0	0	0	0	0	0	0	0	0	0	0	0	0	0	0	0	0	0	0	0	0	0	0	1292807.75	1
930	Dhrs1	0	0	0	0	0	0	0	0	0	0	0	0	0	0	0	0	0	0	2033758.5	3	667796.3594	2	736951.8438	2	936572.375	1	162366.7344	1	1240443.156	2	0	0	1704021.625	1	946176.375	1	634522.9375	2	0	0	611393.9375	1	4357752.5	1	3758125.75	1	0	0
931	Dhx15	16617159.38	2	0	0	14487114	1	52371283.36	6	9922468.75	6	56858257.25	9	0	0	0	0	0	0	0	0	0	0	538656.5625	1	17490135.63	7	6802726.375	4	16241422.88	6	0	0	0	0	0	0	0	0	0	0	0	0	26991977	9	1094306.625	2	3695621.375	5
932	Dhx16	0	0	0	0	0	0	0	0	0	0	4580164.5	1	0	0	0	0	0	0	0	0	4777.699707	1	0	0	523934.6563	1	642853.5625	1	576974.9375	1	0	0	0	0	0	0	0	0	0	0	0	0	7991992.438	2	1022793.813	1	0	0
933	Dhx29	5084702.75	2	4951828.188	2	564413.375	2	698278.25	1	2997398.125	2	8145525.5	3	0	0	0	0	0	0	0	0	0	0	0	0	0	0	0	0	0	0	0	0	0	0	0	0	0	0	0	0	0	0	0	0	0	0	0	0
934	Dhx35	0	0	0	0	0	0	0	0	0	0	1346580.625	1	0	0	0	0	0	0	0	0	0	0	0	0	0	0	0	0	0	0	0	0	0	0	0	0	0	0	0	0	0	0	0	0	0	0	0	0
935	Dhx36	182045.75	1	265623.4063	1	212338.4844	1	4251312.875	2	335408.1563	1	378889.4063	1	0	0	0	0	0	0	0	0	0	0	0	0	860268.9375	2	112542.3125	1	354878	1	0	0	0	0	0	0	0	0	0	0	352312.8438	1	0	0	0	0	0	0
936	Dhx37	0	0	0	0	0	0	0	0	0	0	3296820.25	1	0	0	0	0	0	0	0	0	0	0	0	0	2816463.625	2	1500392	1	1153076.375	1	0	0	0	0	0	0	0	0	0	0	0	0	4494007.938	3	4155061.375	2	0	0
937	Dhx38	0	0	0	0	0	0	0	0	0	0	65252871.06	12	0	0	0	0	0	0	0	0	0	0	0	0	0	0	0	0	0	0	0	0	0	0	0	0	0	0	0	0	249139.7813	1	0	0	0	0	0	0
938	Dhx40	0	0	0	0	11817449	1	0	0	7004257	1	0	0	0	0	0	0	0	0	0	0	0	0	0	0	0	0	0	0	0	0	0	0	0	0	0	0	0	0	0	0	0	0	0	0	0	0	0	0
939	Dhx58	0	0	0	0	0	0	0	0	0	0	0	0	0	0	0	0	0	0	0	0	0	0	0	0	0	0	0	0	0	0	0	0	0	0	0	0	3573861.75	1	5257189	1	5823419.5	1	0	0	0	0	0	0
940	Dhx8	0	0	0	0	0	0	0	0	0	0	0	0	0	0	0	0	0	0	0	0	0	0	0	0	0	0	0	0	659220.875	2	0	0	0	0	0	0	0	0	0	0	0	0	0	0	0	0	0	0
941	Dhx9	15070688	1	1830790.375	1	15644335.25	2	8765918.75	2	5072595.375	2	7854010.25	2	0	0	0	0	0	0	0	0	0	0	0	0	0	0	0	0	0	0	0	0	0	0	0	0	3564606.875	3	3931718.844	3	3517524	3	964683.9414	2	0	0	2188133	1
942	Diap2	0	0	0	0	0	0	0	0	0	0	58549728	1	0	0	0	0	0	0	0	0	0	0	0	0	0	0	0	0	0	0	0	0	0	0	0	0	0	0	0	0	0	0	0	0	0	0	0	0
943	Diap3	0	0	0	0	0	0	0	0	0	0	0	0	0	0	0	0	0	0	220796.4375	1	751215	1	1658972.688	2	0	0	0	0	0	0	0	0	0	0	0	0	0	0	0	0	0	0	0	0	0	0	0	0
944	Dicer1	2231568.25	1	0	0	0	0	4720376	2	3528676.75	1	6665126	2	0	0	0	0	0	0	0	0	0	0	0	0	0	0	0	0	0	0	0	0	0	0	0	0	0	0	0	0	0	0	0	0	0	0	0	0
945	Dido1	0	0	0	0	0	0	38839461.5	7	46149216.39	8	56341456	7	0	0	0	0	0	0	0	0	0	0	0	0	28547339.3	9	33483660.38	10	33314641.38	14	0	0	0	0	0	0	0	0	0	0	0	0	20241795.88	6	393024.9375	1	8497461	2
946	Dimt1	0	0	0	0	0	0	0	0	0	0	0	0	0	0	0	0	0	0	0	0	0	0	0	0	0	0	0	0	0	0	0	0	0	0	0	0	0	0	283713.7188	1	0	0	0	0	0	0	0	0
947	Dio2	0	0	0	0	0	0	0	0	0	0	6744058	1	0	0	0	0	0	0	0	0	0	0	0	0	0	0	0	0	0	0	0	0	0	0	0	0	0	0	0	0	0	0	0	0	0	0	0	0
948	Dip2a	0	0	0	0	0	0	0	0	957363.0625	1	0	0	0	0	0	0	0	0	0	0	0	0	0	0	0	0	0	0	0	0	0	0	0	0	0	0	0	0	0	0	0	0	0	0	0	0	0	0
949	Dis3	0	0	0	0	0	0	0	0	4442589.5	2	5199822.5	1	0	0	0	0	0	0	0	0	0	0	0	0	0	0	0	0	0	0	0	0	0	0	0	0	0	0	0	0	0	0	0	0	0	0	0	0
950	Dkc1	0	0	0	0	0	0	2321115.25	1	698792	2	5824677.875	2	0	0	0	0	0	0	0	0	0	0	0	0	0	0	0	0	0	0	0	0	0	0	0	0	0	0	54118.86328	1	0	0	0	0	0	0	3784417.945	3
951	Dld	0	0	0	0	0	0	0	0	0	0	3289183.75	1	0	0	0	0	0	0	0	0	0	0	0	0	0	0	75528.53125	1	0	0	0	0	0	0	0	0	0	0	0	0	0	0	0	0	0	0	0	0
952	Dlg1	23777842.75	3	25712161.75	4	27042895	4	30552494	3	32830344	6	27837994	4	0	0	0	0	0	0	17935496	1	17987192	1	0	0	36815506.25	3	31119720.5	2	35091423	3	0	0	0	0	0	0	0	0	0	0	0	0	214733.0625	2	4306986	2	21131322	1
953	Dlg5	18920262.25	3	14915734.91	6	4391105.125	3	2794863.5	1	3165582.25	1	13593748.5	3	0	0	0	0	0	0	38289461.06	8	30491212.13	6	27060705.5	6	1731341.5	1	11821812.38	3	6386420.75	2	0	0	0	0	0	0	31802453.25	8	33403263.52	8	42399501.52	10	0	0	0	0	0	0
954	Dlgap4	56207747.63	9	56413549.12	10	62388979.95	12	0	0	3722874.5	1	0	0	0	0	0	0	0	0	7855579	2	8198139.25	3	6386262	2	1285425.5	1	0	0	0	0	0	0	0	0	0	0	7534249.748	5	5859030.437	3	6216945.801	3	0	0	0	0	0	0
955	Dlgap5	144479.3281	1	0	0	2005555.391	4	12078097.38	3	13973416.44	2	16882664.58	4	0	0	0	0	0	0	0	0	0	0	0	0	7943539	3	7037009.688	4	1311471.875	1	0	0	0	0	0	0	0	0	0	0	0	0	0	0	3255863.5	1	2824611	1
956	Dlst	0	0	0	0	0	0	0	0	0	0	0	0	0	0	0	0	0	0	0	0	0	0	0	0	0	0	0	0	0	0	0	0	0	0	0	0	0	0	0	0	0	0	0	0	0	0	0	0
957	Dmd	0	0	3273947.25	1	0	0	0	0	0	0	0	0	0	0	0	0	0	0	0	0	0	0	0	0	0	0	0	0	0	0	0	0	0	0	0	0	0	0	0	0	0	0	0	0	0	0	0	0
958	Dnaaf2	0	0	0	0	0	0	0	0	0	0	0	0	0	0	0	0	0	0	0	0	0	0	0	0	648748.3125	1	0	0	0	0	0	0	0	0	0	0	0	0	0	0	0	0	0	0	0	0	0	0
959	Dnah12	0	0	0	0	0	0	0	0	0	0	0	0	0	0	0	0	0	0	0	0	0	0	0	0	0	0	0	0	0	0	0	0	0	0	0	0	0	0	0	0	0	0	2021745.625	1	0	0	0	0
960	Dnah3	0	0	0	0	0	0	0	0	0	0	0	0	0	0	0	0	0	0	0	0	0	0	0	0	0	0	0	0	0	0	0	0	0	0	0	0	0	0	0	0	44238172	1	0	0	0	0	0	0
961	Dnah8	7240502.5	1	0	0	5997029.5	1	13281524	1	16053221	1	14399074	1	0	0	0	0	0	0	6115746	1	0	0	1449717.5	1	2182249	1	0	0	0	0	0	0	0	0	0	0	0	0	0	0	0	0	32041508	1	0	0	0	0
962	Dnaic1	0	0	0	0	0	0	0	0	0	0	0	0	0	0	0	0	0	0	0	0	0	0	0	0	0	0	0	0	0	0	0	0	0	0	0	0	0	0	0	0	0	0	0	0	0	0	2186778	1
963	Dnaja1	4300549.5	4	3759251.75	3	1967330.609	3	0	0	0	0	0	0	0	0	0	0	0	0	13593252.75	2	9357129	1	0	0	0	0	0	0	873291.9375	1	338520.0625	1	189778.8906	1	141997.2344	1	16971467.13	4	6413937.75	4	16453772.5	3	0	0	0	0	0	0
964	Dnaja2	3111528.5	2	2894964.75	1	3404689.75	1	1283849.875	1	1190272.25	1	1561409.375	1	0	0	0	0	0	0	13097143	1	13348072	1	14512457	1	0	0	0	0	0	0	1079743.625	1	0	0	851859.75	1	9460105	1	9610230	1	8684415	1	5174333	1	0	0	9082324	1
965	Dnajb1	975749.75	1	1340340	1	0	0	0	0	0	0	0	0	0	0	0	0	0	0	0	0	0	0	0	0	0	0	68268.82031	1	0	0	0	0	0	0	0	0	0	0	0	0	0	0	0	0	0	0	0	0
966	Dnajc1	0	0	0	0	0	0	0	0	0	0	0	0	0	0	0	0	0	0	0	0	0	0	0	0	2905178.75	1	0	0	0	0	0	0	0	0	0	0	0	0	0	0	0	0	0	0	0	0	0	0
967	Dnajc10	0	0	854523	1	711131.9375	1	613246.1875	1	0	0	634552.25	1	0	0	0	0	0	0	0	0	4151728.5	1	5516699.5	1	0	0	0	0	0	0	893156.1875	1	1443205.906	2	737510.5625	1	0	0	0	0	0	0	3645924.75	1	0	0	0	0
968	Dnajc13	5681584.375	2	5396510	1	0	0	0	0	5180331	2	1956951.125	1	0	0	0	0	0	0	4987270.625	2	0	0	4384295.75	2	0	0	3404297	2	0	0	0	0	0	0	0	0	0	0	763456.9375	1	0	0	0	0	0	0	0	0
969	Dnajc21	7007092.625	3	10700750.69	5	12299838.88	3	4358904.375	4	18616443.13	5	8608729.5	3	0	0	0	0	0	0	0	0	0	0	0	0	0	0	0	0	0	0	0	0	0	0	0	0	0	0	0	0	0	0	0	0	0	0	0	0
970	Dnajc7	2171873	1	0	0	0	0	0	0	0	0	1714542.75	1	0	0	0	0	0	0	0	0	0	0	0	0	0	0	0	0	0	0	0	0	0	0	0	0	0	0	0	0	0	0	0	0	0	0	0	0
971	Dnajc9	3241192.75	1	2459875.75	1	3041256.75	1	41761860	3	22878200.75	3	38837558	3	0	0	0	0	0	0	0	0	0	0	0	0	18582022.5	3	15990526.75	3	21230952.5	3	0	0	0	0	0	0	0	0	0	0	0	0	12712070.5	2	16873605.5	3	5793372	1
972	Dnm1	0	0	0	0	0	0	0	0	0	0	0	0	0	0	0	0	0	0	0	0	0	0	0	0	0	0	0	0	0	0	0	0	0	0	0	0	339759.6875	3	7305309.281	3	6705613.813	2	0	0	0	0	0	0
973	Dnm1l	57518002.88	9	40752101	3	62042753.5	8	70533192.63	9	36452388.38	10	42598107	5	0	0	0	0	0	0	7934970.5	3	20959931	5	15958960.75	4	31523080.5	6	15921278.25	4	28684749.5	6	0	0	0	0	0	0	5847034	2	5693649.375	2	5372518.5	1	17300203.75	3	16169201	5	6397918.125	3
974	Dnm2	2020241.625	1	0	0	16822552	5	10548497	1	8731957	1	9168000	1	5884849.625	2	0	0	0	0	0	0	822287.1875	1	5972780.938	2	4573259	1	3789899.25	1	0	0	0	0	0	0	0	0	7699912.969	3	0	0	0	0	0	0	0	0	0	0
975	Dnm3	0	0	0	0	11630122.25	5	0	0	0	0	0	0	0	0	0	0	0	0	0	0	0	0	0	0	0	0	0	0	0	0	0	0	0	0	0	0	0	0	0	0	0	0	0	0	0	0	0	0
976	Dnmbp	17801510.08	10	10579751.36	8	21938795.79	11	553123.3125	2	0	0	0	0	0	0	0	0	0	0	25309052	5	25270433.69	6	26665298.55	6	0	0	0	0	0	0	0	0	0	0	0	0	26754453.73	9	14049780.02	5	22574156.84	7	0	0	0	0	40803.52734	1
977	Dnmt1	0	0	0	0	0	0	1911404.75	1	1444019.375	1	2143060.156	2	0	0	0	0	0	0	0	0	0	0	0	0	0	0	0	0	0	0	0	0	0	0	0	0	0	0	0	0	0	0	227877.7969	1	0	0	0	0
978	Dnttip2	4065568.75	1	0	0	0	0	62257901.73	11	45370369.15	11	44825710.64	9	0	0	0	0	0	0	0	0	0	0	0	0	14436219.91	3	9652882	3	12207106.91	3	0	0	0	0	0	0	0	0	0	0	0	0	16574808.5	2	11537423.5	2	67749084.5	3
979	Dock1	14828508.25	3	5107552.5	1	14607440.75	3	2757396	1	3285410.25	2	0	0	0	0	0	0	0	0	54968025.13	7	53923663.38	8	33657490.25	6	0	0	0	0	0	0	0	0	0	0	0	0	11031417.34	3	15493578.25	4	12098774.25	3	0	0	2850744.5	1	1890877.375	1
980	Dock5	0	0	0	0	0	0	0	0	0	0	0	0	0	0	0	0	0	0	0	0	1755491.375	2	0	0	0	0	1789153.875	1	0	0	0	0	0	0	0	0	0	0	0	0	0	0	0	0	0	0	0	0
981	Dock7	193829049.5	18	169860062.3	19	180754860.6	21	82197789.59	13	124395810.8	15	119073523.3	14	0	0	0	0	0	0	203887827.3	22	212643574.9	22	243841553.2	26	108155599.1	15	126333152	18	129020007.2	16	0	0	0	0	0	0	174808516.9	36	191900086.3	37	163771122.6	33	106903472.5	20	55407969.88	14	82188434.55	12
982	Dok1	191229829.9	11	162636011.8	7	137009673.5	9	74002377.06	6	55786543.19	3	87736096	6	0	0	0	0	0	0	68850634.3	10	70533800.41	8	82834074.41	9	48340210.5	5	45082815.75	5	19900966	3	0	0	0	0	0	0	119211203.8	10	160983533.1	15	159601320.5	11	149612156.3	5	37231665.75	4	42381128	6
983	Dok4	0	0	0	0	0	0	252666.2656	1	0	0	0	0	0	0	0	0	0	0	0	0	0	0	0	0	0	0	0	0	0	0	0	0	0	0	0	0	0	0	0	0	0	0	0	0	0	0	0	0
984	Dok5	0	0	0	0	0	0	0	0	0	0	0	0	0	0	0	0	0	0	0	0	0	0	1583184	1	0	0	0	0	0	0	0	0	0	0	0	0	0	0	0	0	0	0	0	0	0	0	0	0
985	Dot1l	0	0	0	0	0	0	0	0	0	0	0	0	0	0	0	0	0	0	0	0	0	0	0	0	0	0	0	0	473204.8438	1	0	0	0	0	0	0	0	0	0	0	0	0	0	0	0	0	0	0
986	Dpm1	0	0	0	0	0	0	0	0	1310343.75	1	0	0	0	0	0	0	0	0	2901835.75	1	11553938	1	3083345.75	1	18179053	2	12376264	1	12261175	1	0	0	0	0	0	0	0	0	0	0	4716470	1	0	0	0	0	0	0
987	Dpp6	0	0	0	0	0	0	0	0	0	0	0	0	0	0	0	0	0	0	7021530	1	0	0	0	0	0	0	0	0	0	0	0	0	0	0	0	0	0	0	0	0	0	0	0	0	0	0	0	0
988	Dpysl2	1716668074	49	1561045678	40	1688023102	45	1829129884	54	1465166859	43	1340325491	42	0	0	0	0	0	0	533521248.1	31	474671890.3	30	507222396.8	33	1091570741	40	951838710.5	46	959019969.6	39	0	0	0	0	0	0	800370964.8	37	872409018.3	40	837904198.8	38	695710040.3	35	833018227.9	31	781681335.8	32
989	Dpysl3	527509718.6	26	606053933.9	28	898624230.1	29	736049343.4	33	776446691.9	31	866417807.8	35	0	0	0	0	0	0	180203192.4	17	282203315.1	25	271704098	23	748815739.9	33	963965231.8	41	946693738.5	44	0	0	0	0	0	0	748046252.1	38	820290222.4	35	815700185.1	38	412643026.9	30	567087482.4	36	808916445.1	34
990	Drg1	0	0	0	0	0	0	19263589.75	3	19639355.06	2	17664659.5	2	0	0	0	0	0	0	0	0	0	0	0	0	4989543.25	2	8091528.188	3	2131118.688	2	0	0	408612.2813	1	318740.0625	1	1446825.125	1	0	0	1157150.875	1	8087378.75	2	2297595.5	2	2738919	1
991	Drg2	8665035.5	2	13123036	1	26952166.5	4	7950183	1	10919143	2	10114759	1	0	0	0	0	1991722.25	1	1431891	1	1273066.75	1	1153562.25	1	2239651.25	1	984730.5	1	2327622.25	1	0	0	0	0	0	0	5825724.969	3	225652382	3	6133506.688	2	3156897.75	1	2441192.25	1	278963369.1	2
992	Dscaml1	0	0	0	0	0	0	0	0	0	0	0	0	0	0	0	0	0	0	4220503	1	0	0	0	0	0	0	0	0	0	0	0	0	0	0	0	0	0	0	0	0	0	0	0	0	0	0	0	0
993	Dsg1b	0	0	117426.8516	1	329720.6563	1	0	0	0	0	0	0	0	0	0	0	0	0	0	0	0	0	0	0	0	0	0	0	0	0	0	0	0	0	0	0	0	0	0	0	0	0	0	0	0	0	0	0
994	Dsn1	0	0	0	0	0	0	0	0	2926547.25	1	0	0	0	0	0	0	0	0	0	0	0	0	0	0	0	0	0	0	0	0	0	0	0	0	0	0	0	0	0	0	0	0	0	0	0	0	0	0
995	Dsp	11799113	1	0	0	0	0	0	0	0	0	0	0	2666329	1	0	0	0	0	0	0	0	0	0	0	0	0	0	0	0	0	0	0	0	0	0	0	0	0	0	0	0	0	4090267	1	0	0	0	0
996	Dst	213422144	38	171373154.9	30	184084762.1	32	57479687.86	19	68671723.73	20	102660638.2	22	0	0	41140239.13	2	0	0	174936542.3	39	178033678.2	41	176485321.5	38	51154884.75	11	34472095.94	7	35490481.38	9	0	0	0	0	0	0	12694116.88	6	14058809.66	7	8858733.375	8	12654993	1	0	0	8534261.61	4
997	Dstn	11428808.5	3	10872896.25	2	16273963.5	3	8567103.188	2	31584597	4	35411796	4	1453886.75	2	0	0	0	0	2275501.5	1	0	0	2082947.25	1	4656650.75	2	4011473.875	2	0	0	527998.1309	3	0	0	0	0	0	0	0	0	0	0	0	0	0	0	0	0
998	Dtl	0	0	0	0	0	0	0	0	0	0	0	0	0	0	0	0	0	0	0	0	0	0	0	0	0	0	0	0	0	0	0	0	0	0	0	0	0	0	0	0	0	0	0	0	2546310.25	1	0	0
999	Dtna	757385.875	1	1448211.813	2	785628.9375	2	0	0	13903131	1	3693717.5	1	0	0	0	0	0	0	4356051.25	2	3811338.406	3	6490541.125	3	0	0	0	0	0	0	0	0	0	0	0	0	8362535.125	2	7474841	2	4799666	1	0	0	0	0	0	0
1000	Dtx3l	0	0	0	0	0	0	0	0	0	0	0	0	0	0	0	0	0	0	0	0	766014.5	1	0	0	0	0	0	0	0	0	0	0	0	0	0	0	0	0	0	0	0	0	0	0	0	0	0	0
1001	Dtymk	0	0	0	0	1400872.125	1	1795670.875	1	0	0	0	0	0	0	0	0	0	0	0	0	0	0	0	0	0	0	0	0	0	0	0	0	0	0	0	0	0	0	0	0	0	0	0	0	0	0	0	0
1002	Dus2	0	0	0	0	0	0	0	0	0	0	0	0	0	0	0	0	0	0	0	0	0	0	0	0	0	0	0	0	0	0	0	0	0	0	0	0	0	0	0	0	0	0	5198512.906	2	2943946.5	1	0	0
1003	Dus3l	0	0	0	0	0	0	0	0	0	0	0	0	0	0	0	0	0	0	0	0	0	0	0	0	0	0	0	0	1649100.875	1	0	0	0	0	0	0	0	0	0	0	0	0	0	0	0	0	0	0
1004	Dusp3	1846942.75	1	2664909	1	2652028.25	1	1703177.875	1	0	0	3696608.25	1	0	0	0	0	0	0	0	0	0	0	0	0	0	0	0	0	0	0	0	0	0	0	0	0	150191.1563	1	2370724.344	2	165547.5	1	0	0	0	0	0	0
1005	Dut	0	0	3913710.438	2	623920.625	1	401832.0625	1	0	0	0	0	7998482.5	1	3676052.25	1	2917098.25	1	0	0	0	0	9281126	1	12052066	1	14906333.88	2	14204639	2	0	0	0	0	0	0	0	0	0	0	0	0	6266161.5	1	9005213	1	9255194	1
1006	Dvl1	0	0	0	0	0	0	2612911.172	2	2969387.578	2	230760.3281	1	0	0	0	0	0	0	2928846.75	1	3305300	3	3479971.75	1	0	0	0	0	0	0	0	0	0	0	0	0	132595.25	1	4043352.5	1	4069659.75	1	0	0	0	0	0	0
1007	Dvl2	6851316.969	3	10936339.83	4	12086967.49	5	1499051.234	5	5437646.494	6	5341849.25	3	0	0	0	0	0	0	3104674.656	2	5755246.313	5	2825345.875	4	0	0	894561.75	1	284665.625	1	0	0	0	0	0	0	6040551.344	4	5024765.305	5	7557711.813	6	931513.625	1	0	0	137489.6406	1
1008	Dvl3	4398940.125	3	3299952.344	3	0	0	0	0	724618.9688	4	4444143.344	3	0	0	0	0	0	0	0	0	0	0	0	0	4987542	1	5480105.5	1	6124300	1	0	0	0	0	0	0	1956868.875	1	9290116	1	8522762	1	80652.07813	1	14276.37207	1	0	0
1009	Dync1h1	12596172.25	3	11567498	1	19094763.38	5	105634990.2	4	23220741.5	4	46465197.13	7	0	0	8092240.375	2	5541358.25	4	2987539.75	2	2448584.094	3	4213923.625	4	1702990.125	1	5427888.063	4	0	0	0	0	1255486.5	1	809608.25	1	4275829.469	3	2814814.813	2	3428197.875	3	1330611.125	2	6362199.875	2	2314351.563	2
1010	Dync1i2	3197127.313	2	329746.4688	1	264586.9063	1	401409.6563	1	3402737.719	2	3013955.188	2	0	0	0	0	0	0	0	0	0	0	0	0	0	0	2486737.25	1	0	0	0	0	0	0	0	0	0	0	79208.42188	1	0	0	2709488.375	2	0	0	0	0
1011	Dync1li1	0	0	0	0	0	0	0	0	0	0	0	0	0	0	0	0	0	0	520086.4063	1	0	0	1591551.875	1	489640.4063	1	0	0	0	0	178991.3594	1	1738854.766	3	0	0	0	0	0	0	0	0	0	0	0	0	0	0
1012	Dync1li2	38766746.33	8	35519504.81	6	45054294.11	9	57037029.44	11	73658093.55	8	26616458.69	9	0	0	0	0	0	0	14631166.5	2	21536663.88	5	17674970.25	3	83538364.5	6	62936659.25	6	61874106.63	6	0	0	0	0	0	0	23473421.5	4	15960784.5	2	17382226.16	3	57571282.5	7	65006624.88	9	40444579.75	4
1013	Dynll1	51588721.88	7	9741526.25	3	25855591.5	5	67232223.25	5	61930668.25	4	76498698.5	4	0	0	0	0	0	0	17790811.03	7	9243379.781	4	16095715.44	4	8181215.5	3	8715888.234	5	10590857.94	4	0	0	0	0	0	0	54193431.63	7	46588671.44	6	56331835.19	7	0	0	0	0	0	0
1014	Dynll2	2539683.75	3	14173227	2	0	0	0	0	2178016.5	2	0	0	0	0	0	0	0	0	0	0	0	0	0	0	0	0	0	0	0	0	0	0	0	0	0	0	0	0	1611498.875	3	522860.25	4	0	0	0	0	0	0
1015	Dynlrb1	0	0	0	0	0	0	0	0	0	0	2512070.5	1	0	0	0	0	0	0	0	0	0	0	0	0	0	0	0	0	0	0	0	0	0	0	0	0	0	0	0	0	0	0	0	0	0	0	0	0
1016	Dyrk1a	74635.75	2	45116.08594	1	4438742.828	3	67604.08594	1	67927.14063	1	71462.60156	1	0	0	0	0	0	0	0	0	0	0	0	0	0	0	0	0	0	0	0	0	0	0	0	0	0	0	0	0	0	0	0	0	0	0	0	0
1017	Dysf	0	0	0	0	0	0	0	0	0	0	0	0	0	0	0	0	0	0	0	0	0	0	0	0	0	0	0	0	0	0	0	0	0	0	0	0	0	0	0	0	0	0	0	0	0	0	0	0
1018	Dzip1l	1765983.688	2	0	0	1190175	1	0	0	0	0	0	0	0	0	0	0	0	0	0	0	0	0	0	0	0	0	0	0	0	0	0	0	0	0	0	0	0	0	0	0	0	0	0	0	0	0	0	0
1019	E2f4	2312461	1	3639464	1	1084231.875	1	3225570.25	1	4369436.5	1	2962876.25	1	0	0	0	0	0	0	0	0	0	0	0	0	3754585.75	2	1878856.875	1	5667175.75	2	0	0	0	0	0	0	0	0	0	0	0	0	0	0	0	0	2759256	1
1020	E2f7	0	0	0	0	0	0	10661334.5	2	0	0	0	0	0	0	0	0	0	0	0	0	0	0	0	0	0	0	0	0	0	0	0	0	0	0	0	0	0	0	0	0	0	0	0	0	0	0	0	0
1021	Eaf1	0	0	0	0	0	0	0	0	0	0	0	0	0	0	0	0	0	0	0	0	0	0	0	0	0	0	0	0	0	0	0	0	0	0	0	0	0	0	0	0	0	0	0	0	1762503.875	1	0	0
1022	Ebna1bp2	0	0	0	0	0	0	2641286.75	1	0	0	2969367.75	1	18154331.5	4	12402321.5	2	14325818.69	5	0	0	0	0	0	0	0	0	0	0	0	0	0	0	0	0	0	0	0	0	0	0	0	0	0	0	0	0	0	0
1023	Ecd	348328.5625	1	0	0	0	0	742578.5625	1	600650.625	1	0	0	0	0	0	0	0	0	0	0	0	0	0	0	0	0	0	0	0	0	0	0	0	0	0	0	0	0	0	0	0	0	0	0	0	0	0	0
1024	Ecel1	0	0	0	0	0	0	0	0	0	0	0	0	0	0	0	0	0	0	0	0	0	0	0	0	0	0	0	0	0	0	0	0	0	0	0	0	0	0	0	0	0	0	0	0	0	0	3124638.5	1
1025	Echdc1	1616459.625	1	0	0	0	0	0	0	0	0	0	0	0	0	0	0	0	0	0	0	0	0	0	0	0	0	0	0	0	0	0	0	0	0	0	0	0	0	0	0	0	0	0	0	0	0	0	0
1026	Eci1	0	0	0	0	0	0	8110059	1	3983028.5	1	12479674	1	0	0	1879766.125	1	1623033.75	1	213459.1719	1	296959.5313	1	193932.9531	1	0	0	0	0	0	0	0	0	0	0	0	0	316355.375	1	403388.4688	1	406911.9688	1	1066939.125	1	0	0	0	0
1027	Ecsit	0	0	149511.0156	1	0	0	0	0	0	0	0	0	0	0	0	0	0	0	0	0	0	0	0	0	0	0	0	0	0	0	0	0	0	0	0	0	0	0	0	0	0	0	0	0	0	0	0	0
1028	Ect2	0	0	0	0	0	0	4382926	1	0	0	0	0	0	0	0	0	0	0	0	0	0	0	0	0	1787751.5	1	0	0	0	0	0	0	0	0	0	0	0	0	0	0	0	0	0	0	0	0	0	0
1029	Eda	0	0	0	0	0	0	1212257.25	1	0	0	0	0	0	0	0	0	0	0	0	0	0	0	0	0	0	0	0	0	0	0	0	0	0	0	0	0	0	0	0	0	0	0	0	0	0	0	0	0
1030	Edc3	139443616.4	14	128879283	14	146959138.8	16	140656835.9	11	104928444.8	13	118647272.5	12	0	0	0	0	0	0	39315598	5	53549156.75	6	63455567.5	7	102463817.4	7	119630371.5	9	94424472.25	7	0	0	0	0	0	0	167905136.9	18	159326080.6	15	172556796	19	137349147.3	12	209800191.3	10	150377457.6	11
1031	Edc4	27320862.64	3	22535725.27	8	45838376.45	7	14950340.55	3	28427736.45	8	48146445.53	6	0	0	0	0	0	0	11402398.69	4	11692115.06	4	18476020.89	5	16757124.88	4	12144036.38	3	15254571	4	0	0	0	0	0	0	2960115.375	2	747315	1	4579681.625	3	4178916.711	4	10288733.77	4	10946443.5	5
1032	Edf1	0	0	0	0	198867.9531	1	25643847	2	25383396	2	26572787.5	2	0	0	0	0	0	0	0	0	0	0	0	0	5524825	1	0	0	5484369.5	1	0	0	0	0	0	0	0	0	0	0	0	0	0	0	0	0	0	0
1033	Eea1	2305364.75	1	0	0	0	0	0	0	0	0	0	0	0	0	0	0	0	0	0	0	0	0	0	0	0	0	2206460.25	2	1782839	1	0	0	0	0	0	0	0	0	2534212.438	2	0	0	0	0	1904454.875	1	0	0
1034	Eef1a1	517085989.1	24	446800292.1	22	386811367.8	41	512483436.6	22	578014974	27	686306402.7	47	430426227.4	10	359347026.1	11	363720814.5	9	389388166.6	26	343452146.4	23	355825944.2	21	790797077.4	33	611416485.2	38	574461079	37	83816277.28	6	50832601.75	2	54225183.5	5	518229483.7	24	590622618.6	24	543708790.1	19	833261954.6	35	759124368.9	31	765287024.8	31
1035	Eef1b	0	0	0	0	0	0	9818627.844	4	0	0	0	0	0	0	0	0	0	0	0	0	0	0	0	0	0	0	0	0	0	0	0	0	0	0	0	0	0	0	0	0	0	0	0	0	0	0	0	0
1036	Eef1b2	0	0	0	0	2924244.344	2	0	0	440917.5938	1	15589220.38	3	0	0	0	0	0	0	0	0	0	0	0	0	513547.9063	1	0	0	0	0	0	0	0	0	0	0	0	0	0	0	0	0	454733.1563	1	5623797.125	2	506144.2813	1
1037	Eef1d	14906451.25	3	1323734.5	1	4221040.5	1	125372582	7	100953682.3	6	156360716.5	6	0	0	3045437	1	2716027.5	1	42893388.5	4	38610600	4	44444247.5	6	87087487	5	78437025.06	9	74647062.38	5	0	0	0	0	0	0	7539859.25	2	8454180.75	2	10478973.5	2	76290164.13	5	82410395	8	82514865.31	11
1038	Eef1g	20140138	3	28340326.5	2	39289020	4	71511748.5	8	75817401.5	7	83857478.25	10	1242128.25	1	0	0	0	0	3480566.75	2	2123001.25	1	3477434.125	2	10193896.63	4	9969548.5	3	15298797.38	5	0	0	0	0	0	0	3089867.75	1	2788058	1	3062496.25	1	0	0	9286777.75	2	11958833	2
1039	Eef2	293789613	26	289749945.9	26	269139256.7	25	347932979.6	30	355124830	29	367553750.5	26	7142598.5	2	5446086.875	3	3795144.25	2	35659516	4	36251615	6	33852987.84	5	147087911.8	23	170390659.1	20	171666309.1	16	56400.62891	2	34728.22266	1	0	0	189195279.3	12	131842615.4	15	104169515.4	12	206243196.8	26	142502803.6	18	165565981.9	22
1040	Eef2k	0	0	0	0	0	0	0	0	173892.0469	1	0	0	0	0	0	0	0	0	0	0	0	0	1541396.375	1	0	0	0	0	0	0	0	0	0	0	0	0	128129.9531	1	111876.9531	1	168051.5	1	0	0	0	0	0	0
1041	Efcab6	0	0	0	0	0	0	0	0	0	0	2262967.5	1	0	0	0	0	0	0	0	0	0	0	0	0	0	0	0	0	0	0	0	0	0	0	0	0	0	0	0	0	0	0	0	0	0	0	0	0
1042	Efhd1	0	0	0	0	0	0	0	0	0	0	0	0	0	0	0	0	0	0	0	0	0	0	0	0	1978.540405	2	0	0	0	0	0	0	0	0	0	0	0	0	0	0	0	0	0	0	0	0	0	0
1043	Efhd2	58750254	8	47934752.13	7	59688447.53	8	945892	1	12682047	2	12079166	3	0	0	0	0	0	0	0	0	5864816	1	26871841.5	3	10385122.5	2	9465955.25	2	10174919	2	0	0	0	0	0	0	7225728.875	2	13819635.75	3	13718475.5	4	30233891.5	4	32951192.75	3	8229470	2
1044	Efnb2	0	0	0	0	0	0	0	0	0	0	0	0	0	0	0	0	0	0	0	0	0	0	0	0	0	0	0	0	0	0	0	0	0	0	0	0	0	0	0	0	0	0	0	0	3656949.75	1	0	0
1045	Efr3a	6119286.5	2	5119584.5	1	5544817.5	1	3754216.5	1	0	0	4324534.5	1	0	0	0	0	0	0	0	0	2483385.5	3	3898267.188	2	0	0	0	0	983930	1	0	0	0	0	0	0	1363511.25	1	0	0	2225471.375	2	0	0	0	0	0	0
1046	Eftud1	0	0	0	0	2095359.25	1	0	0	7177948.5	1	0	0	0	0	0	0	0	0	2383408.5	1	0	0	2637709.25	1	0	0	4009242.75	1	3571316.25	1	0	0	0	0	0	0	0	0	0	0	0	0	0	0	3004508.75	1	0	0
1047	Eftud2	23970932.13	3	25005527.75	3	35832934.5	5	189004711.7	15	173431892.3	17	240057875.5	16	0	0	0	0	0	0	2327140	2	0	0	3057397.5	2	5802265	3	11394387.13	4	4070114.438	3	0	0	0	0	0	0	9010569	4	4029693.875	3	0	0	11763496.06	7	24778586.75	6	11371253	4
1048	Eg433182	42062274	6	0	0	44773932.5	6	0	0	0	0	12338689.13	3	57479771.88	5	44981052	2	45943458	4	0	0	0	0	0	0	0	0	0	0	0	0	4805523.125	2	4563577	1	4713981.563	2	0	0	7543856.094	3	20640425	3	25485877.77	5	28165225.52	6	24326618.09	5
1049	Egfr	0	0	4453390.734	2	1872250.031	3	0	0	4284269.734	2	0	0	0	0	0	0	0	0	10919986	5	10543028.5	5	9008449.875	3	10497240.88	4	8301970.375	3	9723595.75	4	0	0	0	0	0	0	4475273	2	4536578.375	2	3487502.875	2	6359269.625	2	8679631.375	3	8246934.75	3
1050	Egln1	0	0	0	0	0	0	0	0	0	0	0	0	0	0	0	0	0	0	0	0	0	0	0	0	0	0	0	0	0	0	0	0	0	0	0	0	0	0	0	0	0	0	1195234.25	1	0	0	0	0
1051	Ehbp1	74372729.59	13	43498901.75	9	66964571.09	10	74389997.06	12	72328749.98	14	83785715.81	15	0	0	0	0	0	0	65821428	15	61054183.88	16	70068176.88	14	75361049.08	16	71398600.63	17	89754015.63	17	0	0	0	0	0	0	23267679.13	6	7370668.5	3	11838073.33	6	39155921.63	8	53436667.5	7	60484262.94	8
1052	Ehbp1l1	14638035.13	2	15717525.38	4	25510668.94	5	25142699.47	5	27251068.94	6	26613712	5	0	0	0	0	0	0	9611694.5	8	14110988.78	18	9660112.875	6	7229387.453	6	11316579.38	8	5323005.078	5	0	0	0	0	0	0	1927297.063	2	2347138.75	2	2411726.75	2	2553720.25	1	2693143.75	1	3432369.961	4
1053	Ehd1	38674870.98	9	31960247.13	7	46222242.52	8	37717733.19	7	25681758.75	5	25789210.75	5	1425061	1	0	0	0	0	8021063.719	5	7453813.281	3	8628093.906	6	11313369.88	7	8746119.695	7	9627394.281	7	0	0	0	0	0	0	13077535.69	6	13229203.03	7	20021315.13	12	6073724.359	6	12978377.17	8	9106074.688	5
1054	Ehd2	3183496.875	2	0	0	374765.8125	2	1678779.625	1	1839774.5	1	33690337.75	3	0	0	0	0	0	0	8628538.75	2	3980705.25	1	16778435.19	4	3178710.5	1	2861377.75	1	760209.4375	1	0	0	0	0	0	0	13967695.5	4	13333414.08	6	10505749.52	5	202753.8438	1	472098.5547	2	0	0
1055	Ehd4	2966490.5	1	2658536.5	1	5202192.5	2	0	0	0	0	0	0	0	0	0	0	0	0	1690515.375	1	0	0	1602549.25	1	2196605.125	2	698105.6875	1	1927191.375	1	0	0	0	0	0	0	1356383.875	1	0	0	0	0	0	0	0	0	0	0
1056	Ehhadh	0	0	0	0	0	0	0	0	0	0	0	0	0	0	0	0	0	0	0	0	0	0	0	0	0	0	0	0	0	0	0	0	0	0	0	0	0	0	0	0	0	0	0	0	0	0	0	0
1057	Ehmt1	0	0	0	0	0	0	282830.9688	1	3529246.906	2	0	0	0	0	0	0	0	0	0	0	0	0	0	0	11790972.88	3	12310371.31	5	10634934.72	4	0	0	0	0	0	0	0	0	0	0	0	0	3450448.578	2	3306597.125	2	128815.4141	1
1058	Ehmt2	0	0	0	0	0	0	2317523	1	0	0	0	0	0	0	0	0	0	0	0	0	0	0	0	0	2371966.5	1	0	0	0	0	0	0	0	0	0	0	0	0	0	0	0	0	613105.9375	1	0	0	0	0
1059	Eif1ad	552268.375	1	0	0	0	0	0	0	0	0	0	0	0	0	0	0	0	0	0	0	0	0	0	0	0	0	3658075.75	1	3948395.25	1	0	0	0	0	0	0	0	0	0	0	0	0	0	0	0	0	0	0
1060	Eif2a	42352303.94	9	31841676.63	7	41845582.63	10	62644838.25	14	39803185.38	9	87645734.69	11	0	0	0	0	0	0	15085527.25	3	15721742.5	3	21649411.63	6	70874897	7	90775921.25	10	98229579.81	12	0	0	0	0	0	0	70744515.63	14	97664474.5	11	79960353.88	10	225013206.8	14	220668114.9	15	175850142.3	13
1061	Eif2ak2	1414877.5	1	0	0	0	0	0	0	1341830.875	1	3375853.875	2	0	0	0	0	0	0	0	0	0	0	0	0	0	0	0	0	0	0	0	0	0	0	0	0	0	0	0	0	0	0	0	0	0	0	0	0
1062	Eif2ak3	0	0	1659498.875	1	0	0	1617505	1	1212161.75	1	0	0	0	0	0	0	0	0	0	0	0	0	0	0	0	0	0	0	0	0	0	0	0	0	0	0	0	0	0	0	0	0	0	0	0	0	0	0
1063	Eif2b1	0	0	0	0	0	0	0	0	0	0	0	0	0	0	0	0	0	0	3134369.75	1	0	0	3640014.25	1	5014504	1	4434708	1	4745631	1	0	0	0	0	0	0	0	0	0	0	5353911	1	0	0	0	0	0	0
1064	Eif2b3	0	0	0	0	0	0	1459381.75	1	81408.10938	1	0	0	0	0	0	0	0	0	0	0	0	0	0	0	0	0	0	0	0	0	0	0	0	0	0	0	0	0	0	0	0	0	0	0	0	0	0	0
1065	Eif2b4	1972454.375	1	0	0	1800087.5	1	1300646	1	0	0	0	0	0	0	0	0	0	0	0	0	0	0	0	0	0	0	0	0	0	0	0	0	0	0	0	0	0	0	0	0	0	0	0	0	2655330.5	1	0	0
1066	Eif2d	0	0	0	0	0	0	0	0	0	0	0	0	0	0	0	0	0	0	0	0	0	0	0	0	621486.75	1	183202.5938	1	581301.9375	1	0	0	0	0	0	0	0	0	0	0	0	0	0	0	0	0	0	0
1067	Eif2s1	2107531.25	1	0	0	2174632.5	1	0	0	2379873.5	1	4663751.5	1	0	0	0	0	0	0	0	0	2303474.25	1	2729110	1	0	0	0	0	4959005	1	540115.8125	1	471159.4375	2	635660.8125	1	0	0	0	0	0	0	0	0	8451760	1	5420564	1
1068	Eif2s2	0	0	0	0	0	0	6937555.625	2	0	0	16926697.5	3	0	0	0	0	0	0	0	0	0	0	0	0	0	0	0	0	175127.4531	1	0	0	0	0	0	0	1099372.313	2	1006241.75	1	979982.8125	2	13808560.35	6	9560708.438	3	10209765.92	4
1069	Eif2s3x	2536632.75	2	2806041	1	708831.5	2	12473462.5	2	15387459.38	5	15564126.5	4	0	0	0	0	0	0	0	0	0	0	0	0	0	0	0	0	0	0	0	0	0	0	0	0	0	0	0	0	0	0	0	0	0	0	0	0
1070	Eif3a	16595666.75	4	6755180.719	4	6786148.125	4	24394398.72	9	73895635.88	9	55936994.19	10	0	0	0	0	0	0	8413426.875	3	8118959.5	4	12415103	3	3914680.313	2	1178123.75	1	5022162.25	2	0	0	0	0	0	0	3015394.75	2	0	0	1053168.75	1	0	0	3040135.75	1	0	0
1071	Eif3b	2673624.906	4	5894176.344	5	5053659.281	5	13349060.16	11	8632620.563	6	17731810.31	5	1236421.375	1	2091167.875	1	0	0	17930114	2	17117449.88	3	16264178.5	2	28194967	2	30092006.5	4	30577991.13	5	876742.4375	1	0	0	0	0	0	0	0	0	0	0	16672336	2	16363270	1	7344771	1
1072	Eif3c	73136442.16	8	27405071.62	4	29738139.5	6	71658835.33	10	74817171.27	11	81135006.06	12	2583152.5	1	2158422.5	2	0	0	2089612.25	1	3816755.75	2	1471493.875	1	4328961.625	2	2995430.5	2	4271477.125	2	421568.6563	1	863846.8125	1	0	0	12095953	4	9183700.5	3	15935405	5	13471900.5	2	26228079.5	4	13017547	2
1073	Eif3d	35088469.22	4	4577080.563	4	45654272.16	4	6453725.375	2	13791437.88	4	14313750.13	5	0	0	5721519.875	2	7020333.5	2	0	0	998785.625	1	8860743.563	2	43907583.25	4	29965737.72	6	23150858.19	4	0	0	0	0	0	0	28961866	3	38507970.59	4	25209804.81	3	45733367.92	6	42782606.34	6	37206550.7	6
1074	Eif3e	4094013.75	1	0	0	5417354.5	1	11132753	2	8768550	1	4368360	1	0	0	5661790	1	0	0	19919209	2	20353185	2	22572164	2	20418314.75	2	0	0	0	0	5052913.938	3	3697728.125	2	0	0	31010718	2	14075129	1	25341778.5	3	9032643	1	11742551	1	11917662	1
1075	Eif3f	10534372	3	9501696	3	5291332.5	2	8295270.25	3	7149230.375	3	6716082.25	2	0	0	0	0	0	0	0	0	0	0	0	0	0	0	0	0	0	0	0	0	0	0	0	0	0	0	0	0	779226.375	1	0	0	0	0	0	0
1076	Eif3g	0	0	0	0	0	0	11027526.75	2	7877090.5	1	2570691	2	0	0	0	0	0	0	2100857.75	2	2075000.25	1	1950801.828	3	3136539	1	154514.2656	1	5632993.75	2	0	0	0	0	0	0	0	0	0	0	0	0	173975.625	1	165612.4375	1	4137908.219	2
1077	Eif3h	20771934.07	9	22665586.52	7	27978879.14	11	0	0	0	0	6465853.266	4	0	0	0	0	0	0	0	0	0	0	0	0	0	0	0	0	0	0	0	0	0	0	0	0	74453900.64	3	68938315.5	2	63615611.36	3	0	0	0	0	0	0
1078	Eif3i	3229458.5	2	0	0	0	0	38736976.25	3	1995954.922	2	4153667.5	3	2097555.5	1	0	0	0	0	8703066.25	2	8985200	2	13465844.75	3	14609722.5	2	13369617	2	12839228.5	2	463077.5469	2	0	0	0	0	0	0	2185996.5	1	0	0	0	0	6382920.5	1	2210745.75	1
1079	Eif3j	0	0	401384.8438	1	0	0	18123168.5	2	0	0	0	0	0	0	0	0	0	0	0	0	0	0	0	0	0	0	0	0	0	0	0	0	0	0	0	0	0	0	0	0	0	0	0	0	0	0	0	0
1080	Eif3l	0	0	1544186	1	0	0	0	0	0	0	0	0	0	0	0	0	0	0	0	0	0	0	0	0	0	0	0	0	0	0	0	0	0	0	0	0	0	0	0	0	0	0	0	0	0	0	0	0
1081	Eif4a1	209953272.9	12	159123438.7	10	268881361.5	12	122846473	7	149886948	9	133147447.8	9	38899926.5	7	52945532.38	8	46357300.88	8	55068514.03	7	54783099.41	6	57924609.63	6	56701787.13	7	48024238.3	7	34634424.38	6	0	0	0	0	0	0	3203933	6	3454433.75	4	38601589.22	7	25780411.75	4	52562456.56	4	41699939	4
1082	Eif4a2	0	0	0	0	4540928	6	0	0	0	0	0	0	20990984	5	0	0	0	0	0	0	0	0	0	0	0	0	0	0	21456212	4	299209.375	1	0	0	0	0	50562930.25	6	40352319.47	4	0	0	20698196.56	3	0	0	12063824	2
1083	Eif4b	1890425106	139	1211670024	137	1423533191	143	761116371.2	116	1230885205	107	1398017945	125	3368425.25	1	50076.42578	1	1328786.5	1	1414226006	43	975950392.6	48	1458883988	48	2279698251	62	2076642937	61	2166474336	59	118571.4434	2	524878.1934	3	87653.86328	2	2377965972	70	2527191056	79	2577023037	68	2600088406	72	3012984796	61	2930453231	62
1084	Eif4e	75107157.5	3	445600.4063	1	71344636.25	4	0	0	16396985.56	2	30908992	1	0	0	0	0	0	0	15027105.75	2	11601767.25	2	8286097.5	1	1472904.75	1	0	0	1362747.875	1	0	0	0	0	0	0	13753404.75	3	14682501.5	2	10172232	1	0	0	0	0	0	0
1085	Eif4e2	12154533.06	7	13942874.88	6	20424181.38	8	1079330.375	1	1439963.156	2	868205.5625	2	0	0	0	0	0	0	27995603	2	24648635	2	25688682	2	16267901	2	14965695	2	14815869.5	2	0	0	0	0	0	0	40617474.25	5	37453009.13	5	20751531.25	5	15627662.5	2	19953416.5	2	9457735	2
1086	Eif4enif1	97819969	15	72378462.25	13	90309442.58	16	9063445	3	12332444.5	5	26885887.75	6	0	0	0	0	0	0	75544687.34	10	90017059.11	14	122748682	15	9496015.75	2	13437824	2	10161150	2	0	0	0	0	0	0	59954189.38	8	86314875.91	14	86064820.13	13	248551.5	1	1424881.453	2	7401379.703	2
1087	Eif4g1	510234696.1	31	332025590.1	33	359486311.6	32	623949822.8	83	717636783.3	47	789849206.1	82	2810068.25	2	3949134.813	3	612431.5625	1	394198528.5	25	420794779.4	27	398293655.1	28	292731580.3	25	295609346.5	27	339415418.1	23	1202420.375	2	769035.75	1	697566.875	1	198015562	19	149110295.7	20	173896066.8	17	62305641.5	13	169186154.1	16	231602878.1	16
1088	Eif4g2	601587393.2	84	612301711.3	95	503337347.7	78	279469144.7	31	351879494.5	39	319432052.9	33	0	0	0	0	0	0	350893514	29	296358788.4	30	437390240.4	33	426003819.2	27	345848558.2	31	368190178.7	29	0	0	687171	1	0	0	497371604.7	34	468197874.5	29	330489526.6	33	250142467.3	27	261481194.4	22	301886396	27
1089	Eif4g3	0	0	0	0	1768343.5	4	0	0	0	0	0	0	0	0	0	0	0	0	0	0	3803294	2	3662515.5	2	0	0	0	0	0	0	0	0	0	0	0	0	0	0	0	0	0	0	0	0	0	0	0	0
1090	Eif5	44372761.19	5	70752165.5	5	45179815	3	67805258.75	5	79938949.88	6	94995271	9	0	0	0	0	0	0	7156180.25	3	9811797.375	4	8213354.75	3	46926962	6	41254822.5	5	42260289.5	5	0	0	0	0	0	0	22747544.06	6	30115118.41	5	29606809.94	5	42714599.25	8	48762115.44	9	26161895.31	5
1091	Eif5a2	16331607	1	0	0	5405115	2	10115711	1	9931390	1	9092675	3	0	0	0	0	0	0	0	0	0	0	0	0	0	0	0	0	0	0	0	0	0	0	0	0	1456813	1	2226678	1	1428260.75	1	0	0	1181447.25	1	842479.8125	1
1092	Eif5b	0	0	0	0	730832.6875	1	3623805.859	5	19100781.37	7	38804111.31	7	227014.3125	1	0	0	0	0	3812832.25	2	5711441.688	4	5062610.25	3	15133579	3	12794624	4	17600491.25	4	0	0	0	0	0	0	1772760.875	1	0	0	0	0	9285680.813	5	16426591.25	3	9150805.25	3
1093	Eif6	0	0	0	0	0	0	0	0	0	0	0	0	0	0	0	0	0	0	0	0	0	0	0	0	0	0	0	0	0	0	0	0	0	0	0	0	0	0	0	0	0	0	0	0	3248720.926	2	0	0
1094	Elavl1	1172415.5	1	0	0	0	0	8461861	1	10483155.25	2	4283760.625	2	0	0	0	0	0	0	0	0	8411192	1	8429972	1	418977.2813	1	0	0	0	0	0	0	0	0	0	0	6963656.5	2	0	0	0	0	0	0	0	0	0	0
1095	Elf2	0	0	0	0	0	0	6555776	1	3178479	1	5698406	1	0	0	0	0	0	0	0	0	0	0	0	0	8373885	4	1984923.531	3	0	0	0	0	0	0	0	0	0	0	0	0	0	0	7198359	1	7579593	1	0	0
1096	Elmo2	0	0	0	0	0	0	0	0	3479185.5	1	0	0	0	0	0	0	0	0	7259967.906	4	8260351.578	4	17901639.08	6	0	0	1061078.375	1	1085391.25	1	0	0	0	0	0	0	1325138.078	5	1042474.844	4	3027332.938	6	0	0	252450.7969	1	274144.0938	1
1097	Elmsan1	0	0	0	0	0	0	4656813.344	2	6465432.5	2	10807948.16	4	0	0	0	0	0	0	0	0	0	0	0	0	0	0	0	0	239598.375	2	0	0	0	0	0	0	0	0	0	0	0	0	0	0	0	0	1021461.375	1
1098	Elovl1	0	0	2564744.5	1	2163893	1	1266952.75	1	1271763.5	1	1350603.125	1	0	0	224108.4063	1	223817.75	1	14057.75586	1	19234.62305	1	24118.68555	1	0	0	0	0	0	0	0	0	0	0	0	0	6450.386719	1	0	0	8610.157227	1	21304.15234	1	0	0	0	0
1099	Elp2	0	0	0	0	0	0	0	0	0	0	0	0	0	0	0	0	0	0	0	0	0	0	0	0	0	0	0	0	0	0	0	0	0	0	0	0	0	0	784708.5625	1	0	0	0	0	602111.5	1	0	0
1100	Elp3	3071418.5	1	3437796.25	1	3961513.5	1	0	0	0	0	5084211.5	1	0	0	0	0	0	0	0	0	0	0	0	0	0	0	0	0	0	0	0	0	0	0	0	0	0	0	0	0	0	0	0	0	0	0	0	0
1101	Elp4	8236803.563	4	30158129.88	4	27605155.44	5	2663560	1	6238318.125	3	25378237.25	3	0	0	0	0	0	0	10518124.5	2	14803712.75	3	5452291	1	6519260	1	4962618.5	1	6481014	1	0	0	0	0	0	0	10722987	1	12171568	2	11752522.5	3	2458439	1	10331536.75	2	20428422.75	3
1102	Elp5	0	0	0	0	0	0	0	0	0	0	0	0	0	0	0	0	0	0	0	0	0	0	0	0	0	0	0	0	0	0	0	0	0	0	0	0	504740.2813	1	444500.6563	1	431903.8438	1	0	0	0	0	0	0
1103	Emd	7380143	1	6693156	1	7084061.5	1	38881875.5	3	11810642.25	2	36128106.63	4	0	0	0	0	0	0	0	0	0	0	0	0	31293445	3	30659846.5	3	33363779.34	4	0	0	0	0	0	0	0	0	0	0	0	0	28981839	6	8513478	1	30523432.5	3
1104	Emilin1	4778089.5	1	5703199	1	0	0	3146918.75	1	0	0	0	0	0	0	0	0	0	0	0	0	0	0	0	0	0	0	0	0	0	0	0	0	0	0	0	0	0	0	0	0	0	0	0	0	0	0	0	0
1105	Eml1	0	0	0	0	125501.8906	1	0	0	0	0	0	0	0	0	0	0	0	0	7105697.375	3	3394941.375	2	2179373	1	0	0	0	0	0	0	0	0	0	0	0	0	0	0	0	0	0	0	1419204.375	1	0	0	0	0
1106	Emsy	0	0	0	0	0	0	0	0	260711.7969	1	0	0	0	0	0	0	0	0	0	0	0	0	0	0	0	0	0	0	0	0	0	0	0	0	0	0	0	0	0	0	0	0	0	0	0	0	0	0
1107	Enah	20041192.25	4	6202691.844	2	13448934	4	0	0	0	0	0	0	0	0	0	0	0	0	9536875.25	2	8101449.25	2	7308601.125	2	0	0	1983669.875	1	1774039.5	1	0	0	0	0	0	0	29192457.5	4	26468348.75	5	21890196.88	5	0	0	0	0	0	0
1108	Enkd1	0	0	0	0	0	0	0	0	0	0	0	0	0	0	0	0	0	0	0	0	0	0	0	0	0	0	0	0	0	0	0	0	0	0	0	0	3274115.016	2	443616.2344	2	461930.5156	2	0	0	0	0	0	0
1109	Eno3	0	0	13190501	1	0	0	8075127	1	0	0	0	0	8463214	2	6082056.5	1	6791958	1	0	0	0	0	0	0	3417549.75	1	2007499.125	1	0	0	0	0	0	0	0	0	2857725.75	1	0	0	0	0	2650923.75	1	0	0	0	0
1110	Eny2	0	0	0	0	0	0	0	0	0	0	0	0	0	0	0	0	0	0	0	0	0	0	0	0	0	0	0	0	0	0	0	0	0	0	0	0	0	0	0	0	0	0	0	0	0	0	332169.6563	1
1111	Eogt	0	0	0	0	0	0	0	0	0	0	0	0	0	0	0	0	0	0	0	0	0	0	0	0	0	0	0	0	0	0	0	0	0	0	0	0	0	0	6235822.5	1	0	0	0	0	0	0	0	0
1112	Ep300	0	0	0	0	0	0	119002.6094	2	0	0	119804.5156	2	0	0	0	0	0	0	0	0	0	0	0	0	3347351	2	0	0	0	0	0	0	0	0	0	0	0	0	0	0	0	0	223033.0625	1	1011229.313	1	1188570.125	1
1113	Ep400	0	0	0	0	0	0	1638854.375	1	0	0	917706.4375	1	0	0	0	0	0	0	0	0	0	0	0	0	0	0	1192697.75	1	0	0	0	0	0	0	0	0	0	0	0	0	0	0	1503518	1	0	0	0	0
1114	Epb4.1l1	22244859.3	5	21031549.97	4	23335747	5	17908252.47	7	19764467.16	6	30311312.75	6	0	0	0	0	0	0	8997261.641	5	5725597.328	4	5842346.344	3	69285.63281	1	9303467.953	3	10398969.56	2	0	0	0	0	0	0	0	0	0	0	0	0	10340223.75	4	1724779	2	11986842.06	4
1115	Epb4.1l2	0	0	0	0	0	0	0	0	263855983.3	29	318511480.3	25	0	0	2462933.5	1	0	0	0	0	0	0	0	0	0	0	0	0	0	0	0	0	0	0	824128.5625	1	0	0	0	0	0	0	0	0	0	0	0	0
1116	Epb4.1l3	0	0	0	0	0	0	1988534.125	26	0	0	398006380.2	87	0	0	0	0	0	0	0	0	53521959	9	0	0	48421374.33	12	0	0	0	0	0	0	0	0	0	0	0	0	0	0	0	0	0	0	0	0	0	0
1117	Epb4.1l4a	0	0	0	0	0	0	0	0	0	0	0	0	0	0	0	0	0	0	0	0	0	0	0	0	0	0	0	0	0	0	0	0	0	0	0	0	698060.8125	1	713310.6875	1	0	0	0	0	0	0	962502.25	1
1118	Epb41l1	0	0	163624.5938	3	0	0	3783852	6	0	0	0	0	0	0	0	0	0	0	0	0	0	0	0	0	0	0	0	0	0	0	0	0	0	0	0	0	0	0	0	0	0	0	0	0	0	0	0	0
1119	Epb41l2	114281261.8	16	100598267.1	15	87277519.44	12	192603362.7	26	0	0	0	0	0	0	0	0	0	0	180533486.6	22	170864908.7	22	105519875.1	20	176699031.4	20	173132831.4	19	172709045.3	18	0	0	0	0	0	0	12731441	2	12606620.63	4	14554928.5	4	91922319.13	11	75957159.1	10	68861990.75	9
1120	Epb41l3	147158355.5	15	116078444	19	147792485.2	21	217464954.4	33	357964810.2	37	0	0	0	0	0	0	0	0	34757768.41	6	0	0	43488362.75	6	0	0	53246290.16	15	93722376.56	14	0	0	0	0	0	0	6049153.969	3	1539722.375	1	1596491.25	1	41099623.25	8	50177235.03	5	41085482.7	7
1121	Epha2	0	0	0	0	0	0	0	0	0	0	0	0	0	0	0	0	0	0	0	0	0	0	0	0	0	0	0	0	0	0	0	0	0	0	0	0	0	0	0	0	0	0	3754087.5	1	0	0	0	0
1122	Ephb1	0	0	0	0	0	0	0	0	0	0	0	0	0	0	0	0	0	0	0	0	9649075	1	0	0	0	0	0	0	0	0	0	0	0	0	0	0	17223482	1	0	0	0	0	0	0	0	0	0	0
1123	Ephb2	0	0	0	0	0	0	0	0	4877017.5	1	0	0	0	0	0	0	0	0	0	0	0	0	0	0	0	0	0	0	0	0	0	0	0	0	0	0	0	0	0	0	0	0	0	0	0	0	0	0
1124	Ephb4	0	0	0	0	0	0	0	0	0	0	0	0	0	0	0	0	0	0	0	0	0	0	0	0	0	0	0	0	0	0	0	0	0	0	0	0	32645862	1	0	0	0	0	0	0	0	0	0	0
1125	Ephx2	0	0	0	0	0	0	0	0	0	0	0	0	0	0	0	0	0	0	0	0	0	0	0	0	1151453.375	1	537037.0625	1	570976.125	1	0	0	0	0	0	0	0	0	0	0	432972.4688	2	0	0	0	0	0	0
1126	Epm2aip1	0	0	0	0	0	0	0	0	0	0	0	0	0	0	0	0	0	0	0	0	0	0	0	0	369711.9688	1	3534890.5	1	4086287.156	2	0	0	0	0	0	0	256046.0781	1	0	0	1139525.75	1	0	0	0	0	0	0
1127	Epn2	28103327.03	12	27199843	8	18410937.88	6	27892162.31	11	16656745.38	10	12772777.5	3	0	0	0	0	0	0	5089473.258	4	7847020.703	5	12088040.2	5	4274590.148	3	4000886.609	4	3871490.754	3	0	0	0	0	0	0	11468581.09	5	28883100.77	9	29436737.88	11	14591431.5	2	17103818.25	4	14688191.09	5
1128	Epor	0	0	0	0	0	0	0	0	318697.3125	1	0	0	0	0	0	0	0	0	0	0	0	0	0	0	0	0	0	0	0	0	0	0	0	0	0	0	0	0	0	0	0	0	0	0	0	0	0	0
1129	Eppk1	0	0	6665311	2	0	0	0	0	0	0	512929.4375	2	0	0	0	0	0	0	0	0	0	0	0	0	0	0	0	0	0	0	77115.10156	1	0	0	0	0	0	0	0	0	0	0	0	0	0	0	0	0
1130	Eprs	8641905	5	10986989.19	7	11862588.03	6	920702.7344	2	5242319.5	3	729374.625	2	2025818	3	0	0	0	0	1007507.875	1	2283088.188	2	1770172.188	2	5770520.313	2	4543296.016	2	3699838	1	1506792.393	5	1395031.25	4	846761.79	4	2032139.563	2	3104059.625	2	1076679.5	1	2746727.688	2	886044.6875	1	1799310.75	2
1131	Eps15	6189365	3	12129159.94	7	14017389.69	8	5681846.938	2	4787790	2	1411482.813	2	0	0	0	0	0	0	21701910	5	18636760.64	7	30358509.5	13	0	0	0	0	0	0	0	0	0	0	0	0	3006929.25	1	4324318.25	2	5799066.344	3	2478817	1	1562324.375	2	4654733.5	2
1132	Eps15l1	240534990.6	21	87513548.73	18	234263102.5	17	52374890.94	11	61104796.38	8	65079756	8	0	0	0	0	0	0	102178016.9	18	169186289	17	143459500.1	20	40231305.25	10	40235874.93	7	32639941.75	5	0	0	0	0	0	0	192205663.8	20	266515657.2	21	259708656.3	20	53079165.13	7	40284818	5	28280918	8
1133	Eps8	311883338.9	36	222648723.7	32	330574570.1	64	0	0	983799.375	2	0	0	0	0	0	0	0	0	160819161.1	26	146572122.4	38	151408169.3	42	0	0	9823502.688	3	12596110.81	3	0	0	0	0	0	0	333068147.2	43	352416346.6	40	321480882.7	41	18114295.88	5	17654141	3	17273443.75	3
1134	Eps8l2	82276092.55	13	73329086.23	13	77582900.22	14	7875190.25	2	6072421.75	2	12837349	3	0	0	0	0	0	0	11823162.7	6	14299661.36	7	14913936.69	8	0	0	823161.7969	2	211442.2969	1	0	0	0	0	0	0	38710353	11	37491560.5	11	44888698.03	12	1442306.25	1	670207.1875	1	741399.2813	3
1135	Erbb2	0	0	0	0	0	0	0	0	0	0	0	0	0	0	0	0	0	0	2050808.375	1	745181.875	1	940645.4375	1	0	0	0	0	0	0	0	0	0	0	0	0	0	0	0	0	0	0	0	0	0	0	0	0
1136	Erbb2ip	265947558.3	31	204444001.3	29	274319852.2	35	107448733.6	24	133335064.7	22	166442063.7	27	0	0	0	0	0	0	195769921.3	32	149016715.8	23	176799442.5	28	99408535.9	17	87921229.94	15	101349052	12	0	0	0	0	0	0	225895037	34	218154892.2	28	192009579.2	30	83369717.06	10	96001945.78	12	97988007.68	15
1137	Erc1	1205810070	46	1336307053	37	1283618552	42	25840819.75	4	37238680.55	8	15635607.5	2	0	0	0	0	0	0	96321590.22	15	60858110.78	13	66183131.28	17	7092567.5	3	7341312.625	4	6712072.438	4	0	0	0	0	0	0	138608542.5	22	129492752.3	21	132612473.4	20	389134.25	1	1296390.75	1	5375235.5	1
1138	Ercc5	0	0	0	0	0	0	0	0	0	0	0	0	0	0	0	0	0	0	0	0	0	0	0	0	0	0	0	0	349483.5625	1	0	0	0	0	0	0	0	0	0	0	0	0	0	0	0	0	0	0
1139	Ercc6l	1182164.719	3	14517716.69	5	8704756.25	4	12383262.5	2	9592273.75	2	7844556.5	1	0	0	0	0	0	0	40301204.88	5	33836976.13	4	38521284.38	4	52016557	3	23925111	2	35611417.25	4	0	0	0	0	0	0	0	0	0	0	2033639.75	1	9639031.625	2	4875206	1	14488524	1
1140	Erf	0	0	3413647.5	1	0	0	0	0	0	0	0	0	0	0	0	0	0	0	0	0	0	0	1216082.5	1	0	0	0	0	0	0	0	0	0	0	0	0	0	0	0	0	0	0	0	0	0	0	0	0
1141	Erg	0	0	0	0	0	0	0	0	0	0	0	0	0	0	0	0	0	0	0	0	0	0	97598.47656	1	0	0	0	0	0	0	0	0	0	0	0	0	0	0	0	0	0	0	0	0	0	0	0	0
1142	Erh	0	0	0	0	0	0	3296261.25	1	2483547.75	1	2879320.75	1	19595.43945	1	0	0	0	0	0	0	0	0	0	0	0	0	0	0	0	0	0	0	0	0	0	0	0	0	0	0	0	0	0	0	0	0	0	0
1143	Eri1	0	0	0	0	0	0	0	0	0	0	0	0	0	0	0	0	0	0	0	0	0	0	0	0	0	0	0	0	0	0	0	0	0	0	0	0	0	0	0	0	0	0	4391239	1	0	0	0	0
1144	Eri2	0	0	0	0	0	0	0	0	0	0	0	0	0	0	0	0	0	0	0	0	0	0	0	0	2844902.5	1	0	0	0	0	0	0	0	0	0	0	0	0	0	0	0	0	0	0	0	0	0	0
1145	Erich1	0	0	0	0	0	0	0	0	0	0	4493616.5	1	0	0	0	0	0	0	0	0	0	0	0	0	0	0	0	0	0	0	0	0	0	0	0	0	0	0	0	0	0	0	0	0	0	0	0	0
1146	Erlin2	8963374	1	0	0	286290.2188	1	0	0	7043165	1	0	0	0	0	0	0	0	0	3217230.25	2	2494999.75	1	2580074.156	2	0	0	0	0	706121.3125	1	0	0	0	0	0	0	614653.5	1	0	0	512524.2813	1	0	0	0	0	57544.94141	1
1147	Ermp1	0	0	0	0	0	0	0	0	1575665.25	1	1522628	1	0	0	0	0	0	0	0	0	0	0	0	0	0	0	0	0	0	0	0	0	0	0	0	0	0	0	0	0	0	0	0	0	0	0	0	0
1148	Erp44	0	0	0	0	0	0	0	0	0	0	0	0	0	0	0	0	0	0	1253255.625	1	0	0	1542530.75	1	1111538.125	1	1144428	1	0	0	0	0	0	0	0	0	0	0	0	0	0	0	0	0	0	0	0	0
1149	Errfi1	0	0	2006189.75	1	2914264.5	1	0	0	0	0	0	0	0	0	0	0	0	0	0	0	0	0	0	0	0	0	0	0	0	0	0	0	0	0	0	0	7318362	1	0	0	0	0	0	0	0	0	0	0
1150	Esco2	0	0	0	0	0	0	0	0	0	0	0	0	0	0	0	0	0	0	0	0	0	0	0	0	0	0	0	0	0	0	0	0	0	0	0	0	0	0	0	0	58940716	1	0	0	0	0	2686521.75	1
1151	Esf1	0	0	0	0	0	0	9992094.625	4	6055012	3	8807362.5	3	0	0	0	0	0	0	0	0	0	0	0	0	0	0	0	0	0	0	0	0	0	0	0	0	0	0	0	0	0	0	2099496	1	2127083	1	0	0
1152	Espl1	6883531	1	1407442.375	1	9766567.5	2	2683583.25	1	0	0	4265774	1	0	0	0	0	0	0	0	0	0	0	0	0	0	0	0	0	0	0	0	0	0	0	0	0	0	0	0	0	0	0	0	0	0	0	0	0
1153	Esrp1	0	0	0	0	0	0	0	0	0	0	0	0	0	0	0	0	0	0	0	0	0	0	0	0	0	0	0	0	3863100.75	1	0	0	0	0	0	0	0	0	0	0	0	0	0	0	0	0	0	0
1154	Esyt1	9968092.25	2	6180136.5	1	10771261.75	3	3844127.445	5	24029087.25	4	45431299	7	0	0	0	0	0	0	0	0	0	0	0	0	21717415.69	3	24859582	4	1171797.938	2	0	0	0	0	0	0	0	0	0	0	166786.7188	1	1855378.875	2	15842902.88	2	2752426.25	2
1155	Esyt2	5764214.5	1	0	0	6634349.5	1	8716436	1	9043351	1	9007134	1	0	0	0	0	0	0	356635.6563	1	0	0	229541.7188	1	2219039.938	2	4784419.5	1	6251685.438	3	0	0	0	0	339368.0313	1	0	0	786018	1	389778.4063	1	7589682.5	1	0	0	3835829	2
1156	Etaa1	0	0	0	0	292756.7813	1	0	0	695134.1875	1	864041.8125	1	0	0	0	0	0	0	0	0	0	0	0	0	0	0	0	0	0	0	0	0	0	0	0	0	0	0	0	0	0	0	0	0	0	0	0	0
1157	Etf1	9784687	1	9377633	1	10341895	1	9099441	1	726190.8125	1	11943442	3	0	0	0	0	0	0	0	0	609282.9375	1	719242	1	0	0	641805.8125	1	1369720.625	1	0	0	0	0	0	0	5856070.125	2	4688222	1	6860938.063	3	3619472.25	1	0	0	0	0
1158	Etfa	6298740	1	1277254.375	1	10128261.88	2	0	0	0	0	0	0	0	0	0	0	0	0	0	0	0	0	0	0	0	0	0	0	0	0	0	0	0	0	0	0	0	0	0	0	0	0	0	0	1740908.875	1	0	0
1159	Etfb	1820376.25	1	1710022.5	1	1189218.5	1	0	0	0	0	0	0	0	0	0	0	0	0	0	0	0	0	0	0	0	0	0	0	0	0	0	0	0	0	0	0	0	0	129174.7891	1	0	0	0	0	0	0	0	0
1160	Ethe1	0	0	0	0	2335932.5	1	0	0	0	0	0	0	0	0	0	0	0	0	0	0	0	0	0	0	0	0	0	0	0	0	0	0	0	0	0	0	0	0	0	0	0	0	0	0	0	0	0	0
1161	Evc	0	0	0	0	0	0	0	0	0	0	0	0	0	0	0	0	0	0	0	0	0	0	474364.9688	1	0	0	0	0	658426.5	1	0	0	0	0	0	0	0	0	0	0	0	0	0	0	0	0	0	0
1162	Evc2	0	0	0	0	0	0	0	0	0	0	0	0	0	0	0	0	0	0	0	0	0	0	0	0	0	0	0	0	0	0	0	0	0	0	0	0	18886.84961	1	17876.12109	1	31058.62109	1	0	0	0	0	0	0
1163	Evi5	0	0	0	0	0	0	0	0	0	0	0	0	0	0	0	0	0	0	2574235	1	0	0	1481724	1	0	0	0	0	0	0	0	0	0	0	0	0	0	0	0	0	0	0	0	0	0	0	0	0
1164	Evl	0	0	0	0	121737.4609	1	0	0	0	0	0	0	0	0	0	0	0	0	2341539.023	3	3562212.145	4	2761881.234	4	0	0	0	0	0	0	0	0	0	0	0	0	5518594.625	3	1319558	1	2322327.125	2	0	0	0	0	252369.5781	1
1165	Exo5	0	0	2277099.75	1	2100661	1	0	0	0	0	0	0	0	0	0	0	0	0	0	0	0	0	0	0	0	0	0	0	0	0	0	0	0	0	0	0	0	0	0	0	0	0	0	0	0	0	0	0
1166	Exoc1	2240092.5	1	0	0	0	0	0	0	2602385.75	1	2318365.75	1	0	0	0	0	0	0	0	0	0	0	0	0	4238413.5	1	4228728.5	1	0	0	0	0	0	0	0	0	0	0	0	0	0	0	0	0	0	0	0	0
1167	Exoc4	13691974.88	5	7316201	4	23375322.44	6	27115524.84	5	15410809	2	26527831.59	6	0	0	0	0	0	0	11634548.94	4	16996069.75	4	10271907	3	4192512.625	2	7037575	2	8200912.5	2	0	0	0	0	0	0	32737621.41	6	34927051.52	7	38084391.76	8	0	0	1031485.813	1	1618973	1
1168	Exoc5	0	0	0	0	0	0	0	0	213202.7813	1	0	0	0	0	0	0	0	0	0	0	0	0	0	0	0	0	0	0	0	0	0	0	0	0	0	0	0	0	0	0	0	0	0	0	0	0	0	0
1169	Exoc6b	0	0	0	0	0	0	6227421.5	1	9984671	1	0	0	0	0	0	0	0	0	0	0	0	0	0	0	0	0	0	0	0	0	0	0	0	0	0	0	0	0	0	0	0	0	0	0	0	0	0	0
1170	Exoc7	6870432.375	2	12420599.25	3	6735014.125	3	0	0	0	0	0	0	0	0	0	0	0	0	2594249	1	739120.625	1	0	0	0	0	0	0	0	0	0	0	0	0	0	0	1675901.625	1	1580038.75	1	0	0	0	0	0	0	0	0
1171	Exoc8	14102475.55	3	11454875.75	2	12124382.58	3	10959987	2	12125418.5	2	10780505.5	2	0	0	0	0	0	0	2240931	1	1292932.5	1	0	0	4388297.25	2	2602993.25	1	0	0	0	0	0	0	0	0	0	0	1206528.375	1	0	0	1119911.625	1	0	0	0	0
1172	Exosc1	0	0	0	0	0	0	0	0	0	0	2248649.75	1	0	0	0	0	0	0	0	0	0	0	0	0	0	0	0	0	0	0	0	0	0	0	0	0	0	0	0	0	0	0	0	0	0	0	0	0
1173	Exosc10	4717984	2	4506519.438	2	4416226	1	21603364.13	8	24442718.77	8	21384122.63	9	0	0	0	0	0	0	0	0	0	0	0	0	41909700.25	7	16683302.89	6	38554341.06	6	0	0	0	0	0	0	0	0	0	0	0	0	16828359.63	4	9849017.188	3	24429516.25	5
1174	Exosc3	0	0	0	0	0	0	3573673.75	1	0	0	1346559.25	1	0	0	0	0	0	0	0	0	0	0	0	0	0	0	0	0	1739.777344	1	0	0	0	0	0	0	0	0	0	0	0	0	287936.5	2	0	0	337098.584	5
1175	Exosc4	0	0	0	0	4457426.5	1	0	0	0	0	0	0	0	0	0	0	0	0	0	0	0	0	0	0	0	0	0	0	0	0	0	0	0	0	0	0	0	0	0	0	0	0	0	0	0	0	0	0
1176	Exosc5	3923196.75	1	0	0	3884670.5	1	6634659	1	3214217.25	1	5518210.5	2	0	0	0	0	0	0	0	0	2467265.75	1	0	0	0	0	0	0	0	0	0	0	0	0	0	0	0	0	0	0	0	0	0	0	0	0	2462651.25	1
1177	Exosc6	132464.5625	1	3867441.25	1	2555988	1	14043549.5	2	14418688.38	3	8173125.75	2	0	0	0	0	0	0	0	0	0	0	2339473.5	1	3175516	1	2491018	1	2603757.75	1	0	0	0	0	0	0	0	0	0	0	0	0	0	0	0	0	0	0
1178	Exosc7	2116680.25	1	0	0	0	0	5702464	1	2499159.75	2	1921997.75	2	0	0	0	0	0	0	0	0	0	0	1794142.75	1	0	0	0	0	1206669.75	1	0	0	0	0	0	0	1173907.125	1	0	0	1033081	1	2189414.5	1	2009410.625	1	2037429.25	1
1179	Exosc8	0	0	0	0	0	0	0	0	0	0	0	0	0	0	0	0	0	0	802195.8125	1	671232.625	1	0	0	1170101.75	1	595799.75	2	1161839.5	1	0	0	0	0	0	0	0	0	0	0	0	0	0	0	1764622.875	1	1478638.875	1
1180	Ezr	0	0	0	0	0	0	27965795.56	6	21399288.66	5	24610023.44	5	0	0	0	0	0	0	0	0	0	0	0	0	27011982.38	5	41799776.39	5	14720239.59	3	0	0	0	0	0	0	0	0	0	0	0	0	0	0	0	0	7812847.563	3
1181	F830104g03rik	0	0	0	0	0	0	3149899	1	0	0	0	0	0	0	0	0	0	0	0	0	0	0	0	0	0	0	0	0	0	0	0	0	0	0	0	0	0	0	0	0	0	0	0	0	0	0	0	0
1182	Faap100	0	0	0	0	0	0	0	0	0	0	0	0	0	0	0	0	0	0	0	0	743654.8125	1	0	0	0	0	0	0	0	0	0	0	0	0	0	0	0	0	0	0	0	0	0	0	0	0	0	0
1183	Fads3	0	0	0	0	0	0	0	0	0	0	0	0	0	0	0	0	0	0	0	0	0	0	0	0	0	0	0	0	0	0	0	0	0	0	0	0	1787393.5	1	1457747.5	1	1433621.875	1	0	0	0	0	0	0
1184	Faf2	0	0	4078543.75	1	3646797.75	1	0	0	0	0	0	0	0	0	0	0	0	0	0	0	0	0	0	0	0	0	0	0	0	0	0	0	0	0	0	0	0	0	0	0	0	0	0	0	0	0	0	0
1185	Fam101b	0	0	0	0	0	0	0	0	0	0	0	0	0	0	0	0	0	0	0	0	541906.625	1	458686.9063	2	0	0	0	0	0	0	0	0	0	0	0	0	0	0	0	0	0	0	0	0	0	0	0	0
1186	Fam107b	0	0	0	0	0	0	0	0	0	0	0	0	0	0	0	0	0	0	2730833.5	1	0	0	0	0	14787286.75	3	10000252	1	0	0	0	0	0	0	0	0	0	0	2491556.75	1	0	0	0	0	0	0	10947685	1
1187	Fam114a1	0	0	1474770.625	3	0	0	40801627.19	6	21580020.5	3	27868812	4	0	0	0	0	0	0	29294879.34	4	29988747.78	4	27325650.47	4	0	0	0	0	0	0	0	0	0	0	0	0	0	0	0	0	0	0	7152080	2	6273729.5	1	0	0
1188	Fam114a2	14764303	1	4376999.438	2	12299102	2	26124690.5	3	24475770	1	30440112.5	2	0	0	0	0	0	0	25616445	2	24211574	2	23256767	3	20142324	1	4419227.5	1	23869525	2	0	0	0	0	0	0	876569.375	1	11440419	2	12037006	2	2444346.25	1	11013222	1	0	0
1189	Fam117b	6929808.813	3	4166145.25	2	6802843.75	3	3188063.375	3	3087647.5	2	1931650.375	2	0	0	0	0	0	0	15785278.56	4	12310124.5	4	14295654.9	5	4611263	1	4589976.5	1	5405880.375	2	0	0	0	0	0	0	1770871.875	1	0	0	0	0	2479419.25	1	3601715.25	2	0	0
1190	Fam120a	46478649.94	8	29491852	6	36582598.13	5	22725273.09	10	26681403.91	5	59203307.94	9	0	0	2725343.5	1	0	0	39135901.25	7	58722593.19	8	70416729.31	9	28896056.56	4	26046904.75	3	26688745.63	4	521073.125	1	586058.25	1	1169561.844	2	44009278.45	9	37999320.04	8	38733210.88	13	30403869.75	6	10180758.25	3	23988024.25	4
1191	Fam122a	0	0	0	0	0	0	268218.9688	1	0	0	546189.5	1	0	0	0	0	0	0	0	0	0	0	0	0	0	0	0	0	0	0	0	0	0	0	0	0	0	0	0	0	0	0	2766008.75	1	3035629	1	0	0
1192	Fam126a	0	0	0	0	0	0	0	0	0	0	0	0	0	0	0	0	0	0	0	0	0	0	0	0	0	0	0	0	0	0	0	0	0	0	0	0	0	0	40355.58203	1	0	0	0	0	0	0	0	0
1193	Fam129a	0	0	0	0	0	0	0	0	0	0	0	0	0	0	0	0	0	0	0	0	0	0	3588665.438	2	0	0	0	0	0	0	0	0	0	0	0	0	0	0	0	0	0	0	0	0	0	0	0	0
1194	Fam129b	55522406.75	7	49134136.97	7	59112527.63	6	50506474.2	4	50760922	4	66188025.25	6	0	0	0	0	0	0	8616766.313	5	3105212.859	4	7575267.508	3	19107128.94	5	14785950.13	4	19384349.63	7	0	0	0	0	0	0	8729262.75	5	12270969.75	4	4899056.5	4	21274410.44	5	16442537.88	4	21480607.31	7
1195	Fam134b	0	0	0	0	0	0	0	0	0	0	0	0	0	0	0	0	0	0	0	0	0	0	0	0	161156.0938	1	196177.5	1	255006.4219	1	0	0	0	0	0	0	0	0	121048.0156	1	96083.125	1	0	0	769951.5313	2	344124.4063	1
1196	Fam135a	0	0	0	0	113969.5313	2	0	0	0	0	0	0	0	0	0	0	0	0	3608660.813	2	3132893.25	1	12434605.13	3	2065982.75	2	1978617.375	1	3741076	2	0	0	0	0	0	0	0	0	0	0	520884.5625	1	0	0	0	0	0	0
1197	Fam160a1	0	0	0	0	0	0	0	0	0	0	0	0	0	0	0	0	0	0	5574909.5	1	4805639.5	1	0	0	0	0	0	0	0	0	0	0	0	0	0	0	0	0	0	0	0	0	0	0	0	0	0	0
1198	Fam168a	2566877	1	2236692	1	3453357.5	1	0	0	0	0	0	0	0	0	0	0	0	0	3844469.25	1	3602741	1	3605285.25	1	0	0	0	0	0	0	0	0	0	0	0	0	8000706.5	1	7154878	2	7087157.5	1	0	0	0	0	0	0
1199	Fam171a1	0	0	3281159	1	0	0	2172407.5	1	1913057.875	1	1675652.125	1	0	0	0	0	0	0	0	0	0	0	0	0	0	0	0	0	0	0	0	0	0	0	0	0	11956.40625	1	0	0	0	0	0	0	0	0	0	0
1200	Fam171a2	0	0	4481142.875	3	0	0	0	0	0	0	0	0	0	0	0	0	0	0	0	0	2221305.5	1	0	0	0	0	0	0	0	0	0	0	0	0	0	0	0	0	0	0	0	0	0	0	0	0	0	0
1201	Fam175b	3011231.969	3	1567039.781	2	4395108.438	4	0	0	2350590.219	2	1212818.969	2	0	0	0	0	0	0	9632611.5	2	12770088.5	2	15483047.25	3	0	0	6420324	2	4104015.5	1	0	0	0	0	0	0	8105121	1	8923844.75	2	8752415.75	2	0	0	0	0	0	0
1202	Fam179b	0	0	0	0	0	0	0	0	0	0	6578529	1	0	0	0	0	0	0	0	0	0	0	0	0	0	0	0	0	0	0	0	0	0	0	0	0	0	0	0	0	0	0	0	0	0	0	0	0
1203	Fam192a	0	0	0	0	901977.6875	1	7208310.438	4	6997266.313	8	18340189.13	5	0	0	0	0	0	0	0	0	0	0	0	0	5127806.594	3	17709548.63	2	0	0	0	0	0	0	0	0	0	0	0	0	0	0	22817359.38	4	10562231.25	3	4257543.875	2
1204	Fam193a	2587288.5	1	2381368	1	3756373.75	1	0	0	3422270.094	2	0	0	0	0	0	0	0	0	1672474.422	4	3438051.344	5	9246754.313	5	139295.5469	1	1420147	3	1561386.531	3	0	0	0	0	0	0	391773.2188	1	2971341.625	2	1052410	1	0	0	409663.9688	1	0	0
1205	Fam193b	0	0	0	0	0	0	0	0	0	0	1926748.25	1	0	0	0	0	0	0	0	0	0	0	0	0	0	0	0	0	0	0	0	0	0	0	0	0	0	0	0	0	0	0	0	0	0	0	0	0
1206	Fam195a	4148580.375	2	714872.9375	1	5534564.813	2	0	0	0	0	0	0	0	0	0	0	0	0	0	0	0	0	0	0	0	0	0	0	0	0	0	0	0	0	0	0	3915622.75	1	3966552.25	1	4034097	1	0	0	0	0	0	0
1207	Fam195b	13952867	4	14857264	4	11940920.75	3	8992492.125	2	11654070.5	2	32447306.75	3	0	0	0	0	0	0	8130901.125	2	7669565.5	2	7775266.875	2	10205239.5	3	8406744.25	3	7884185.375	2	0	0	0	0	0	0	1690029.75	1	2197770.75	1	1685959.375	1	2628101.25	1	2170400	1	1860308	1
1208	Fam206a	0	0	0	0	0	0	3131674.25	1	0	0	0	0	0	0	0	0	0	0	0	0	0	0	0	0	0	0	0	0	0	0	0	0	0	0	0	0	0	0	0	0	0	0	950249.875	1	0	0	0	0
1209	Fam208b	0	0	0	0	0	0	4545915	3	4384926.25	2	3253548.5	1	0	0	0	0	0	0	0	0	0	0	0	0	2906384.625	2	1002913.25	1	3959133.75	2	0	0	0	0	0	0	0	0	0	0	0	0	0	0	1467045.125	1	1883906.625	1
1210	Fam21	43573825.77	13	32358756.41	9	48624326.99	14	63266814.83	23	38175577.87	16	80648738.06	24	0	0	0	0	0	0	54580025.38	23	37949078.7	24	54785393.19	28	35455260.94	14	30930077.34	15	35916519.47	15	0	0	0	0	0	0	24594731.36	15	17930143.56	13	8336423.219	9	24793820.02	18	14175790.57	9	22593072.1	14
1211	Fam222b	3005273.75	1	10324280.25	2	14826933.25	3	0	0	0	0	1969361.875	1	0	0	0	0	0	0	4064360.5	1	633440.75	1	1106312.563	2	0	0	0	0	0	0	0	0	0	0	0	0	8914281	2	8996564	2	9267006.5	2	3760091.25	1	0	0	0	0
1212	Fam50a	0	0	0	0	0	0	19684887.75	6	11513602.44	3	16968054.5	2	0	0	0	0	0	0	0	0	0	0	0	0	0	0	0	0	0	0	0	0	0	0	0	0	0	0	0	0	0	0	12673089.69	4	5922251	3	3175622.375	2
1213	Fam63a	0	0	0	0	3837489.75	1	0	0	4822352.5	1	0	0	0	0	0	0	0	0	0	0	0	0	0	0	0	0	0	0	0	0	0	0	0	0	0	0	0	0	0	0	0	0	0	0	0	0	0	0
1214	Fam65a	0	0	37913648	1	0	0	0	0	0	0	0	0	0	0	0	0	0	0	3275564.25	1	3221889.875	2	3691015.094	2	3944601.75	1	5344211.5	1	0	0	0	0	0	0	0	0	0	0	1434265	1	0	0	0	0	0	0	3341341	1
1215	Fam71a	0	0	0	0	0	0	0	0	0	0	0	0	0	0	0	0	0	0	3704774.5	1	0	0	0	0	0	0	3112379.75	1	0	0	0	0	0	0	0	0	0	0	0	0	0	0	0	0	0	0	0	0
1216	Fam76b	0	0	0	0	0	0	0	0	0	0	155701.2344	1	0	0	0	0	0	0	0	0	0	0	0	0	0	0	0	0	0	0	0	0	0	0	0	0	0	0	0	0	0	0	0	0	0	0	0	0
1217	Fam83d	0	0	0	0	0	0	3195213.25	1	2605125.25	1	2934272.5	1	0	0	0	0	0	0	0	0	0	0	0	0	0	0	0	0	0	0	0	0	0	0	0	0	0	0	0	0	749373.6875	1	0	0	0	0	0	0
1218	Fam83h	0	0	0	0	0	0	0	0	0	0	0	0	0	0	0	0	0	0	9157810.5	2	0	0	0	0	0	0	0	0	0	0	0	0	0	0	0	0	0	0	0	0	0	0	0	0	0	0	0	0
1219	Far1	605204.6875	1	12047430	1	0	0	17404528	1	21505379.5	2	16011365	1	0	0	0	0	1858472.625	1	0	0	3408942.5	1	0	0	8071340.5	1	7178280.5	1	7106691	1	548722.25	1	0	0	0	0	6772428	1	6460727.5	1	6635028.5	1	6457564	1	0	0	4695901.5	1
1220	Farp1	4021552.75	1	0	0	0	0	20146771	3	0	0	20957377.75	2	0	0	0	0	0	0	0	0	0	0	0	0	42580317.5	2	5363211.906	2	6829854.5	3	0	0	0	0	0	0	0	0	0	0	0	0	0	0	6896174	1	0	0
1221	Farp2	19191920.5	3	13239453.69	3	25884738	5	1192351.75	1	0	0	1736033.5	1	0	0	0	0	0	0	7611172.938	3	10670551.35	2	2782893.5	1	0	0	3553159.375	2	0	0	0	0	0	0	0	0	10979003.81	2	15079919.5	2	22842012.11	4	0	0	10492271	2	0	0
1222	Farsa	0	0	0	0	0	0	0	0	5146075.5	2	17165010.75	3	0	0	4263784.5	1	5469719	1	22084955.25	3	20298323.5	2	22202449	2	19364987.13	3	16271700.63	3	18286739.5	2	429142.0625	1	2734565.75	1	2480407.75	1	7650240	3	12110734.25	2	12314906	2	0	0	4696333	1	15366636	3
1223	Farsb	4544780.5	3	0	0	3777014	2	0	0	2200124.375	2	4599139.5	1	0	0	0	0	0	0	0	0	68614.65625	2	78028.9375	1	520627.5625	2	4080856.891	3	5143867.797	2	0	0	0	0	0	0	5249303.063	3	3787701.875	3	4353723.5	3	1528838.375	1	2398885.25	1	2399245.5	1
1224	Fasn	0	0	0	0	0	0	0	0	0	0	10520738	2	263717.0625	2	308800.8438	1	2489217.5	1	0	0	7054015.25	2	2995449.75	1	0	0	0	0	0	0	167548.3906	1	0	0	0	0	0	0	2042183.406	2	0	0	0	0	0	0	0	0
1225	Fat1	15056247.5	5	11871334	4	14948694	4	0	0	0	0	0	0	0	0	0	0	0	0	16340591.5	6	25089212.25	5	28781533	6	0	0	0	0	0	0	0	0	0	0	0	0	1690101.875	1	9584626.25	3	2555829.75	1	0	0	0	0	0	0
1226	Fat4	0	0	0	0	0	0	0	0	0	0	0	0	0	0	0	0	0	0	0	0	14031.14258	1	0	0	0	0	0	0	0	0	0	0	0	0	0	0	0	0	0	0	0	0	0	0	0	0	0	0
1227	Fau	91829017	2	6141545.25	2	106821250	2	69833443	2	58871585	2	82698950	2	208346304.5	4	0	0	0	0	37042627	2	27292150	1	4676664	1	39866156.5	2	24945953.5	2	43224108	3	4275601.188	3	3231003.438	2	2775747.563	2	53032548	2	52438017.5	2	52732798	2	134845388	4	144377348.8	4	77052888	3
1228	Fau	0	0	0	0	0	0	0	0	0	0	0	0	0	0	105013417.8	3	149322314.5	4	0	0	0	0	0	0	0	0	0	0	0	0	0	0	0	0	0	0	0	0	0	0	0	0	0	0	0	0	0	0
1229	Fbl	0	0	0	0	0	0	0	0	5166145	1	12962927.5	2	0	0	1681876.625	1	0	0	0	0	0	0	0	0	3010753.5	1	2182366.5	1	2704343	1	0	0	0	0	0	0	0	0	0	0	0	0	0	0	0	0	0	0
1230	Fblim1	21013672.5	4	15928058	5	21569512.5	4	36506310.25	6	46631771.5	6	32168187.5	6	0	0	0	0	0	0	623448.4375	1	0	0	543176.8125	1	29515533.13	5	16627236.25	4	23660841.75	6	0	0	0	0	0	0	11300866.75	3	6726949.125	2	6638016.5	2	16442784.13	5	50639730.75	7	28547690	5
1231	Fbln2	0	0	0	0	0	0	0	0	0	0	0	0	0	0	0	0	0	0	0	0	0	0	0	0	0	0	0	0	0	0	0	0	921825.75	1	0	0	0	0	0	0	0	0	0	0	0	0	0	0
1232	Fbxl20	0	0	0	0	0	0	0	0	0	0	0	0	0	0	0	0	0	0	6976877	1	0	0	0	0	0	0	0	0	0	0	0	0	0	0	0	0	0	0	0	0	0	0	0	0	0	0	0	0
1233	Fbxl5	0	0	0	0	0	0	0	0	0	0	0	0	0	0	0	0	0	0	0	0	0	0	0	0	0	0	0	0	0	0	0	0	0	0	0	0	0	0	0	0	43955676	1	0	0	0	0	0	0
1234	Fbxo28	0	0	14248592	1	0	0	0	0	0	0	0	0	0	0	0	0	0	0	198142.625	1	247092.0313	1	249787.7969	1	0	0	0	0	0	0	0	0	0	0	0	0	0	0	407128.0938	2	382725.2734	2	0	0	0	0	0	0
1235	Fbxo30	124599680.2	10	114802314.7	12	123725859.7	11	21434929.84	5	48433407.09	6	31587572.63	3	0	0	0	0	0	0	40952516.66	7	35365914.19	6	36896198.88	6	8458460	1	453746.2188	1	768451.75	1	0	0	0	0	0	0	29933159.06	8	26540618.56	8	23392271.88	7	4612573	3	5740506.406	2	540744.25	1
1236	Fbxo4	0	0	0	0	0	0	0	0	0	0	0	0	0	0	0	0	0	0	0	0	0	0	0	0	0	0	0	0	0	0	0	0	0	0	0	0	180378.9375	1	0	0	0	0	0	0	0	0	0	0
1237	Fbxo5	0	0	0	0	0	0	0	0	0	0	9197215	1	0	0	0	0	0	0	0	0	0	0	0	0	0	0	0	0	0	0	0	0	0	0	0	0	0	0	0	0	0	0	0	0	0	0	0	0
1238	Fbxw11	1668242.125	1	0	0	2338328	1	0	0	0	0	0	0	0	0	0	0	0	0	0	0	0	0	0	0	0	0	0	0	0	0	0	0	0	0	0	0	0	0	0	0	0	0	0	0	0	0	0	0
1239	Fcgbp	0	0	0	0	2726027.75	1	2898564.5	1	0	0	0	0	306231584	1	348134336	1	333686176	1	0	0	0	0	0	0	0	0	6579459	1	0	0	0	0	4807377.5	1	3971768.25	1	47743264	1	50925004	1	54655176	1	0	0	0	0	0	0
1240	Fcho2	4373058.141	3	9667973.109	4	36428292.82	7	3640297.75	1	9376755.5	2	7051681	2	0	0	0	0	0	0	1802734.625	2	4173558.25	1	1870358	2	1626625	1	1112028.25	1	1599582.5	1	0	0	0	0	0	0	2240740.25	1	5529997.125	3	4240641.125	2	440478.9688	1	6336784.625	2	426641.9688	1
1241	Fchsd2	0	0	0	0	0	0	0	0	0	0	0	0	0	0	0	0	0	0	0	0	1065419.75	1	0	0	0	0	0	0	0	0	0	0	0	0	0	0	1411466.375	1	0	0	0	0	0	0	0	0	0	0
1242	Fen1	0	0	0	0	0	0	10726395.25	2	3544144.5	1	2904750.75	1	0	0	0	0	0	0	0	0	0	0	0	0	5312942.5	1	6185881.5	1	0	0	0	0	0	0	0	0	0	0	0	0	0	0	0	0	0	0	0	0
1243	Fer	0	0	0	0	0	0	0	0	1170621.5	1	1411095.375	1	0	0	0	0	0	0	2684109.5	1	2871091.25	1	2823226.25	1	0	0	0	0	0	0	0	0	0	0	0	0	0	0	0	0	0	0	0	0	0	0	0	0
1244	Fer1l6	0	0	0	0	0	0	0	0	0	0	0	0	0	0	0	0	0	0	0	0	0	0	0	0	0	0	14449484	1	14269071	1	0	0	0	0	0	0	0	0	0	0	0	0	0	0	0	0	0	0
1245	Fermt2	22700727.25	5	9722630.125	2	12253581	2	31374095.13	7	21124204.13	5	57851901	6	0	0	0	0	0	0	2874168.75	1	26385769.5	4	4335746.75	2	49105574.42	13	51490105.63	10	43195661.63	10	0	0	0	0	0	0	47892769.66	11	35232440.63	7	41014498.38	7	74880010.5	11	96833152.25	12	64283340.97	11
1246	Fez2	0	0	0	0	2930061.75	1	0	0	0	0	0	0	0	0	0	0	0	0	0	0	0	0	0	0	0	0	0	0	0	0	0	0	0	0	0	0	0	0	0	0	0	0	0	0	0	0	0	0
1247	Fgd1	2237675.25	1	418024.25	1	0	0	3020192.563	2	5913272	2	5459032.5	2	0	0	0	0	0	0	1169768.25	1	0	0	1304887.5	1	2034908	1	1549352.5	1	1918311.188	2	0	0	0	0	0	0	0	0	2876675.5	1	0	0	0	0	0	0	0	0
1248	Fgd3	0	0	470112.4063	1	0	0	0	0	0	0	0	0	0	0	0	0	0	0	0	0	0	0	0	0	0	0	0	0	0	0	0	0	0	0	0	0	0	0	0	0	0	0	0	0	0	0	0	0
1249	Fgd6	99730.45313	1	0	0	119194.3203	1	0	0	0	0	0	0	0	0	0	0	0	0	0	0	0	0	0	0	0	0	0	0	0	0	0	0	0	0	0	0	139176.9023	2	568360.2031	4	683976.7773	4	0	0	0	0	0	0
1250	Fgfr1	0	0	6275383	1	0	0	0	0	0	0	0	0	0	0	0	0	0	0	0	0	0	0	0	0	34525632	1	0	0	0	0	0	0	0	0	0	0	0	0	24124988	1	0	0	0	0	0	0	28809812	1
1251	Fgfr1op	3123064.5	1	0	0	0	0	2269545.25	1	2947165	1	0	0	0	0	0	0	0	0	0	0	0	0	0	0	1183033	1	0	0	0	0	0	0	0	0	0	0	0	0	0	0	0	0	0	0	0	0	0	0
1252	Fhl1	0	0	0	0	0	0	0	0	0	0	0	0	0	0	0	0	0	0	0	0	0	0	0	0	0	0	0	0	0	0	0	0	0	0	0	0	0	0	2117015.5	1	1407573.875	1	0	0	0	0	0	0
1253	Fhl2	81136364.75	13	62688191.25	7	68656723.25	9	68850555.25	9	30839008.5	6	64550692	8	0	0	0	0	0	0	107805464.6	12	101650435.6	11	104843657.9	11	101343150.9	14	80437751.5	11	100232627.9	15	0	0	0	0	0	0	76631768.13	10	70729071.13	12	83430433.25	13	66540771.13	9	59079414.38	8	70285824.5	9
1254	Fhl3	44263695.27	5	50377607	6	40728865.44	5	15186226	3	9414225	2	8096757.5	1	0	0	0	0	0	0	20777883	3	20319594.75	3	16717019.25	3	9227083	1	9265137	1	9493732.75	2	0	0	0	0	0	0	32683412.94	5	30642320	4	30650363.88	4	5086828	1	8957737	1	12543585.5	2
1255	Fhod1	6758821.25	2	7089439.75	2	3887240.5	1	20017139.44	4	14482869	5	14031707.25	3	0	0	0	0	0	0	2544605	1	3081123.375	2	4618077.25	2	2760892.75	2	269136.3125	1	2380077.813	2	0	0	0	0	0	0	0	0	0	0	0	0	1090788.625	3	280179.1875	1	226044.3281	1
1256	Filip1l	201565851.2	26	204108681	30	206391105.3	33	47110748.32	13	59990395.66	15	58007002.44	11	0	0	0	0	0	0	173413816.3	24	149862532.9	18	167644208.7	21	107157740.4	15	83346110.13	12	94559732.78	14	0	0	0	0	0	0	132071791.8	17	117094614.8	16	147518233.6	23	49717157.48	13	53096588.81	7	40305875.63	8
1257	Fip1l1	124240.3281	1	2384599.828	2	126737.2891	1	6991693.98	5	13223452.97	3	28009628.13	7	0	0	0	0	0	0	4816984.5	1	0	0	0	0	15375251.5	4	8957067.25	3	11439785.75	3	0	0	0	0	0	0	0	0	0	0	0	0	27728279.75	5	16203149	3	4039613.625	3
1258	Fkbp15	111854105.3	14	111988944.1	17	138256945.3	13	21559810.66	7	38913375.13	7	32177596.19	7	0	0	0	0	0	0	143034172.2	27	132757737.2	24	178408592.4	36	34374488.25	8	25711163.91	10	32694043.13	11	0	0	0	0	0	0	52038490.19	15	50794212.47	12	42450362.36	14	15472629.25	4	12011278.38	7	17064839.48	8
1259	Fkbp4	1309241.5	1	1639154.594	2	273046.8125	2	0	0	306148.5313	1	0	0	0	0	0	0	0	0	0	0	0	0	0	0	0	0	3112463	1	8886432.75	2	0	0	0	0	0	0	0	0	0	0	2277428.75	1	2635932.25	1	3152670.75	1	10364325	1
1260	Fkbp8	0	0	0	0	0	0	1579939	1	0	0	0	0	0	0	0	0	0	0	0	0	0	0	0	0	0	0	0	0	0	0	0	0	0	0	0	0	0	0	0	0	0	0	0	0	0	0	0	0
1261	Flii	0	0	0	0	2945548	1	11285109.25	2	8310227.281	2	5817816.5	2	0	0	0	0	0	0	8503261.5	3	10507410	3	15545453.75	2	0	0	9390221	1	7170149	2	0	0	0	0	11163385	1	236218.8281	1	334700.2188	2	358627.75	2	503704.625	1	0	0	0	0
1262	Flna	476074829.6	42	484288818.8	43	514430228.5	49	969406521.1	63	891849221.3	62	1032617147	69	24194487.56	9	21812751.63	7	13441096	7	803692595.3	44	840287709	51	846576797.9	49	546310765.9	46	574309436	47	588495960.5	45	6266297.75	4	2450215.906	4	0	0	335536354.6	34	338068204.3	30	321415687.8	29	471745814	37	415678694.3	29	459746587.3	33
1263	Flnb	59447010.5	9	35353095.25	7	68704730.25	11	63817494.31	16	87537127.63	14	126645561.5	16	8615221	8	9323731.875	5	7474188.5	3	18643882.5	8	17995399.56	8	19637736.81	11	48476347.38	18	59644629.27	18	56837347.34	17	2889141.156	5	3755724.875	5	2129893.625	3	38292309.23	8	8708922.656	6	6257035.75	3	45796400.38	10	14279393.75	7	19196380.78	9
1264	Flnc	3600040	4	0	0	24782198.13	10	21398899.14	11	25003376.5	12	59269069.5	17	15851961.75	4	10128959.5	3	19348740.63	5	62156286.88	8	95109904.47	11	71700049.2	9	48048022.25	8	62098655.6	12	38005341.56	8	1438041	2	1692623.531	3	1374817.281	2	7698446.031	6	9800804.125	7	3779325.813	6	0	0	15346647	3	4321051.5	5
1265	Flot1	3359641.5	1	0	0	2540134.25	1	0	0	0	0	0	0	0	0	0	0	0	0	0	0	0	0	0	0	0	0	0	0	0	0	0	0	0	0	0	0	0	0	0	0	0	0	0	0	0	0	0	0
1266	Flot2	5361881.25	2	0	0	7924188.125	4	10532368.75	2	4066072.875	3	10405707	1	0	0	0	0	0	0	16432095.97	4	15231735.16	4	11641448.09	3	12730716.5	2	37357.31641	1	9209357.25	3	0	0	0	0	0	0	602325.625	3	646311.5313	2	3897036.344	3	0	0	532165	2	211819.0781	1
1267	Flrt2	0	0	9036934	1	0	0	0	0	0	0	0	0	0	0	0	0	0	0	0	0	0	0	0	0	0	0	0	0	6102961	3	0	0	0	0	0	0	2884775	1	2909423.904	2	6431311.5	2	0	0	0	0	0	0
1268	Flrt3	0	0	0	0	0	0	0	0	0	0	0	0	0	0	0	0	0	0	0	0	0	0	0	0	0	0	0	0	0	0	0	0	0	0	0	0	558194.9375	1	0	0	0	0	0	0	0	0	0	0
1269	Fmn2	0	0	0	0	0	0	0	0	0	0	0	0	0	0	0	0	0	0	0	0	404321.625	1	0	0	0	0	0	0	0	0	0	0	0	0	0	0	0	0	0	0	0	0	0	0	0	0	0	0
1270	Fmnl2	0	0	0	0	0	0	0	0	0	0	0	0	0	0	0	0	0	0	0	0	0	0	2215004.5	1	0	0	0	0	0	0	0	0	0	0	0	0	0	0	0	0	0	0	0	0	0	0	0	0
1271	Fmnl3	2769832	1	0	0	0	0	0	0	3573605	1	0	0	0	0	0	0	0	0	0	0	0	0	0	0	0	0	0	0	0	0	0	0	0	0	0	0	0	0	0	0	0	0	0	0	0	0	0	0
1272	Fmo5	0	0	0	0	0	0	0	0	0	0	0	0	0	0	0	0	0	0	0	0	0	0	0	0	0	0	0	0	0	0	131259.4648	2	0	0	0	0	0	0	0	0	0	0	0	0	0	0	0	0
1273	Fmr1	2787081.25	3	5939721.688	4	3143928.563	3	2749646.438	3	2654791.5	2	8735163.813	5	0	0	0	0	0	0	0	0	2655318.75	1	3156272.25	1	7127435	2	9410361.25	3	8493543.75	3	0	0	0	0	0	0	0	0	0	0	0	0	4006736.625	3	8410669.438	4	4851937.5	3
1274	Fn1	0	0	0	0	1723051.375	1	0	0	0	0	0	0	0	0	0	0	0	0	1260880	1	946703.2656	2	0	0	0	0	0	0	0	0	3021376.359	4	1898324.188	2	2235405.813	2	30104443.25	9	16033871.31	7	32518750.67	9	0	0	0	0	0	0
1275	Fn3krp	0	0	0	0	0	0	2441277.75	1	0	0	0	0	0	0	0	0	0	0	0	0	0	0	0	0	0	0	781625.125	1	519167.4688	1	0	0	0	0	0	0	0	0	3857991.5	1	0	0	0	0	0	0	0	0
1276	Fnbp1	6404419	2	2534300	1	5944363.75	2	0	0	0	0	0	0	0	0	0	0	0	0	0	0	0	0	0	0	0	0	0	0	0	0	0	0	0	0	0	0	0	0	0	0	0	0	0	0	0	0	0	0
1277	Fnbp1l	66618207.55	15	20304535.42	11	71666734.55	14	34099506.23	8	31976980.63	8	44421872.95	7	0	0	0	0	0	0	21085828.88	5	29528190.5	6	21536296	5	30573951.5	5	29510625.5	6	25355336.75	4	0	0	0	0	0	0	83999390.95	9	81610336.03	7	80007130.57	8	35314534.88	6	46077602.25	5	25084848	2
1278	Fnbp4	0	0	562916.3125	1	452352.5	1	1328873.125	2	1362481.75	1	0	0	0	0	0	0	0	0	0	0	0	0	0	0	0	0	2115754.5	1	0	0	0	0	0	0	0	0	0	0	0	0	0	0	0	0	0	0	0	0
1279	Fndc3a	71838.54688	1	73538.57031	1	85408.09375	1	0	0	199698.3281	1	0	0	0	0	0	0	0	0	0	0	0	0	0	0	2521459.25	1	0	0	1878628	1	0	0	0	0	0	0	0	0	0	0	0	0	0	0	0	0	0	0
1280	Fndc3b	58332430.75	8	51733969.28	8	44096554.56	7	2959453.5	1	5421583	3	11582350	2	0	0	0	0	0	0	8467166.5	2	11276874	3	9842907.25	3	0	0	0	0	3036537	1	0	0	0	0	0	0	80735301.25	4	32179956.19	7	98777849.02	8	0	0	4420701.5	1	0	0
1281	Fopnl	0	0	0	0	0	0	0	0	0	0	0	0	0	0	0	0	0	0	0	0	0	0	0	0	0	0	0	0	0	0	0	0	0	0	0	0	0	0	0	0	3192665.75	1	0	0	0	0	0	0
1282	Fosl1	1380997.188	2	16750118.91	5	6962797.625	3	8437780	6	28906540	4	9201795.5	4	0	0	0	0	0	0	0	0	0	0	0	0	15274837	1	0	0	0	0	0	0	0	0	0	0	0	0	6065848.844	2	0	0	54844400.61	6	34441990.5	3	18095368.25	3
1283	Fosl2	48365498	5	32653014.25	5	16395223.22	4	132667530.3	13	128415597.8	12	138911709.5	10	0	0	0	0	0	0	0	0	0	0	0	0	15365086.94	4	9351185.951	5	13025037.02	5	0	0	0	0	0	0	142613.75	1	0	0	677033.6875	1	5919010.396	3	10829697	3	16535749.13	4
1284	Foxk1	0	0	0	0	0	0	8828895	2	8655686	1	7127805	1	0	0	0	0	0	0	0	0	0	0	0	0	9563110.75	3	0	0	9175062.25	3	0	0	0	0	0	0	0	0	0	0	0	0	4672900	2	4725932.5	1	4465284	1
1285	Foxk2	0	0	0	0	0	0	0	0	0	0	0	0	0	0	0	0	0	0	0	0	0	0	0	0	7236342	1	758163.25	2	1020558.438	1	0	0	0	0	0	0	0	0	0	0	0	0	985266.375	1	1054734.5	1	0	0
1286	Foxo1	5394602.5	1	0	0	5684576.5	1	0	0	0	0	0	0	0	0	0	0	0	0	1501691.422	3	1442901.281	3	4187265.844	4	4695522.094	4	2289302.781	3	2080885.938	3	0	0	0	0	0	0	1976068.5	2	5662141.906	4	4178958.313	3	3370371.5	1	844100.6875	2	2586061.469	2
1287	Foxo3	0	0	0	0	0	0	0	0	0	0	2780753.75	1	0	0	0	0	0	0	378012.5	1	345149.9375	1	0	0	475021	1	0	0	0	0	0	0	0	0	0	0	0	0	0	0	0	0	0	0	0	0	0	0
1288	Fpgs	0	0	3087643.25	1	0	0	0	0	0	0	0	0	0	0	0	0	0	0	0	0	0	0	0	0	0	0	0	0	0	0	0	0	0	0	0	0	0	0	0	0	0	0	0	0	0	0	0	0
1289	Frg1	0	0	0	0	0	0	9188370.125	3	3862455.75	3	9280559.875	3	0	0	0	0	0	0	0	0	0	0	0	0	3825010.625	2	3395825.313	3	2033940.375	1	0	0	0	0	0	0	0	0	0	0	0	0	2606820.75	1	4491308.625	2	3930584.25	1
1290	Frmd4a	21091125.41	7	24761384.38	8	17070305.69	7	4318670.125	2	4855942.969	4	7585506.75	4	0	0	0	0	0	0	2370651.188	3	0	0	2224544.531	3	527477.9375	1	349959.2813	1	548150.625	1	0	0	0	0	0	0	12318172	1	14610023.75	3	17009463.38	4	0	0	0	0	0	0
1291	Frs2	0	0	0	0	0	0	0	0	0	0	0	0	0	0	0	0	0	0	1065034.375	1	1831465.5	1	0	0	3097994.5	1	2220505.5	1	0	0	0	0	0	0	0	0	0	0	0	0	0	0	2688705.25	1	0	0	2426166.75	1
1292	Fscn1	0	0	0	0	0	0	0	0	0	0	706092.5625	1	0	0	2716093	1	3861261	1	0	0	0	0	0	0	0	0	0	0	0	0	0	0	0	0	0	0	0	0	0	0	0	0	0	0	0	0	0	0
1293	Fstl4	0	0	0	0	0	0	0	0	0	0	0	0	0	0	0	0	0	0	0	0	0	0	0	0	27817.4082	1	0	0	0	0	0	0	0	0	0	0	0	0	0	0	0	0	0	0	0	0	0	0
1294	Ftsj3	0	0	4268449.563	2	0	0	34280035.66	5	26099147.75	4	20121597	3	5392451.688	3	1985243.875	1	1574843.375	1	0	0	709831.375	1	1068175.906	2	5382395.75	4	5687206	5	4533168.938	3	0	0	0	0	0	0	0	0	950614.5	1	0	0	5949716.438	3	942171.875	1	1328956.094	2
1295	Fubp1	6537603	2	0	0	14187260.5	3	58062535.88	5	33666597.94	2	39244261.5	2	0	0	0	0	0	0	1219312.125	1	0	0	0	0	56091572.66	9	52047476.06	9	60822321.25	8	0	0	0	0	0	0	0	0	0	0	4656778	1	69217474	9	65953978.13	9	19701317.13	5
1296	Fubp3	332524876.9	28	350761204.5	24	321372846.9	21	113392487.4	13	79964933.03	10	160870639.4	11	0	0	0	0	0	0	105144580.3	12	130888131.9	17	90894828.36	13	48323102.19	11	68072968.88	12	135630236.9	15	0	0	0	0	0	0	158494859.9	21	159074849.9	16	179411952.3	18	83544940.13	12	140722957	14	133908903.1	15
1297	Fus	0	0	0	0	0	0	5195201.5	2	0	0	7585272.719	4	8466325.422	4	8233498.25	4	7498830.563	3	0	0	0	0	0	0	0	0	423843.7813	2	0	0	316770.25	1	0	0	0	0	2223936.75	2	0	0	0	0	3142638.5	3	0	0	0	0
1298	Fxr1	172534765.8	11	167192774.6	10	186280872.3	11	60053799.88	7	117147964.9	11	67570687	9	0	0	0	0	0	0	10840388.5	4	4049738.25	5	9580943.75	3	39135539.69	10	25565842.13	8	30256018.5	6	0	0	0	0	0	0	52999685.75	6	34945147.5	6	66199612.5	8	87099572.25	10	81692232.13	8	66986794.5	6
1299	Fxr2	10848962.27	8	17476439.88	9	4684997.313	7	81546958	15	6099613	7	105954884.4	9	0	0	0	0	0	0	28561398.88	7	26004254.44	17	24420780.25	14	157967408.3	17	96722919.38	19	55868613.5	17	0	0	23625.09961	1	12160.51074	1	15564627.76	8	68862368.31	12	28067789.45	9	13566389	6	24077402.5	10	5163552.461	6
1300	Fxyd5	0	0	0	0	11538557	1	0	0	0	0	0	0	0	0	0	0	0	0	0	0	0	0	0	0	0	0	0	0	0	0	0	0	0	0	0	0	0	0	0	0	0	0	0	0	0	0	0	0
1301	Fyb	0	0	665713.75	1	0	0	0	0	0	0	0	0	0	0	0	0	0	0	0	0	0	0	0	0	0	0	0	0	0	0	0	0	0	0	0	0	0	0	0	0	0	0	0	0	0	0	0	0
1302	Fyco1	0	0	0	0	0	0	0	0	0	0	0	0	0	0	0	0	0	0	0	0	13937192	1	3654706.719	3	0	0	0	0	0	0	0	0	0	0	0	0	0	0	0	0	0	0	0	0	0	0	0	0
1303	Fyttd1	0	0	0	0	0	0	0	0	0	0	0	0	0	0	0	0	0	0	0	0	0	0	0	0	0	0	0	0	0	0	0	0	0	0	0	0	0	0	0	0	0	0	0	0	1876241.5	1	0	0
1304	G3bp1	99502168.5	18	89077658	15	91381808.06	15	123172622.3	18	112837367.2	14	133513083.8	17	0	0	0	0	0	0	94040412.13	10	86550264.5	10	84852370	10	215215596.4	23	232122294.2	20	259255122	19	0	0	0	0	0	0	182316483.9	18	182937128.2	15	186211794.3	18	242757363.3	17	256515979.3	15	357333921.5	20
1305	G3bp2	8524210	3	11415523.25	4	9762698.25	2	26620730.25	4	21536006	3	16451372.5	2	0	0	0	0	0	0	7653526.5	1	8495062	1	7899119	1	29484902.5	2	22337938	1	27997723.75	2	0	0	0	0	0	0	7089392.123	2	8294747.43	3	290202.624	3	3023385.75	1	27028963.5	2	0	0
1306	G6pdx	0	0	0	0	0	0	51583561.13	8	75936240.78	12	109638627	10	0	0	0	0	0	0	19502788	1	24625543	2	23148585.38	3	91426995	7	101305051.3	8	92765402.25	8	0	0	0	0	0	0	15599743	2	20471131	3	19920451	3	101162979.8	9	107522424	8	58928984.75	4
1307	Gab1	0	0	10511509	1	9354731	1	4864093.125	2	4879788	1	8700350.25	2	0	0	0	0	0	0	15531607.63	2	16909053.75	2	13327455	1	2948737.625	2	0	0	3246817	1	0	0	0	0	0	0	11121407.38	3	11495573.75	2	2530461.5	1	9228422.75	2	0	0	3110949.5	1
1308	Gab2	0	0	0	0	0	0	1275952.5	1	2341135.75	1	1815503.75	1	0	0	0	0	0	0	0	0	0	0	0	0	0	0	0	0	0	0	0	0	0	0	0	0	0	0	0	0	0	0	0	0	0	0	0	0
1309	Gabbr2	0	0	0	0	0	0	0	0	0	0	0	0	0	0	63667.23047	1	0	0	0	0	0	0	0	0	0	0	0	0	0	0	0	0	0	0	0	0	0	0	0	0	0	0	0	0	0	0	0	0
1310	Gabpa	0	0	0	0	0	0	0	0	0	0	0	0	0	0	0	0	0	0	0	0	0	0	0	0	524253.9688	1	0	0	454321.4688	2	0	0	0	0	0	0	0	0	0	0	0	0	0	0	0	0	574503.375	1
1311	Gag	10670421	1	30631989	2	26889965	2	0	0	0	0	0	0	0	0	0	0	0	0	7757478.5	2	7309689.75	2	7173957.75	2	2923436.75	1	2413766.5	1	0	0	0	0	0	0	0	0	0	0	0	0	0	0	0	0	0	0	0	0
1312	Gak	29374497.13	5	41192238.5	5	50870222.95	7	10444364.91	3	25326894.25	4	6623765.5	1	0	0	0	0	0	0	1886783.5	2	3490256.5	4	4470653.688	6	1510690.813	2	340464.125	1	449535.2188	1	0	0	0	0	0	0	1768545.156	2	1965571.5	1	3974656.813	3	0	0	0	0	0	0
1313	Galk1	0	0	0	0	8887700	1	5918104	1	0	0	9637224	1	0	0	0	0	0	0	0	0	0	0	0	0	0	0	0	0	0	0	0	0	0	0	0	0	0	0	0	0	0	0	0	0	0	0	0	0
1314	Gapdh	475350800.4	22	424776695.3	18	465752985.9	23	473628689	15	446679669.9	19	407998381	16	252517972.5	7	332811106.5	6	307949121.5	6	869253719.1	14	914708013.9	16	785396311.3	16	837379102.3	18	729674218.3	17	762535284.7	15	66814357.77	8	44949905.75	6	57204649.63	8	583211710.9	15	618776070.6	19	595043377.5	16	429517348.2	15	311782528.7	11	462844889.5	14
1315	Gapvd1	1441493.375	1	0	0	0	0	0	0	0	0	2107444	1	0	0	0	0	0	0	790678.4375	1	752195.3125	1	782069.4375	2	652496.0625	1	0	0	530199.75	1	0	0	0	0	0	0	0	0	0	0	0	0	912872.75	1	0	0	0	0
1316	Gar1	0	0	0	0	0	0	570550.3125	1	777871.8125	1	0	0	0	0	0	0	0	0	0	0	0	0	0	0	3081853	1	0	0	2581016.25	1	0	0	0	0	0	0	0	0	0	0	0	0	773436.8125	1	1342706.5	1	0	0
1317	Garem	0	0	0	0	2066033.5	1	0	0	0	0	0	0	0	0	0	0	0	0	0	0	0	0	0	0	0	0	0	0	0	0	0	0	0	0	0	0	0	0	0	0	0	0	0	0	0	0	0	0
1318	Gars	6676392.5	1	4952093	1	0	0	13473682	2	13866952.09	3	15778061	2	14320857.63	4	1043003	1	1433833.25	2	0	0	0	0	0	0	1140153.375	1	0	0	0	0	0	0	0	0	0	0	0	0	492230.8438	2	0	0	0	0	0	0	0	0
1319	Gart	5600479.25	3	1452035.125	1	2504827	2	0	0	1539138.438	2	2067430.75	2	0	0	0	0	0	0	0	0	0	0	9481177.961	2	14563895	1	0	0	13865312	1	0	0	0	0	410744.8438	1	102864.0938	1	0	0	88331.22656	1	0	0	0	0	0	0
1320	Gas2	0	0	0	0	0	0	0	0	0	0	0	0	0	0	0	0	0	0	0	0	0	0	0	0	0	0	0	0	238114.375	1	0	0	0	0	0	0	0	0	0	0	0	0	4559570.25	2	0	0	0	0
1321	Gas7	271167397.7	28	298864536.9	26	301610377.2	29	6610872.898	4	14230123.3	4	8784330.258	3	0	0	0	0	0	0	149984411.8	10	177535815.4	15	162045471.5	12	14930249.58	5	17184341.66	6	15605336.63	5	0	0	0	0	0	0	192669118.9	15	243809977.3	14	199140147.8	16	4103076.813	3	7148854.114	4	11321583	3
1322	Gata1	0	0	0	0	0	0	10093840	1	0	0	0	0	0	0	0	0	0	0	0	0	0	0	0	0	0	0	0	0	0	0	0	0	0	0	0	0	0	0	0	0	0	0	0	0	0	0	0	0
1323	Gata4	0	0	0	0	0	0	0	0	1367302.25	1	0	0	0	0	0	0	0	0	0	0	0	0	0	0	434046.3125	2	291445.9375	1	0	0	0	0	0	0	0	0	0	0	0	0	0	0	0	0	0	0	0	0
1324	Gatad1	0	0	0	0	0	0	0	0	0	0	0	0	0	0	0	0	0	0	0	0	0	0	0	0	0	0	0	0	0	0	0	0	0	0	0	0	0	0	0	0	0	0	0	0	0	0	1700799.75	1
1325	Gatad2a	0	0	4590262.5	1	4560991	1	19812045.38	4	18923290.75	4	14605725.25	6	0	0	0	0	0	0	0	0	0	0	0	0	5809052.25	3	10642209.38	3	10148058.25	2	0	0	0	0	0	0	0	0	0	0	0	0	5366420.75	2	0	0	2126006.5	1
1326	Gatad2b	0	0	0	0	0	0	20950652	7	32079378.25	6	188512645.8	10	0	0	0	0	0	0	0	0	0	0	0	0	42395518.69	6	33677597.25	5	34642122.5	5	0	0	0	0	0	0	0	0	0	0	0	0	23346913.75	3	16845267	2	16998325.5	2
1327	Gbas	0	0	2641661.75	1	0	0	0	0	1528997.625	1	0	0	0	0	0	0	0	0	0	0	0	0	0	0	0	0	0	0	0	0	0	0	0	0	0	0	0	0	0	0	0	0	0	0	0	0	0	0
1328	Gbf1	160266.8125	1	133833464	1	178502.4219	1	250070.375	1	0	0	0	0	0	0	0	0	0	0	995641.375	1	0	0	0	0	0	0	0	0	0	0	0	0	486460.75	1	435285.3438	1	0	0	0	0	0	0	0	0	0	0	0	0
1329	Gcc1	0	0	194851.6094	1	0	0	0	0	0	0	0	0	0	0	0	0	0	0	0	0	0	0	0	0	0	0	5571954	1	5026092.5	1	0	0	0	0	0	0	0	0	0	0	0	0	0	0	0	0	0	0
1330	Gcfc2	540428.25	1	0	0	0	0	381069	1	360465.1875	1	526915.8125	1	0	0	0	0	0	0	0	0	0	0	0	0	0	0	0	0	0	0	0	0	0	0	0	0	0	0	0	0	0	0	0	0	0	0	0	0
1331	Gclm	0	0	0	0	0	0	910162.3125	1	0	0	0	0	0	0	0	0	0	0	0	0	0	0	0	0	0	0	0	0	0	0	0	0	0	0	0	0	0	0	0	0	0	0	0	0	0	0	0	0
1332	Gcn1l1	0	0	0	0	0	0	0	0	6903609.25	2	8785625.125	3	1947476.75	1	2743662	1	0	0	0	0	0	0	0	0	2049400.375	2	1515135.625	1	2351377.641	2	0	0	76497.11719	1	64024.0625	1	0	0	146573.4375	1	0	0	0	0	0	0	0	0
1333	Gcnt1	0	0	0	0	5440113.5	1	0	0	2722979.75	1	3883642.25	1	0	0	2814332	1	0	0	0	0	0	0	0	0	0	0	11743796	1	0	0	765028.0625	1	0	0	0	0	0	0	0	0	0	0	6557522	1	7526486.5	1	0	0
1334	Gdi2	0	0	0	0	0	0	0	0	0	0	0	0	0	0	0	0	0	0	0	0	0	0	0	0	0	0	0	0	0	0	0	0	0	0	0	0	0	0	177380.5781	1	0	0	0	0	0	0	0	0
1335	Gem	0	0	0	0	0	0	0	0	0	0	0	0	0	0	0	0	0	0	0	0	0	0	0	0	0	0	0	0	0	0	0	0	0	0	0	0	0	0	0	0	0	0	1079267.125	1	0	0	0	0
1336	Gemin5	0	0	0	0	0	0	0	0	0	0	0	0	4775461.5	1	0	0	0	0	0	0	0	0	0	0	0	0	0	0	0	0	0	0	0	0	0	0	0	0	0	0	0	0	0	0	0	0	0	0
1337	Gemin7	6052894.5	1	0	0	0	0	0	0	2589891.75	1	0	0	0	0	0	0	0	0	0	0	0	0	0	0	0	0	0	0	0	0	0	0	0	0	0	0	0	0	0	0	0	0	0	0	0	0	0	0
1338	Gen1	3499944.25	1	6408592.25	2	0	0	3285179	1	0	0	0	0	0	0	0	0	0	0	0	0	0	0	0	0	0	0	0	0	0	0	0	0	0	0	0	0	0	0	0	0	0	0	0	0	0	0	0	0
1339	Gfm1	0	0	0	0	0	0	0	0	0	0	0	0	0	0	0	0	0	0	0	0	0	0	27228934	1	0	0	0	0	0	0	0	0	0	0	0	0	0	0	382986.0313	1	0	0	0	0	343641.7188	1	0	0
1340	Gfod2	0	0	0	0	0	0	0	0	0	0	0	0	0	0	0	0	0	0	3083948.5	1	0	0	0	0	0	0	0	0	0	0	0	0	0	0	0	0	0	0	0	0	0	0	0	0	0	0	0	0
1341	Gfpt1	7710664.25	2	8584443.25	2	6268340.25	2	0	0	2195951.25	1	0	0	0	0	0	0	0	0	3492684.25	1	3435028.25	1	0	0	4176314.625	2	2453072.5	1	3667832.5	1	0	0	0	0	0	0	0	0	0	0	0	0	0	0	0	0	0	0
1342	Gga1	16352613.75	4	9197344.5	2	20298385.25	4	14539638.69	5	21455568.94	5	56655981.94	7	0	0	0	0	0	0	27896951.63	7	22811258.88	4	46892785.5	8	36120695.25	6	33077390.78	7	19054064.5	3	0	0	0	0	0	0	23436276	3	79712588	6	23771037.38	4	14501377	2	13263650.5	2	12790806.25	2
1343	Gga2	7397740	1	8892815.5	2	20077440.84	4	0	0	0	0	0	0	0	0	0	0	0	0	1793586.875	2	18757677	4	9730636	4	8009458	2	0	0	10694048	1	0	0	0	0	0	0	0	0	0	0	0	0	0	0	0	0	11535773	1
1344	Gga3	4822345	1	214142.2969	1	5624154.5	1	0	0	0	0	0	0	0	0	0	0	0	0	0	0	0	0	0	0	0	0	0	0	0	0	0	0	0	0	0	0	1085778.25	2	1168683.25	2	750627.5625	2	242189.9688	1	0	0	0	0
1345	Ggcx	0	0	0	0	0	0	0	0	0	0	0	0	0	0	0	0	0	0	0	0	0	0	0	0	0	0	0	0	0	0	0	0	0	0	0	0	0	0	0	0	0	0	9838753	1	0	0	0	0
1346	Gigyf1	2786620.375	3	1453778.5	3	7265729.156	4	0	0	0	0	0	0	0	0	0	0	0	0	24477405.5	6	20187783.13	6	10821773.5	5	0	0	2677935.75	1	0	0	0	0	0	0	0	0	8479269.734	3	4834207.313	2	4334510	1	0	0	0	0	0	0
1347	Gigyf2	383367134.4	40	318527988.4	38	307659077.5	38	47993025.44	11	93826983.34	17	161946157.5	14	0	0	0	0	0	0	246224175.3	28	232554592.6	29	277833223	34	77941314.56	17	104334611.2	19	53509445.05	13	0	0	0	0	0	0	190712691	22	198418757.1	22	173723815	20	58183688	12	50364563.16	9	36328159.69	9
1348	Gimap3	0	0	0	0	0	0	0	0	0	0	2828045.75	1	0	0	0	0	0	0	0	0	0	0	0	0	0	0	0	0	0	0	0	0	0	0	0	0	0	0	0	0	0	0	0	0	0	0	0	0
1349	Gins4	0	0	0	0	3228611.5	1	0	0	0	0	0	0	0	0	0	0	0	0	0	0	0	0	0	0	0	0	0	0	0	0	0	0	0	0	0	0	0	0	0	0	0	0	0	0	0	0	0	0
1350	Git1	57190846.44	11	41879185.69	5	55967609	10	10953416.75	2	14330063.38	3	7925784.25	2	0	0	0	0	0	0	72106825.75	8	69184460.75	10	55225767.5	10	0	0	5837900	2	0	0	0	0	0	0	0	0	11564166.75	5	18880712.44	6	28391091.5	5	1161012.625	1	0	0	0	0
1351	Git2	1287661.625	7	2498040.125	4	1334525.813	4	465293.0313	2	0	0	650900.4844	2	0	0	0	0	0	0	42538901.56	10	52776904.36	10	92414855.23	12	16374584.16	4	11859228.22	5	9454168.813	4	0	0	0	0	0	0	19768275.5	7	16112027.47	6	15076110.19	6	4573805.5	5	0	0	9132854.25	3
1352	Gja1	0	0	0	0	0	0	6996755	1	0	0	0	0	0	0	0	0	0	0	0	0	0	0	0	0	1836698.375	1	0	0	0	0	0	0	0	0	0	0	0	0	0	0	0	0	3889758.25	1	0	0	0	0
1353	Gja8	0	0	0	0	0	0	0	0	0	0	0	0	0	0	0	0	0	0	0	0	0	0	0	0	0	0	0	0	3009134.75	1	0	0	0	0	0	0	0	0	0	0	0	0	0	0	0	0	0	0
1354	Gjb5	0	0	0	0	0	0	0	0	0	0	0	0	0	0	0	0	0	0	0	0	0	0	0	0	2256417.25	1	2591169.25	1	2353308	1	0	0	0	0	0	0	0	0	0	0	0	0	0	0	0	0	0	0
1355	Gkap1	6863261	1	8152296.5	1	8467832	1	6023548.781	4	5891588.625	2	7136653.25	4	0	0	0	0	0	0	0	0	0	0	0	0	3154174	1	16565394.5	3	8128413.75	2	0	0	0	0	0	0	0	0	0	0	0	0	26526240.25	3	32733896.75	3	18980273.5	3
1356	Glcci1	10046066.5	2	10640823	2	8195042	3	7885753.25	2	0	0	0	0	0	0	0	0	0	0	0	0	0	0	0	0	0	0	0	0	3014437.75	2	0	0	0	0	0	0	0	0	4310533.188	2	4520160.5	1	2731221.5	1	0	0	5112372.5	1
1357	Gldc	0	0	835722.875	1	0	0	0	0	0	0	0	0	0	0	0	0	0	0	0	0	0	0	0	0	0	0	0	0	0	0	0	0	0	0	0	0	0	0	0	0	0	0	0	0	0	0	0	0
1358	Gli3	23930384.84	7	20688775	5	37781659.14	9	1788559.75	1	0	0	146375.5	1	0	0	0	0	0	0	31136672.05	10	36290113.38	10	42128623.57	13	3905531.75	1	0	0	0	0	0	0	0	0	0	0	15182831.86	7	15033429.5	6	15358540.4	6	0	0	0	0	0	0
1359	Glo1	17423566	2	17276430	1	23881675	2	19054245	2	12055729.88	3	17530836	2	0	0	0	0	0	0	1663911.375	1	1977172.25	1	4037955.25	1	8166967.5	1	998406.4375	1	0	0	0	0	0	0	0	0	23292343.25	3	9821170.656	2	8710514.125	2	8697580.75	2	6912644	1	3330740.75	1
1360	Glrx3	0	0	0	0	0	0	0	0	0	0	2204684.5	1	0	0	0	0	0	0	0	0	0	0	0	0	0	0	307011.875	1	0	0	0	0	0	0	0	0	0	0	0	0	0	0	0	0	0	0	0	0
1361	Gls	68768101.25	8	42998721.5	6	68492112.5	7	2284440.75	1	0	0	1734761.25	1	0	0	0	0	0	0	0	0	0	0	0	0	0	0	0	0	0	0	0	0	0	0	0	0	28071803.61	7	16783928.8	5	16369039.25	4	0	0	0	0	0	0
1362	Gls2	0	0	0	0	0	0	0	0	123348.2656	1	0	0	0	0	0	0	0	0	0	0	0	0	0	0	0	0	0	0	0	0	0	0	0	0	0	0	0	0	0	0	0	0	0	0	0	0	0	0
1363	Gltscr2	0	0	0	0	2191097	2	30761912.06	6	15477514.81	5	20911167.5	4	0	0	0	0	0	0	0	0	0	0	0	0	11038108.38	2	9872537.75	3	12312754.75	3	0	0	0	0	0	0	0	0	0	0	0	0	46159979.75	8	31896671	6	24210812	3
1364	Glud1	16064344	6	32794607.56	7	26586352.75	6	3201419.5	2	0	0	1761534.625	1	0	0	0	0	0	0	628338.625	1	577109.4375	1	260320	1	0	0	0	0	0	0	0	0	0	0	0	0	0	0	2241962.75	1	0	0	0	0	0	0	0	0
1365	Glyr1	1176069.25	1	0	0	0	0	17951256.81	6	9937452.25	2	26041419	4	0	0	0	0	0	0	0	0	0	0	0	0	1476419.75	1	0	0	1202544.75	1	0	0	0	0	0	0	0	0	0	0	0	0	11119545.75	2	5844303	2	2560890	1
1366	Gm10020	82716084.72	9	74347878.38	9	25406904.28	7	42856137.72	4	71949648	6	88937964.69	7	63912472.81	6	173466075.1	9	152298772.1	5	134950119.3	2	141299573.4	2	146986897	3	146031424	1	126915624	1	144015846.3	3	18314781.03	3	4912927.953	2	2274308.5	1	150611784.5	6	181713904.5	6	233345230.5	6	159480098.8	7	172819022.5	4	136812045	3
1367	Gm10093	1285181.375	1	0	0	1606379	1	4267355.688	3	3478716.5	1	2001239.375	1	2178040.5	1	0	0	2324200.75	1	0	0	0	0	0	0	13363137	2	15735078	3	3026229.5	1	0	0	0	0	0	0	0	0	0	0	0	0	3746580.5	1	0	0	0	0
1368	Gm10094	0	0	1023070.375	1	0	0	23213121.13	6	37256847.63	10	27752029.5	7	0	0	0	0	0	0	0	0	2104597	1	0	0	36197381.13	2	36051435.63	2	36669793.38	2	0	0	0	0	0	0	0	0	0	0	0	0	26437112.36	3	38621291.25	3	36165041	2
1369	Gm10108	0	0	0	0	0	0	2439897.25	1	0	0	2109124.5	1	0	0	0	0	0	0	0	0	0	0	0	0	0	0	0	0	0	0	0	0	0	0	0	0	0	0	0	0	0	0	0	0	822158.1875	1	0	0
1370	Gm10174	0	0	0	0	0	0	0	0	0	0	0	0	0	0	0	0	0	0	0	0	0	0	0	0	0	0	0	0	1519923.75	1	0	0	0	0	0	0	0	0	0	0	0	0	0	0	0	0	0	0
1371	Gm10263	0	0	0	0	0	0	0	0	0	0	0	0	0	0	0	0	0	0	0	0	0	0	0	0	0	0	0	0	0	0	1988983.986	2	1912611.375	1	0	0	0	0	0	0	0	0	0	0	0	0	0	0
1372	Gm10760	0	0	0	0	0	0	840068.25	1	0	0	0	0	0	0	0	0	0	0	0	0	0	0	0	0	0	0	0	0	0	0	0	0	0	0	0	0	0	0	0	0	0	0	0	0	0	0	0	0
1373	Gm10817	3361464.25	1	0	0	0	0	0	0	0	0	0	0	0	0	0	0	0	0	0	0	0	0	0	0	0	0	0	0	0	0	0	0	0	0	0	0	0	0	0	0	0	0	0	0	0	0	0	0
1374	Gm12394	0	0	0	0	3322755	1	0	0	0	0	0	0	0	0	0	0	0	0	0	0	0	0	0	0	0	0	0	0	0	0	0	0	0	0	0	0	0	0	0	0	0	0	0	0	0	0	0	0
1375	Gm12666	0	0	0	0	0	0	710604.3828	2	0	0	0	0	0	0	0	0	0	0	0	0	0	0	0	0	0	0	0	0	0	0	0	0	0	0	0	0	0	0	0	0	0	0	0	0	0	0	0	0
1376	Gm12728	0	0	0	0	0	0	11466006.25	2	0	0	0	0	0	0	0	0	0	0	0	0	0	0	0	0	0	0	0	0	0	0	0	0	0	0	0	0	0	0	0	0	0	0	0	0	0	0	0	0
1377	Gm13034	0	0	0	0	0	0	0	0	0	0	0	0	0	0	0	0	0	0	0	0	0	0	0	0	0	0	0	0	0	0	0	0	0	0	0	0	0	0	0	0	0	0	0	0	0	0	2974245	1
1378	Gm14226	68684264	1	56522296.5	2	80623867	2	89867448	1	124839096	1	44533821	3	0	0	0	0	0	0	36499100	1	40667676	1	39675148	1	48524436	1	44273592	1	40025508	1	0	0	0	0	0	0	10039362	1	11391422	1	0	0	0	0	0	0	23798160	1
1379	Gm15013	0	0	0	0	0	0	0	0	0	0	0	0	54553701.25	5	63340314.13	6	0	0	131081888	2	22315101	2	0	0	146033196	2	106850981	2	132949731.9	4	0	0	0	0	0	0	0	0	0	0	0	0	0	0	0	0	96656666	3
1380	Gm15114	0	0	0	0	0	0	291502.625	2	198371.0156	2	0	0	0	0	0	0	0	0	0	0	0	0	0	0	0	0	0	0	0	0	0	0	0	0	0	0	0	0	0	0	0	0	0	0	0	0	0	0
1381	Gm1527	0	0	0	0	0	0	0	0	0	0	0	0	0	0	0	0	0	0	0	0	0	0	0	0	0	0	0	0	0	0	0	0	0	0	0	0	0	0	0	0	0	0	4326994	1	0	0	0	0
1382	Gm15800	0	0	0	0	0	0	0	0	0	0	0	0	0	0	0	0	0	0	0	0	4495342	1	0	0	0	0	0	0	0	0	0	0	0	0	1396250.75	1	0	0	0	0	0	0	0	0	0	0	0	0
1383	Gm17541	0	0	0	0	0	0	0	0	0	0	0	0	0	0	0	0	0	0	0	0	0	0	0	0	0	0	0	0	0	0	902020.8125	1	0	0	0	0	0	0	0	0	0	0	0	0	0	0	0	0
1384	Gm17641	0	0	0	0	2604823.75	1	0	0	0	0	0	0	0	0	0	0	0	0	0	0	0	0	0	0	0	0	0	0	0	0	0	0	0	0	0	0	0	0	0	0	0	0	0	0	0	0	0	0
1385	Gm17669	0	0	0	0	0	0	14764714.56	4	13985358.44	6	18042401.19	5	0	0	0	0	0	0	0	0	0	0	0	0	29206149.8	4	21681394.48	4	26591793.74	5	0	0	0	0	0	0	67436190.66	7	73155086.25	6	73414318.41	7	109272116.4	6	108154191.3	5	91297630.63	5
1386	Gm20431	0	0	0	0	0	0	0	0	0	0	6282596.5	1	0	0	0	0	0	0	0	0	0	0	0	0	0	0	0	0	0	0	609685.5625	1	0	0	0	0	0	0	0	0	0	0	0	0	0	0	0	0
1387	Gm21972	0	0	0	0	0	0	0	0	0	0	0	0	0	0	0	0	0	0	0	0	0	0	0	0	0	0	0	0	1511682.25	1	0	0	0	0	0	0	0	0	0	0	0	0	0	0	0	0	0	0
1388	Gm21992	0	0	0	0	0	0	2195595	2	0	0	0	0	0	0	0	0	0	0	0	0	0	0	0	0	0	0	0	0	0	0	0	0	0	0	0	0	0	0	0	0	0	0	0	0	0	0	0	0
1389	Gm28036	0	0	0	0	0	0	8862110	1	13596497.5	2	11251470.25	2	0	0	0	0	0	0	0	0	0	0	0	0	0	0	3328468.25	1	4052378.75	1	0	0	0	0	0	0	0	0	0	0	0	0	0	0	0	0	0	0
1390	Gm4832	0	0	31464564	1	0	0	0	0	31484344	1	37459580	1	21612266	1	26172602	1	0	0	0	0	0	0	0	0	0	0	0	0	0	0	0	0	0	0	0	0	0	0	0	0	0	0	0	0	0	0	0	0
1391	Gm4841	0	0	0	0	0	0	0	0	0	0	0	0	0	0	0	0	0	0	0	0	0	0	2762441.75	1	0	0	0	0	0	0	0	0	0	0	0	0	0	0	0	0	0	0	0	0	0	0	0	0
1392	Gm4978	0	0	0	0	0	0	0	0	2273691.25	2	0	0	0	0	0	0	0	0	0	0	0	0	0	0	0	0	0	0	0	0	0	0	0	0	0	0	0	0	0	0	0	0	0	0	0	0	0	0
1393	Gm5117	0	0	0	0	2406930.5	1	0	0	0	0	0	0	0	0	0	0	0	0	0	0	1096720.375	1	958071.5625	1	987484.125	1	440351	1	878094.8125	1	0	0	0	0	0	0	0	0	0	0	0	0	1104082.125	1	663555.25	1	0	0
1394	Gm5218	9362146.813	4	10797739.75	4	8228670.063	3	0	0	0	0	0	0	1464489.125	2	2404944.25	1	1488904.375	1	294599.5938	1	2374473.926	4	950678.2656	2	0	0	0	0	0	0	1829725.125	4	3131153.875	4	2437476.852	5	0	0	0	0	0	0	0	0	0	0	0	0
1395	Gm5428	0	0	0	0	0	0	0	0	0	0	0	0	0	0	0	0	0	0	0	0	0	0	0	0	0	0	0	0	0	0	6585090.375	3	14241599	1	12046131.75	3	0	0	0	0	0	0	0	0	0	0	0	0
1396	Gm6434	0	0	0	0	0	0	0	0	0	0	1638740	1	0	0	0	0	0	0	0	0	0	0	0	0	0	0	0	0	0	0	0	0	0	0	0	0	0	0	0	0	0	0	0	0	0	0	0	0
1397	Gm6537	0	0	0	0	0	0	0	0	0	0	0	0	0	0	0	0	0	0	0	0	0	0	0	0	3279119	1	0	0	0	0	0	0	0	0	0	0	0	0	0	0	0	0	0	0	0	0	0	0
1398	Gm7104	0	0	0	0	0	0	0	0	0	0	0	0	0	0	0	0	0	0	0	0	0	0	0	0	0	0	0	0	0	0	0	0	0	0	0	0	0	0	0	0	1206686.5	1	0	0	0	0	0	0
1399	Gm766	0	0	0	0	0	0	0	0	0	0	0	0	0	0	0	0	0	0	7914414.5	1	0	0	0	0	0	0	0	0	0	0	0	0	0	0	0	0	10741761	1	9352115	1	9044574	1	0	0	0	0	0	0
1400	Gm7808	334111.4063	3	451365.375	2	243769.9219	2	259007.5469	3	360523.6563	1	298992.3125	1	0	0	0	0	0	0	0	0	0	0	0	0	0	0	0	0	0	0	0	0	0	0	0	0	0	0	0	0	0	0	0	0	0	0	0	0
1401	Gm7951	0	0	0	0	1100299.75	1	0	0	0	0	0	0	0	0	0	0	0	0	0	0	0	0	0	0	0	0	0	0	0	0	0	0	0	0	0	0	0	0	0	0	17201.47461	1	35860.44922	1	0	0	0	0
1402	Gm7964	0	0	0	0	0	0	0	0	0	0	0	0	0	0	149320.7813	2	0	0	0	0	0	0	0	0	88327251.25	16	0	0	0	0	0	0	0	0	0	0	0	0	0	0	0	0	0	0	190381547.9	15	0	0
1403	Gm9493	15613289.75	4	5239486	2	0	0	0	0	5650196.5	2	27507280	4	2680802.25	1	0	0	0	0	0	0	0	0	0	0	0	0	0	0	0	0	0	0	0	0	0	0	3130712.914	4	3594132.75	2	2906008.164	5	2372037.031	3	300464.2188	2	495435.4375	1
1404	Gm973	0	0	0	0	3585785.25	1	0	0	4700960	1	0	0	0	0	0	0	0	0	0	0	0	0	0	0	0	0	0	0	0	0	0	0	0	0	0	0	0	0	0	0	0	0	0	0	0	0	0	0
1405	Gm9825	0	0	0	0	0	0	30109354.27	6	25614029.5	5	55971021.54	11	0	0	0	0	0	0	0	0	0	0	0	0	0	0	0	0	0	0	0	0	0	0	0	0	0	0	0	0	0	0	43382091.75	8	22799806.38	6	32197007.25	6
1406	Gm9923	7493670.5	1	6565085	1	7834848	1	4490196	1	3855871.75	1	5523118	1	0	0	0	0	0	0	0	0	5323717.953	3	0	0	2941939.5	1	1812195.125	1	3759601	1	0	0	0	0	0	0	530841.0156	2	1189739.047	3	926632.6875	4	2557328.313	2	326083.4688	2	1807045.094	3
1407	Gmds	42272895.5	2	30079033	2	34050243	3	62510467.25	6	56101154.25	5	42239638.5	3	0	0	0	0	0	0	0	0	0	0	0	0	1288335.25	1	2491099.75	2	3186549.875	2	0	0	0	0	0	0	2971773.25	1	7829593	2	7523941.5	2	13584119.25	2	31274132.5	3	6198499.75	2
1408	Gmfb	3508490.25	1	0	0	0	0	0	0	0	0	0	0	0	0	0	0	0	0	0	0	0	0	0	0	10448199	1	0	0	0	0	0	0	0	0	0	0	0	0	0	0	0	0	0	0	0	0	0	0
1409	Gmnn	0	0	0	0	3280696.25	1	0	0	0	0	0	0	0	0	0	0	0	0	0	0	0	0	0	0	0	0	0	0	0	0	0	0	0	0	0	0	0	0	0	0	0	0	0	0	0	0	0	0
1410	Gmps	1132084.875	2	1591672.031	2	2664936.031	3	2809610.5	1	0	0	4687209	1	0	0	904798	1	0	0	0	0	0	0	0	0	834325.25	1	445369.125	1	823366.5625	1	0	0	0	0	0	0	0	0	0	0	0	0	0	0	0	0	968581	1
1411	Gna11	0	0	0	0	0	0	0	0	1305897.875	1	0	0	0	0	0	0	0	0	0	0	0	0	0	0	0	0	0	0	0	0	0	0	0	0	0	0	0	0	0	0	0	0	0	0	0	0	0	0
1412	Gna12	0	0	0	0	0	0	4727879.5	1	3272655.75	1	0	0	0	0	0	0	0	0	0	0	0	0	0	0	0	0	0	0	0	0	0	0	159968.3594	1	0	0	0	0	0	0	0	0	0	0	0	0	0	0
1413	Gnao1	0	0	0	0	0	0	0	0	0	0	0	0	0	0	0	0	0	0	0	0	0	0	0	0	927962.1875	1	0	0	0	0	0	0	0	0	0	0	0	0	0	0	0	0	0	0	0	0	0	0
1414	Gnas	0	0	0	0	0	0	0	0	5018580	1	0	0	0	0	0	0	3419872.75	1	0	0	0	0	0	0	0	0	0	0	0	0	0	0	0	0	0	0	0	0	0	0	0	0	2974060	1	0	0	0	0
1415	Gnat1	0	0	0	0	0	0	0	0	0	0	16736513	1	0	0	0	0	0	0	0	0	0	0	0	0	0	0	0	0	0	0	0	0	0	0	0	0	0	0	0	0	0	0	0	0	0	0	0	0
1416	Gnb1	0	0	0	0	0	0	0	0	0	0	0	0	0	0	0	0	4725864.5	1	0	0	0	0	0	0	0	0	0	0	0	0	0	0	0	0	0	0	0	0	0	0	0	0	0	0	0	0	0	0
1417	Gnb2l1	81945752	2	64634644	1	85080250	2	33266886	3	10979769	2	28139055	2	17611028.75	4	4773679.5	1	9538179.125	2	9549932.625	2	7944436.125	2	7578008.625	2	10999107.13	3	5626848.125	2	9716133.25	3	0	0	0	0	0	0	77097488.75	7	75962678.34	8	66400049.5	7	0	0	10424520.25	2	8388763	1
1418	Gne	0	0	1476849.563	2	932668.875	1	1973192.875	2	33121673.5	3	6816727.625	2	0	0	0	0	0	0	9501828.031	5	10377301.94	4	8806874.094	4	5834119.688	2	4157878.438	3	7266722.031	3	0	0	0	0	0	0	2446338.5	1	4621116.688	2	3013117.672	2	4332826.75	2	2967618.75	1	2712666.25	1
1419	Gnl1	0	0	0	0	0	0	0	0	2571771.25	2	2340055.5	1	0	0	0	0	0	0	734190.75	1	0	0	680892.0625	1	3960039	2	3266574.813	2	0	0	0	0	0	0	0	0	0	0	0	0	0	0	0	0	0	0	0	0
1420	Gnl2	0	0	0	0	1649269.5	1	18517077	3	13098317.16	4	12272279.13	5	0	0	0	0	791720.4375	1	0	0	0	0	0	0	8723346	1	7360739	1	6617445.5	1	0	0	0	0	212320.0781	1	0	0	0	0	0	0	7712687.5	1	0	0	0	0
1421	Gnl3	0	0	0	0	0	0	0	0	4111451.5	1	0	0	9095881.414	4	305394289.5	8	6987122.188	3	0	0	0	0	0	0	0	0	0	0	0	0	0	0	0	0	0	0	0	0	0	0	0	0	0	0	0	0	0	0
1422	Gnl3l	0	0	0	0	0	0	0	0	0	0	3708226.375	2	0	0	1136887.625	1	0	0	0	0	0	0	0	0	3017287.25	2	1789915.484	4	1324339.5	2	0	0	0	0	71976688	1	0	0	444576.6563	1	0	0	4874044.566	4	5229662	3	2601695.305	3
1423	Golga2	1369195.5	1	0	0	0	0	0	0	0	0	1046133.188	1	0	0	0	0	0	0	0	0	0	0	0	0	0	0	0	0	0	0	0	0	0	0	0	0	0	0	0	0	0	0	0	0	0	0	0	0
1424	Golga3	0	0	518985.5	1	0	0	340944.0938	1	0	0	0	0	0	0	0	0	0	0	769006.5	1	2754656.938	3	0	0	0	0	533457.4219	2	0	0	0	0	0	0	0	0	0	0	0	0	0	0	0	0	73206.32813	1	0	0
1425	Golga4	5019285.938	3	6314971.25	2	9104558.813	3	7439938	2	26903493.47	9	38416974.13	7	0	0	0	0	0	0	25824286.56	8	33890961.72	11	39941551	12	26085384.38	9	11346054.91	6	10457594.44	5	0	0	0	0	0	0	0	0	0	0	0	0	11490178.28	6	10519163.09	4	4533636.625	2
1426	Golga5	20872783.44	5	17065160.03	6	19572663.27	5	27057166.92	14	38617691.78	14	74394467.03	14	0	0	0	0	0	0	16623681.25	4	15873648.75	5	17514058	5	44933344.44	11	41031593.92	10	42319921.47	10	0	0	0	0	0	0	0	0	174416.1094	2	169285.3125	1	17114243.66	7	35035789.5	9	27068330.88	7
1427	Golgb1	0	0	0	0	0	0	5665135	2	13068647	2	0	0	0	0	7230946	1	0	0	0	0	0	0	0	0	0	0	0	0	0	0	0	0	0	0	0	0	0	0	0	0	0	0	0	0	5764834	1	0	0
1428	Golph3	188817.9219	1	183025.3906	1	193128.75	2	156599.75	1	117172.0625	1	0	0	0	0	0	0	0	0	0	0	0	0	0	0	0	0	0	0	0	0	0	0	0	0	0	0	0	0	0	0	0	0	0	0	0	0	0	0
1429	Golt1b	0	0	0	0	0	0	7359616	1	0	0	0	0	0	0	0	0	0	0	0	0	0	0	0	0	0	0	0	0	0	0	0	0	0	0	0	0	0	0	0	0	0	0	0	0	0	0	0	0
1430	Gopc	0	0	0	0	7532773	1	0	0	3435517.75	1	6849314.5	1	0	0	0	0	0	0	0	0	0	0	0	0	0	0	1932602.5	1	0	0	0	0	0	0	0	0	0	0	0	0	1022982.375	1	3578367.75	1	0	0	0	0
1431	Gorab	5022389	1	4325638	1	4478533	1	0	0	0	0	3122601.25	1	0	0	0	0	0	0	109332.4922	1	305677.4063	2	93491.98438	1	225785.4844	1	0	0	319058.5625	1	0	0	0	0	0	0	0	0	0	0	0	0	1708260.75	1	1937936.625	1	4965430	2
1432	Gorasp2	0	0	0	0	0	0	1503384.109	3	5201607.297	2	4933527.625	2	0	0	0	0	0	0	0	0	0	0	0	0	0	0	0	0	0	0	0	0	0	0	0	0	0	0	0	0	0	0	0	0	0	0	0	0
1433	Gosr2	0	0	0	0	0	0	0	0	0	0	0	0	0	0	0	0	0	0	0	0	0	0	0	0	0	0	0	0	0	0	0	0	0	0	0	0	0	0	1918162.875	1	0	0	4537414.5	1	0	0	0	0
1434	Gpalpp1	0	0	0	0	0	0	1089529.875	1	796022.1875	1	846660.625	1	0	0	0	0	0	0	0	0	0	0	0	0	0	0	0	0	0	0	0	0	0	0	0	0	0	0	0	0	0	0	0	0	0	0	0	0
1435	Gpatch1	0	0	0	0	0	0	732557.625	1	0	0	0	0	0	0	0	0	0	0	0	0	4300276.5	2	2445538.25	1	0	0	0	0	0	0	0	0	0	0	0	0	0	0	0	0	0	0	0	0	0	0	0	0
1436	Gpatch11	0	0	0	0	0	0	0	0	0	0	0	0	0	0	0	0	0	0	0	0	0	0	0	0	6682523.5	1	3878730	1	6269929	1	0	0	0	0	0	0	0	0	0	0	0	0	8457423	1	0	0	3801858.75	1
1437	Gpatch2	0	0	140524.4531	1	0	0	0	0	0	0	0	0	0	0	0	0	0	0	0	0	0	0	0	0	0	0	0	0	0	0	0	0	0	0	0	0	0	0	0	0	0	0	0	0	0	0	0	0
1438	Gpatch2l	0	0	0	0	0	0	0	0	0	0	0	0	0	0	0	0	0	0	0	0	0	0	2480506	1	0	0	0	0	0	0	0	0	0	0	0	0	0	0	0	0	0	0	0	0	0	0	0	0
1439	Gpatch4	31331184.75	7	10061921.11	7	30362942	6	65921004.47	12	80232818.94	8	79837859.25	8	0	0	0	0	0	0	1925574.625	1	1945581.625	1	0	0	33008533.88	4	30117435.19	5	37829902.06	5	0	0	0	0	0	0	4317101.5	2	2489180.25	2	1957320.625	2	58665468.22	6	69128209.5	7	85847990	6
1440	Gpatch8	0	0	82477.07031	1	0	0	163516.1016	2	10181880.88	5	4654816.938	6	0	0	0	0	0	0	4488250.594	4	4094602.5	3	1439005.172	3	16252429.54	7	15608001.78	6	17052256.51	6	0	0	0	0	0	0	0	0	0	0	0	0	2886300.672	4	6501153.418	3	1161083.563	3
1441	Gpbp1	1187302.922	2	1923633.813	2	868956	1	0	0	0	0	553929.4375	2	0	0	0	0	0	0	0	0	0	0	4419442.5	1	14593811.5	2	0	0	12602212.5	2	0	0	0	0	0	0	2787565.625	3	13062843.5	4	10859842.25	3	9347459	1	10270570	1	0	0
1442	Gpbp1l1	0	0	0	0	8818.40332	1	0	0	0	0	0	0	0	0	0	0	0	0	0	0	0	0	0	0	0	0	0	0	0	0	0	0	0	0	0	0	0	0	0	0	0	0	0	0	0	0	0	0
1443	Gpc1	0	0	0	0	327826.5625	1	0	0	0	0	0	0	6660189.75	2	1593222.375	1	0	0	0	0	0	0	0	0	0	0	0	0	0	0	0	0	0	0	0	0	0	0	0	0	0	0	0	0	0	0	0	0
1444	Gpc5	0	0	0	0	0	0	0	0	0	0	0	0	0	0	0	0	0	0	0	0	0	0	0	0	0	0	0	0	0	0	0	0	0	0	0	0	2248449.5	1	0	0	0	0	0	0	0	0	0	0
1445	Gphn	0	0	0	0	954146.3125	2	21731598.5	2	0	0	21659616.5	2	0	0	0	0	0	0	17064384	1	2946611	1	22066434.31	3	1825028.375	1	0	0	0	0	0	0	0	0	0	0	0	0	0	0	9408646	1	0	0	0	0	0	0
1446	Gpkow	0	0	0	0	0	0	10762120.97	3	0	0	10042849	4	0	0	0	0	0	0	0	0	0	0	0	0	0	0	549041.5625	1	2365080.75	2	0	0	0	0	0	0	0	0	0	0	0	0	3876191.5	2	2263231.5	1	2673490	1
1447	Gpn1	0	0	113016.7813	1	0	0	0	0	0	0	0	0	0	0	0	0	0	0	0	0	0	0	0	0	0	0	0	0	0	0	0	0	0	0	0	0	0	0	0	0	0	0	0	0	0	0	0	0
1448	Gpr176	0	0	0	0	0	0	0	0	0	0	0	0	0	0	0	0	0	0	0	0	103658.5781	1	0	0	260863.8281	1	0	0	223097.4375	1	0	0	0	0	0	0	0	0	0	0	0	0	0	0	0	0	0	0
1449	Gpr180	486219.3438	1	0	0	0	0	0	0	0	0	0	0	0	0	0	0	0	0	0	0	0	0	0	0	0	0	0	0	0	0	0	0	0	0	0	0	0	0	0	0	0	0	0	0	0	0	0	0
1450	Gprc5b	0	0	0	0	2097745	1	0	0	0	0	0	0	0	0	0	0	0	0	1092632.375	1	1377039.625	1	1164796.5	1	0	0	0	0	0	0	0	0	0	0	0	0	0	0	0	0	0	0	0	0	0	0	0	0
1451	Gps1	0	0	0	0	0	0	1348189.375	1	0	0	0	0	0	0	0	0	0	0	0	0	0	0	0	0	0	0	0	0	0	0	0	0	0	0	0	0	0	0	0	0	0	0	0	0	0	0	0	0
1452	Gps2	4662986.5	1	0	0	0	0	0	0	0	0	0	0	0	0	0	0	0	0	0	0	0	0	2144848	1	0	0	0	0	0	0	0	0	0	0	0	0	0	0	0	0	0	0	0	0	0	0	0	0
1453	Gpsm1	0	0	0	0	0	0	0	0	0	0	0	0	0	0	0	0	0	0	60520.55469	1	0	0	0	0	0	0	0	0	0	0	0	0	0	0	0	0	0	0	0	0	0	0	0	0	0	0	0	0
1454	Gpsm2	0	0	0	0	0	0	0	0	0	0	0	0	0	0	0	0	0	0	0	0	0	0	1959382.625	1	4948222.5	2	0	0	560288.125	1	0	0	0	0	0	0	4623812.5	1	3862213	1	0	0	1380525.75	1	0	0	0	0
1455	Gpx4	0	0	3840931.5	1	0	0	0	0	0	0	0	0	0	0	0	0	0	0	0	0	0	0	0	0	0	0	0	0	0	0	0	0	0	0	0	0	0	0	0	0	0	0	0	0	0	0	0	0
1456	Gramd4	0	0	0	0	0	0	0	0	0	0	0	0	0	0	0	0	0	0	902761.625	1	0	0	0	0	0	0	1243082	1	0	0	0	0	0	0	0	0	0	0	0	0	0	0	0	0	0	0	0	0
1457	Grb10	0	0	0	0	0	0	604187.6875	1	0	0	1311744.25	1	0	0	0	0	0	0	0	0	0	0	0	0	14819605.75	2	11001488	1	14671292.5	2	2023662.625	2	1095277.5	1	0	0	0	0	0	0	0	0	13609601.25	2	9845063	1	4171808.25	1
1458	Grb14	41374889.14	6	27953946.02	7	11923743.75	3	89589824.75	7	64480123.25	6	94029423	7	0	0	0	0	0	0	17781091.06	4	15837883	4	10246539.81	3	56349760.5	7	54943771.06	9	69318418.31	8	0	0	0	0	0	0	28586050.5	5	24431726.75	5	32476140.25	6	40358308.69	7	33523980.75	4	47410578.13	7
1459	Grb2	0	0	0	0	2095665.625	1	0	0	0	0	0	0	0	0	0	0	0	0	0	0	0	0	0	0	0	0	0	0	0	0	0	0	0	0	0	0	5790500	1	5920461.5	1	5623683	1	0	0	0	0	0	0
1460	Grhpr	0	0	0	0	0	0	2719037	1	2842717	1	3200453.5	1	0	0	0	0	0	0	0	0	0	0	0	0	0	0	0	0	0	0	0	0	0	0	0	0	0	0	0	0	0	0	0	0	0	0	0	0
1461	Grid2	0	0	0	0	565464.1875	1	645675.4375	1	3696846.938	2	0	0	0	0	0	0	0	0	0	0	0	0	0	0	0	0	0	0	0	0	0	0	0	0	0	0	0	0	0	0	0	0	0	0	0	0	0	0
1462	Grik2	0	0	0	0	5879131	1	0	0	0	0	0	0	0	0	0	0	0	0	0	0	0	0	0	0	0	0	0	0	0	0	0	0	0	0	0	0	0	0	0	0	0	0	0	0	0	0	0	0
1463	Grin2a	0	0	0	0	0	0	472472.9063	1	0	0	0	0	0	0	0	0	0	0	0	0	0	0	0	0	0	0	0	0	0	0	0	0	0	0	0	0	0	0	0	0	0	0	0	0	0	0	0	0
1464	Grin3a	0	0	0	0	868018	1	0	0	0	0	0	0	0	0	0	0	0	0	0	0	0	0	0	0	0	0	0	0	0	0	0	0	0	0	0	0	0	0	0	0	0	0	0	0	0	0	0	0
1465	Gripap1	1920478.75	1	0	0	3072500.25	1	0	0	0	0	6354330.5	1	0	0	0	0	0	0	0	0	0	0	4039787.5	1	0	0	0	0	0	0	0	0	0	0	0	0	0	0	0	0	0	0	0	0	0	0	0	0
1466	Grk1	0	0	0	0	0	0	0	0	0	0	635712.0625	1	0	0	0	0	0	0	0	0	0	0	0	0	0	0	0	0	0	0	0	0	0	0	0	0	0	0	0	0	0	0	0	0	0	0	0	0
1467	Grlf1	0	0	0	0	0	0	0	0	0	0	0	0	0	0	0	0	0	0	0	0	0	0	0	0	0	0	0	0	0	0	0	0	0	0	0	0	0	0	0	0	0	0	0	0	2958622.25	1	0	0
1468	Grn	20851191.19	7	4453037.625	4	8812160.688	3	9929051.5	3	937476.8125	1	4091383.875	2	0	0	0	0	0	0	16877932.5	3	16532036.75	4	16040119.5	4	7001820.25	2	3539494.25	1	10464393.38	3	0	0	0	0	867809.8125	1	26828259.75	4	38224793.5	5	32729985	4	0	0	0	0	978566	1
1469	Grsf1	7430250	1	1748834.625	1	0	0	0	0	0	0	0	0	0	0	0	0	0	0	0	0	0	0	0	0	0	0	0	0	0	0	0	0	0	0	0	0	0	0	0	0	0	0	0	0	0	0	0	0
1470	Gsdmdc1	13157569.13	3	6724277.563	2	18673183	3	22734407.25	4	19258397.75	4	18710916.25	4	0	0	0	0	0	0	0	0	0	0	0	0	19713497.5	3	5439995.25	2	5514820.5	1	0	0	0	0	0	0	2295178.25	1	0	0	1774508.25	1	5099748.188	2	23917937.75	4	29112417.63	5
1471	Gse1	0	0	0	0	0	0	2056157	1	0	0	2555840.75	1	0	0	0	0	0	0	0	0	0	0	0	0	0	0	0	0	283251.25	2	0	0	0	0	0	0	0	0	286493.9375	1	0	0	0	0	654737.4375	1	386617.8125	1
1472	Gsk3a	0	0	0	0	0	0	0	0	0	0	0	0	0	0	0	0	0	0	0	0	0	0	90946.21094	1	0	0	0	0	0	0	0	0	0	0	0	0	888458.6875	2	0	0	0	0	0	0	0	0	0	0
1473	Gsk3b	26671382.91	6	15065661.06	4	29012523.66	7	2214984.25	1	3961342.875	2	2232278.75	1	2405554.75	1	1570471	1	1170858.625	1	35183746.52	3	36682470.88	4	33572326.55	3	3063213.5	1	34448074.5	2	3576021.25	1	0	0	0	0	0	0	18233564.88	3	18731683.5	3	18591625.53	3	335361.7813	1	778596.125	1	596013.875	1
1474	Gsn	676449081.4	66	587585652.5	65	757415606.6	78	442959050.5	61	490314124.7	38	490040659.5	34	1386387905	115	1004463630	103	1215012647	101	968102781	30	866129004.8	26	923122836.8	27	1057853599	35	967252722	39	1063451075	38	455058786.9	17	478369271.9	19	1167960960	21	1968700613	49	2181571154	55	1941992666	55	1507156662	59	1533663754	58	1450875297	52
1475	Gspt1	548567114.6	38	628922060.1	40	607043250.5	34	286588528.1	32	306774407.1	31	309304135.9	30	0	0	0	0	0	0	468309423.3	20	387882517.1	21	509347733	22	226464574.4	14	215016838.2	16	176930341.4	15	0	0	0	0	0	0	404911565.6	30	338569071.4	30	295081650.3	25	135879993.8	15	192533313.4	15	128814572.8	14
1476	Gspt2	0	0	0	0	24358739	17	5688355.5	11	0	0	0	0	0	0	0	0	0	0	0	0	0	0	0	0	0	0	0	0	0	0	0	0	0	0	0	0	0	0	0	0	7954024	9	0	0	0	0	0	0
1477	Gsta1	0	0	0	0	0	0	0	0	0	0	0	0	0	0	0	0	0	0	0	0	0	0	0	0	0	0	0	0	0	0	39751.42969	1	0	0	0	0	0	0	0	0	0	0	0	0	0	0	0	0
1478	Gstcd	0	0	0	0	0	0	124804.3984	1	1165291.875	1	0	0	0	0	0	0	0	0	0	0	0	0	0	0	0	0	0	0	0	0	0	0	0	0	0	0	0	0	0	0	0	0	0	0	0	0	0	0
1479	Gstp2	0	0	0	0	0	0	0	0	0	0	0	0	0	0	0	0	0	0	0	0	0	0	0	0	0	0	0	0	0	0	81368.27344	1	0	0	0	0	0	0	0	0	0	0	0	0	0	0	0	0
1480	Gtf2a1	0	0	0	0	0	0	0	0	0	0	0	0	0	0	0	0	0	0	0	0	0	0	0	0	0	0	0	0	0	0	0	0	0	0	0	0	0	0	0	0	0	0	2666098.75	1	0	0	0	0
1481	Gtf2a2	0	0	0	0	0	0	0	0	382594.7813	1	501027.4375	1	0	0	0	0	0	0	975402.6875	1	0	0	0	0	9435537	1	9707200	1	5538657.5	1	0	0	0	0	0	0	0	0	0	0	0	0	2445244.5	1	3532952.25	1	10109254	1
1482	Gtf2b	0	0	0	0	0	0	0	0	10984429	2	0	0	0	0	0	0	0	0	0	0	0	0	0	0	1825232.125	1	0	0	1131981.375	1	0	0	0	0	0	0	0	0	0	0	0	0	6250151.25	2	0	0	0	0
1483	Gtf2e1	0	0	0	0	0	0	0	0	0	0	0	0	0	0	0	0	0	0	0	0	0	0	0	0	2762474.5	1	0	0	0	0	0	0	0	0	0	0	0	0	0	0	0	0	0	0	0	0	0	0
1484	Gtf2e2	0	0	0	0	0	0	3574506.844	3	945041.2188	2	2938717.25	1	0	0	0	0	0	0	0	0	0	0	0	0	4505215.188	3	2364813.188	2	1415776	3	0	0	0	0	0	0	0	0	0	0	0	0	2864793.063	2	3764050.75	3	4140980.25	3
1485	Gtf2f1	0	0	0	0	0	0	1165058	2	8754965	2	21772014	1	0	0	0	0	0	0	0	0	0	0	0	0	4047504.75	1	9967654.75	2	5022129.5	1	0	0	0	0	0	0	0	0	0	0	0	0	4163243.25	1	3669065.25	1	0	0
1486	Gtf2f2	7208643.094	2	0	0	10725541.48	2	21260402.88	4	15362201.56	2	3090814.25	4	0	0	0	0	0	0	0	0	0	0	0	0	6846077	1	36478065	3	30569094	2	0	0	0	0	0	0	0	0	0	0	0	0	27163844	4	25364424.5	2	31201308	2
1487	Gtf2i	0	0	0	0	0	0	0	0	2081531.5	1	10017174.25	2	0	0	0	0	0	0	3589591.75	1	3110587.75	1	3477666.75	1	17879799.5	2	16331566.5	2	19032571	2	0	0	0	0	0	0	0	0	0	0	0	0	10158935.75	2	15133410	2	13896002.5	2
1488	Gtf3c2	0	0	0	0	0	0	0	0	0	0	0	0	0	0	0	0	0	0	0	0	0	0	0	0	1690649.375	1	1709521.25	1	0	0	0	0	0	0	0	0	0	0	0	0	0	0	0	0	0	0	0	0
1489	Gtf3c4	0	0	458240.8125	1	0	0	568601.4375	1	7646361	2	0	0	0	0	0	0	0	0	0	0	0	0	0	0	0	0	0	0	0	0	0	0	0	0	0	0	0	0	0	0	0	0	1128370.75	1	0	0	4130891	1
1490	Gtf3c5	0	0	0	0	0	0	0	0	3868036.5	2	0	0	0	0	0	0	0	0	0	0	0	0	0	0	0	0	0	0	0	0	0	0	0	0	0	0	0	0	0	0	0	0	0	0	0	0	0	0
1491	Gtpbp1	9149635.57	3	9033907.75	2	9639809.75	2	0	0	0	0	6706573.5	1	0	0	0	0	0	0	0	0	1529211.813	2	0	0	800565.0625	1	4414071.344	2	8952373.25	3	0	0	0	0	0	0	4678737.375	2	775008.1875	1	553355.9375	1	4744842	1	4388493	1	5381248.25	2
1492	Gtse1	207729686	21	144897991.6	16	149795402.8	23	146453000.8	19	156131129.1	19	109116901.1	18	0	0	0	0	0	0	172075709.8	21	149956208.1	20	184216276.5	21	252888865.1	26	191928726.9	25	289687760.3	27	0	0	0	0	43993.73828	1	258198065.1	28	307640450.8	31	278694868.3	27	223302566.7	23	148939902.9	20	98200532.88	14
1493	Gucy2e	0	0	0	0	1245652.125	1	0	0	0	0	0	0	0	0	0	0	0	0	0	0	0	0	0	0	0	0	0	0	0	0	0	0	0	0	0	0	0	0	0	0	0	0	0	0	0	0	0	0
1494	Gucy2g	0	0	0	0	0	0	0	0	0	0	0	0	0	0	0	0	0	0	0	0	0	0	0	0	0	0	0	0	1322116.375	1	0	0	0	0	0	0	0	0	0	0	0	0	0	0	0	0	0	0
1495	Gvin1	0	0	0	0	0	0	821852.0625	1	0	0	0	0	0	0	0	0	0	0	0	0	838897.25	1	0	0	0	0	0	0	0	0	0	0	0	0	0	0	0	0	0	0	0	0	0	0	0	0	0	0
1496	Gys2	0	0	0	0	0	0	0	0	0	0	0	0	0	0	0	0	0	0	0	0	0	0	0	0	0	0	0	0	0	0	35105.41797	1	0	0	0	0	0	0	0	0	0	0	0	0	0	0	0	0
1497	H1f0	0	0	0	0	0	0	0	0	0	0	0	0	6429675.75	2	10033445.69	3	5880056.5	2	0	0	0	0	0	0	0	0	0	0	6193946.5	1	3845839.75	3	3341817.75	1	0	0	0	0	11810717	1	16207067	1	12018300	1	8437526	1	0	0
1498	H2afv	0	0	0	0	0	0	0	0	0	0	0	0	0	0	0	0	0	0	0	0	0	0	0	0	0	0	0	0	0	0	36090926.31	8	1235680.938	2	0	0	0	0	0	0	0	0	0	0	0	0	0	0
1499	H2afx	0	0	0	0	0	0	1179363	2	0	0	0	0	465313.9063	4	0	0	452031.5313	1	0	0	0	0	0	0	0	0	0	0	0	0	0	0	0	0	1132114.547	2	0	0	0	0	0	0	0	0	0	0	0	0
1500	H3f3a	42117710.31	4	40006904.5	5	55931667	5	334647870.1	7	214632873.1	7	330565168	8	476673723	8	0	0	418655007.5	5	86669588	4	39628098	3	77393576	4	82007332	4	71038740	3	78576831	3	178416362.5	5	4657605.625	3	82057117.5	5	240556077	3	236096072	3	219758640	2	342989600	8	220284082.8	5	227156421.4	5
1501	Hadha	0	0	0	0	0	0	0	0	0	0	653909.3125	1	2048655.125	1	0	0	0	0	0	0	433189.3438	1	321855.3125	1	0	0	0	0	430029.9375	1	30084.29102	1	0	0	0	0	0	0	0	0	0	0	0	0	0	0	0	0
1502	Hadhb	5597200	1	7673405.5	1	6184337	1	7443674	2	7585228.5	1	6323518.5	1	3677984.75	1	0	0	0	0	0	0	0	0	0	0	0	0	0	0	0	0	0	0	0	0	0	0	0	0	0	0	0	0	0	0	0	0	0	0
1503	Hars	9474256	1	0	0	3084970.5	1	0	0	0	0	4563963	2	0	0	0	0	0	0	0	0	0	0	0	0	0	0	0	0	0	0	0	0	0	0	0	0	0	0	0	0	0	0	0	0	0	0	0	0
1504	Hat1	0	0	0	0	0	0	0	0	232743.3438	1	7478760.5	1	0	0	0	0	0	0	0	0	0	0	0	0	8600026	1	7721364	1	0	0	0	0	0	0	0	0	0	0	0	0	0	0	17364982	3	9698490	1	0	0
1505	Haus1	1423206.375	1	4455673	1	5412066.25	2	801868.875	1	453424.0938	1	0	0	0	0	0	0	0	0	0	0	1568347.25	1	0	0	0	0	0	0	0	0	0	0	0	0	0	0	0	0	191785.8438	1	0	0	0	0	0	0	0	0
1506	Haus2	6220553	1	11740513.5	2	0	0	0	0	0	0	0	0	0	0	0	0	0	0	456214.0625	1	332778.125	1	545495.875	1	0	0	0	0	0	0	0	0	0	0	0	0	0	0	392205.2188	1	430199.5625	1	0	0	0	0	0	0
1507	Haus3	2802789.5	1	2407736	1	6277943.5	1	0	0	0	0	0	0	0	0	0	0	0	0	0	0	0	0	0	0	0	0	0	0	0	0	0	0	0	0	0	0	0	0	0	0	0	0	0	0	0	0	0	0
1508	Haus4	0	0	0	0	2514656.25	1	0	0	0	0	0	0	0	0	0	0	0	0	0	0	0	0	0	0	0	0	0	0	0	0	0	0	0	0	0	0	0	0	0	0	0	0	0	0	0	0	0	0
1509	Haus5	15356701.25	3	7192812.25	2	21562357.25	3	0	0	0	0	0	0	0	0	0	0	0	0	6594046.859	3	6268600.781	3	3710062.734	3	0	0	0	0	0	0	0	0	0	0	0	0	3726468.938	5	7386065.063	8	2729664.641	5	0	0	0	0	0	0
1510	Haus6	135378691.1	19	181746586.1	22	232601432.5	23	124055187.2	16	104659040.3	12	122343719	16	0	0	0	0	0	0	72749220.75	13	75845902	10	82459096	10	52842366.27	8	49890122.79	14	71344286.64	13	0	0	0	0	0	0	208422152.5	17	221551048.5	20	154831953.4	19	101178680	12	88198831.45	10	64049866.63	8
1511	Haus7	20326520.16	4	35208717	6	31556557.66	5	4947289	1	0	0	1657762.625	1	0	0	0	0	0	0	17846778.75	3	4246992	1	2282350.75	1	0	0	3972928.25	1	2518332.5	1	0	0	0	0	0	0	11295593.19	5	8875578.188	4	8532516	3	0	0	0	0	1894860.125	1
1512	Haus8	41163970.06	6	6690231.75	2	39662610.75	4	12520514	1	2069135.375	1	24012822	2	0	0	0	0	0	0	0	0	0	0	0	0	0	0	0	0	0	0	0	0	0	0	0	0	46194176.5	5	46767369	6	43974829.5	5	0	0	0	0	0	0
1513	Hax1	0	0	0	0	0	0	0	0	0	0	0	0	0	0	0	0	0	0	0	0	31648.98828	1	34816.4375	1	0	0	0	0	0	0	0	0	0	0	0	0	0	0	25459.89648	1	0	0	0	0	0	0	85923.52344	1
1514	Hba-a1	0	0	0	0	0	0	0	0	0	0	0	0	0	0	2665591.75	1	0	0	0	0	0	0	0	0	0	0	0	0	0	0	6525.598145	2	32152.05664	1	21250.62695	1	0	0	0	0	0	0	0	0	0	0	0	0
1515	Hbb-b2	0	0	0	0	0	0	0	0	0	0	0	0	0	0	0	0	0	0	0	0	443479.4688	1	507281.5938	1	0	0	0	0	0	0	0	0	0	0	0	0	0	0	0	0	0	0	0	0	0	0	0	0
1516	Hbbt1	0	0	0	0	0	0	0	0	0	0	0	0	0	0	0	0	0	0	0	0	0	0	0	0	0	0	0	0	0	0	110870.0391	1	0	0	0	0	0	0	0	0	0	0	0	0	0	0	0	0
1517	Hbs1l	2596841.75	1	0	0	0	0	0	0	4586549.5	2	0	0	0	0	0	0	0	0	7429118.984	4	0	0	6483035.18	4	4546575	1	4370888.5	1	4252719.5	1	0	0	0	0	0	0	0	0	0	0	0	0	0	0	3430028	1	0	0
1518	Hcar2	0	0	0	0	0	0	0	0	0	0	0	0	0	0	0	0	0	0	0	0	0	0	0	0	0	0	0	0	1514214.125	1	0	0	0	0	0	0	0	0	0	0	0	0	0	0	0	0	0	0
1519	Hcfc1	3784823.781	2	321293.0625	1	0	0	25318883.34	9	27784555.38	9	54575068.09	11	0	0	0	0	0	0	22045227.22	5	16454245.38	4	17173471.59	3	129745253.5	11	104886128.1	9	112312256.8	9	0	0	0	0	0	0	0	0	0	0	0	0	76490318.5	6	80025312.94	7	73923105.5	8
1520	Hcfc2	0	0	0	0	0	0	0	0	0	0	0	0	0	0	0	0	0	0	0	0	0	0	0	0	11162972.25	4	10175937.25	3	4581139.25	2	0	0	0	0	0	0	3831771.5	1	3821537.5	1	4507221	1	210542.7813	1	170674.7031	1	162152.4531	1
1521	Hcn1	0	0	0	0	0	0	0	0	0	0	0	0	0	0	0	0	0	0	0	0	10030.56348	1	0	0	0	0	0	0	0	0	0	0	0	0	0	0	0	0	0	0	0	0	0	0	0	0	0	0
1522	Hdac2	0	0	0	0	0	0	4132224.297	2	6825409.75	2	0	0	0	0	0	0	0	0	0	0	0	0	0	0	0	0	0	0	0	0	0	0	0	0	0	0	0	0	0	0	0	0	0	0	0	0	0	0
1523	Hdac4	0	0	0	0	0	0	0	0	0	0	0	0	0	0	0	0	0	0	0	0	134616.4063	1	0	0	0	0	0	0	0	0	0	0	0	0	0	0	0	0	0	0	0	0	0	0	0	0	0	0
1524	Hdac6	592029.6875	1	737522.875	1	617000.625	1	455949.4063	1	492856.5	1	506436.2188	1	0	0	0	0	0	0	0	0	4222864.5	1	3698572.75	1	0	0	0	0	0	0	0	0	0	0	0	0	0	0	0	0	0	0	0	0	0	0	3884665.25	1
1525	Hdac7	0	0	0	0	0	0	0	0	0	0	0	0	0	0	0	0	0	0	0	0	1421858.25	1	0	0	0	0	0	0	0	0	0	0	0	0	0	0	0	0	0	0	0	0	0	0	0	0	0	0
1526	Hdgf	0	0	0	0	0	0	0	0	0	0	0	0	0	0	0	0	0	0	0	0	0	0	0	0	1955719.5	1	10719406.38	2	11411870	1	0	0	0	0	0	0	0	0	0	0	0	0	10266437	1	0	0	0	0
1527	Hdlbp	789167152.9	50	643412097	49	522965850.3	52	334215095	38	491723033.6	44	596329399.2	47	2979067.75	1	0	0	0	0	181708461.9	27	141875311.7	27	260706425.3	29	395972293.4	31	367908924.7	34	442231340.1	38	693999.9688	3	934687.4688	2	1293723.121	4	656699521.2	47	709437218.5	45	640933129.3	45	468780784	41	515200649.6	45	406938526.5	43
1528	Heatr1	0	0	0	0	0	0	0	0	0	0	0	0	0	0	0	0	0	0	0	0	0	0	0	0	0	0	0	0	0	0	0	0	0	0	0	0	0	0	0	0	0	0	0	0	0	0	0	0
1529	Heatr5a	566856.25	1	557279.375	1	574109.6875	1	0	0	0	0	0	0	0	0	0	0	0	0	0	0	0	0	0	0	0	0	0	0	0	0	0	0	0	0	0	0	0	0	228555.6406	1	299652.6875	1	0	0	0	0	0	0
1530	Heatr5b	4610247	1	0	0	0	0	106020.6719	1	1660410.125	1	3842425.25	1	0	0	0	0	0	0	0	0	0	0	0	0	0	0	0	0	0	0	0	0	0	0	0	0	0	0	0	0	0	0	0	0	0	0	1314496.25	1
1531	Heatr6	0	0	0	0	0	0	0	0	0	0	0	0	0	0	0	0	0	0	1131902.75	1	2208552.563	2	2016843.219	2	0	0	0	0	0	0	0	0	0	0	0	0	0	0	1152833.875	1	1455557	1	0	0	0	0	1046365.875	1
1532	Heca	0	0	0	0	1655731.375	1	0	0	0	0	0	0	0	0	0	0	0	0	0	0	0	0	0	0	0	0	0	0	0	0	0	0	0	0	0	0	0	0	0	0	0	0	0	0	0	0	0	0
1533	Hells	42759921.5	11	24085022.84	10	60648448.44	14	68408377.33	15	95868425.88	22	114577596.8	21	0	0	0	0	0	0	39856587.5	8	58193017.06	7	116638178.6	13	189545738.5	13	161241448	14	148420163.7	13	0	0	0	0	0	0	19314488.38	5	29656856.88	4	36320623.75	4	120629305	11	62999359.78	8	40452800	6
1534	Helz	35786748.69	9	33358869.38	10	41769139.5	9	2676729.813	2	0	0	0	0	0	0	0	0	0	0	1528234.875	1	7825837.125	4	9194261	4	0	0	528391.0625	1	0	0	0	0	0	0	0	0	25769040.63	11	21598624.25	9	27608364.99	10	0	0	0	0	0	0
1535	Hexim1	0	0	0	0	0	0	12522087.46	4	2072136.75	1	1566389.75	1	0	0	0	0	0	0	0	0	0	0	0	0	2605881	1	0	0	0	0	0	0	0	0	0	0	0	0	0	0	0	0	0	0	0	0	0	0
1536	Hgs	0	0	0	0	0	0	0	0	0	0	0	0	0	0	0	0	0	0	4952642.75	2	4360877.5	1	4868350.484	2	2285774	1	2303742.75	1	2399675	1	0	0	0	0	0	0	440525.0938	2	0	0	0	0	0	0	0	0	0	0
1537	Hhex	0	0	0	0	0	0	0	0	0	0	0	0	0	0	0	0	0	0	3193014.25	1	3695532.75	1	0	0	0	0	0	0	0	0	0	0	0	0	0	0	0	0	0	0	0	0	0	0	0	0	0	0
1538	Hint1	3692061.5	1	0	0	2508704.25	1	1439680	1	0	0	0	0	0	0	0	0	0	0	0	0	0	0	0	0	4332390.5	1	4390578.5	1	0	0	0	0	0	0	0	0	0	0	0	0	0	0	0	0	3592416.75	1	0	0
1539	Hip1	794819.625	1	3334517.5	2	4431428.938	2	0	0	0	0	0	0	0	0	0	0	0	0	140792.4375	1	160575.4375	1	135146.25	1	0	0	0	0	0	0	0	0	0	0	1277154.25	1	97477.78906	2	0	0	0	0	623289.75	1	252928.4063	1	316998.75	1
1540	Hip1r	39032197.03	8	24001906.81	6	56515595.63	9	22843562.59	6	6320106.75	3	11484086.81	6	0	0	0	0	0	0	5449846.906	2	4722497.75	2	6526959.594	4	2520293.25	1	1453297.25	1	2750827.5	1	397344.8125	1	678294.1875	1	468179.25	1	964762.875	1	1413255.125	1	1669378.375	1	0	0	3015998.789	2	3249572.344	2
1541	Hipk1	0	0	0	0	0	0	0	0	0	0	0	0	0	0	0	0	6170390.5	1	0	0	0	0	0	0	0	0	0	0	0	0	0	0	0	0	0	0	0	0	0	0	0	0	0	0	0	0	0	0
1542	Hira	0	0	0	0	0	0	76618.34375	1	0	0	0	0	0	0	0	0	0	0	0	0	0	0	0	0	1698072.625	1	0	0	1901206.875	1	0	0	0	0	0	0	0	0	0	0	0	0	0	0	0	0	0	0
1543	Hirip3	0	0	0	0	0	0	0	0	0	0	0	0	0	0	0	0	0	0	66290.09375	1	0	0	70204.35156	1	1760751.625	1	1637584.484	2	1523281.625	1	0	0	0	0	0	0	46121.96484	1	38489.67578	1	0	0	1115426.5	1	1114528.375	1	248611.3125	1
1544	Hist1h1a	0	0	0	0	0	0	0	0	0	0	0	0	26167093.75	5	23610510.88	7	19874994.63	6	0	0	0	0	0	0	0	0	0	0	0	0	583649.4375	2	0	0	0	0	0	0	0	0	0	0	0	0	0	0	0	0
1545	Hist1h1b	0	0	0	0	0	0	7731901.188	4	6813109.18	4	38185712.05	7	111099569.3	16	132457889.1	16	154623961.9	16	56938042.75	7	42182693.5	5	58049272.75	7	68540221	6	71080563.5	7	54114379	6	16196229.22	12	15567385.25	10	12334025.94	7	13443396.75	4	21483547.75	4	26984761.13	5	116573406.3	8	65606781	7	89484030.25	8
1546	Hist1h1c	0	0	0	0	0	0	0	0	0	0	0	0	0	0	0	0	224621224.1	11	0	0	0	0	0	0	0	0	0	0	0	0	0	0	0	0	0	0	0	0	0	0	0	0	0	0	0	0	0	0
1547	Hist1h1d	0	0	0	0	0	0	0	0	0	0	0	0	679183713.3	17	97396752.75	9	0	0	16228925.88	4	10900960.38	4	17351442	4	109872208.8	6	87550615.5	7	81439604	6	5280505.75	7	7295316	6	12741580.81	7	19684898	4	0	0	0	0	59130036	6	76912390	6	50778500	4
1548	Hist1h1e	0	0	2478432.75	1	1951987.375	2	6661294	3	0	0	19550074	5	120670334	17	202113606	10	277688441	12	18961104	4	25426444.5	4	29237524.5	5	26763184	5	8343328.5	5	9143095	4	1668568.094	9	5483353.75	6	3452130.844	7	43561891.5	5	47007011	6	71803803.5	6	34757021	6	142041041	7	51040986.5	6
1549	Hist1h2af	0	0	0	0	0	0	42679262.92	7	0	0	0	0	0	0	0	0	0	0	0	0	0	0	0	0	0	0	0	0	0	0	0	0	0	0	0	0	0	0	0	0	0	0	0	0	0	0	0	0
1550	Hist1h2bb	411810130.4	7	297730003.3	6	66250479.25	7	1342148288	11	1354837120	13	1126470332	10	270882067.6	9	109616324	10	61524164.66	6	4774037.469	2	72545309.88	4	5483513	2	14126312.19	3	12357541.8	3	103017949.9	5	4095304.639	9	6572940	3	4065665.938	3	380533243.5	5	82254174.63	5	80175740.11	5	680103621.9	9	629541423.4	11	592477407.2	9
1551	Hist1h3i	0	0	0	0	0	0	0	0	0	0	0	0	0	0	480352312.5	6	0	0	0	0	0	0	0	0	0	0	0	0	0	0	0	0	0	0	0	0	0	0	0	0	0	0	0	0	0	0	0	0
1552	Hist2h2ac	0	0	5118468	1	0	0	4741985.5	4	2203788.5	6	64725760.38	7	51023861.69	6	0	0	5481968.5	2	43697034.5	2	43133004	2	58753447.13	2	111231363.5	3	89914976	3	98682472	3	1471782.763	9	800212.125	4	79081.58594	2	20577420	8	488693537.6	8	429714800.1	9	519261698.2	8	508350396.8	8	464762388.6	7
1553	Hist2h4	25337706.88	5	11598821.5	2	26813574.75	5	407991177.5	20	418295848.4	18	555887216.3	17	682939475.5	18	624839336.1	13	565791004.5	15	79715400.13	8	52409842.56	4	71419674.69	6	87570530	5	69990943.74	5	77468189.5	4	49137260.95	15	55111850.28	6	67556711.2	8	538456186.8	13	484878978.2	12	238273070.8	12	523671013.3	14	440844528	13	618056557.8	14
1554	Hist3h2a	0	0	0	0	0	0	0	0	187994794.3	8	22121680	6	0	0	0	0	1156202.25	3	0	0	0	0	0	0	0	0	0	0	0	0	0	0	0	0	0	0	425022901.4	8	4234277	6	1507466.625	7	0	0	0	0	0	0
1555	Hivep2	1145942.75	1	2956522.063	3	2664363.313	2	0	0	0	0	0	0	0	0	0	0	0	0	11038382	4	5938786.875	3	2925394.75	1	0	0	0	0	1904770.281	2	0	0	0	0	0	0	0	0	2459990.25	1	182402.4688	1	0	0	0	0	0	0
1556	Hk1	11131129	2	5389594	1	7018639	1	10323247	2	3657287.25	1	7286730.5	1	0	0	0	0	0	0	0	0	0	0	0	0	0	0	0	0	0	0	0	0	0	0	0	0	0	0	0	0	0	0	0	0	0	0	0	0
1557	Hk2	0	0	0	0	0	0	3561085	1	3408987	1	3201952.75	1	0	0	0	0	0	0	0	0	0	0	0	0	0	0	0	0	0	0	0	0	0	0	0	0	0	0	0	0	0	0	0	0	0	0	0	0
1558	Hmces	0	0	0	0	0	0	2231505.5	1	0	0	4443076.5	2	0	0	0	0	0	0	0	0	0	0	0	0	0	0	818305.5625	1	1065032.5	1	0	0	0	0	0	0	0	0	0	0	0	0	0	0	0	0	0	0
1559	Hmcn1	0	0	0	0	0	0	0	0	0	0	0	0	0	0	0	0	0	0	0	0	1039347.875	1	0	0	0	0	426203.2188	1	580758.1875	1	0	0	0	0	0	0	0	0	0	0	0	0	0	0	0	0	0	0
1560	Hmga1	1586590.625	1	0	0	2214991.75	2	56731816	7	47422965	7	36924400	7	0	0	0	0	0	0	0	0	0	0	0	0	19601424	1	12840942	1	18531837.5	2	0	0	0	0	0	0	0	0	0	0	0	0	0	0	18811220	1	25475808	1
1561	Hmga2	0	0	0	0	0	0	418955.3438	1	0	0	453786.3438	1	0	0	0	0	0	0	0	0	0	0	0	0	0	0	0	0	0	0	0	0	0	0	0	0	0	0	0	0	0	0	0	0	0	0	0	0
1562	Hmgb2	0	0	0	0	0	0	12675073	1	0	0	15752477	1	0	0	0	0	0	0	0	0	0	0	0	0	0	0	0	0	0	0	0	0	0	0	0	0	0	0	0	0	0	0	0	0	2780192.5	1	2598476.5	1
1563	Hmgcs1	0	0	0	0	0	0	0	0	5862581	1	0	0	0	0	0	0	0	0	0	0	0	0	0	0	0	0	0	0	0	0	0	0	0	0	0	0	0	0	0	0	0	0	0	0	0	0	0	0
1564	Hmgn5	0	0	0	0	0	0	0	0	1941739.75	1	2665156.75	1	0	0	0	0	0	0	0	0	0	0	0	0	0	0	0	0	0	0	0	0	0	0	0	0	0	0	0	0	0	0	0	0	0	0	0	0
1565	Hmmr	20408124.25	3	22867217	3	27438972.25	5	45304879	5	40299923	8	51186246.5	7	0	0	0	0	0	0	35097648	9	25879038.38	7	47385931	11	77020225.44	12	71307551.5	11	77013937.5	10	0	0	0	0	0	0	6310435	1	10082219	3	9026354.25	4	48599744.5	5	46483713	4	16564500	2
1566	Hmox2	0	0	0	0	0	0	2772281.25	1	2651158	1	4277429.813	2	0	0	0	0	0	0	0	0	0	0	0	0	1893101.5	1	906988.3125	1	0	0	0	0	0	0	0	0	336763.0625	1	562081.125	1	595570.1875	1	3986061.25	1	0	0	0	0
1567	Hn1	126052645	5	149141344.3	11	138012350.6	8	103468410.5	8	47095256.06	6	107652024.4	7	0	0	0	0	0	0	11352092.91	4	9957652.93	4	12700894.66	6	25175150.71	8	22206291.09	6	25048102.86	6	0	0	0	0	0	0	33540567.9	6	39278535.19	8	40148275.73	9	10209529.07	6	53854136.33	7	58041268.57	6
1568	Hn1l	671137668.1	48	550261294	44	760352544.3	50	623774558.2	47	757439186.5	28	711343629.8	57	0	0	0	0	0	0	141561197.8	15	123201457.5	15	168790645.5	12	407007944.2	34	466607814.1	44	420436753.8	20	0	0	0	0	0	0	529543353	21	484587624.7	19	511087824.4	17	483522706.8	50	465949214.2	24	539210075.9	25
1569	Hnrnpa0	8792199.406	3	8414670.188	3	3733538.188	4	6124142.063	5	9280688.906	7	7410476.25	5	3897315.25	2	0	0	2084201.5	1	0	0	0	0	0	0	0	0	8076.907715	1	0	0	0	0	0	0	367079.7813	1	10591508	1	14546771	2	16442084.81	3	1927924.5	1	3441971.625	2	0	0
1570	Hnrnpa1	16639998	7	13302669.59	5	12803937.66	8	71609551.66	22	149138062.5	21	133726423.6	19	0	0	0	0	0	0	23800671	4	33219805	4	33114377.25	4	391229598.3	10	385939912.3	12	445141959	7	326576.4063	1	447526.1875	1	380674.5625	1	89191540.13	8	67956628	6	74147394	7	661346531.4	15	746327993	16	584544946.5	23
1571	Hnrnpa2b1	5459852	3	4233243	3	4688031.563	4	57620679.77	13	45705819.27	12	82845646.39	16	135583.7422	4	0	0	0	0	4694489	1	4983625	1	5054585.5	1	101341957.8	10	110644500.2	9	117228061.9	11	0	0	205378.0313	1	0	0	17273907.56	4	18575649.38	3	19357571	5	117202832.2	13	146419624.5	12	149669219.8	11
1572	Hnrnpa3	2761621.25	1	2274765.75	1	8341422.25	3	23558397.69	9	39372437.21	13	41159554.44	9	9442268.938	4	8908842.25	3	3792280.125	2	0	0	1132595.75	1	0	0	22324096.75	3	9170328	1	14296552.75	3	0	0	0	0	0	0	8205526.5	3	0	0	0	0	83558206.5	15	48547670.58	13	65893373.38	14
1573	Hnrnpab	571375.875	1	438000.7188	1	525235.875	1	1676862.125	3	3533104.625	2	933763.375	1	0	0	0	0	3373654.25	1	1340195.25	1	0	0	0	0	6856346.5	2	5318499	2	4896138	2	0	0	0	0	0	0	0	0	0	0	0	0	0	0	2786069.5	1	0	0
1574	Hnrnpc	0	0	0	0	0	0	0	0	0	0	572170.75	1	0	0	0	0	0	0	0	0	0	0	0	0	0	0	0	0	0	0	0	0	0	0	0	0	0	0	0	0	0	0	0	0	0	0	0	0
1575	Hnrnpd	0	0	0	0	0	0	0	0	0	0	0	0	0	0	3245042.5	1	0	0	54343.26953	1	107007.1016	1	109386.0391	1	0	0	758388.875	1	0	0	0	0	0	0	0	0	0	0	0	0	0	0	5011469	1	1135743.125	1	1660976.188	3
1576	Hnrnpdl	0	0	0	0	0	0	0	0	5310658	1	0	0	0	0	0	0	0	0	0	0	0	0	0	0	0	0	0	0	0	0	0	0	0	0	0	0	0	0	0	0	0	0	0	0	3333858.5	1	1707065.875	1
1577	Hnrnpf	42433796.94	5	28112382.22	5	31699467.81	5	67025804.11	9	90445576.25	9	173819257.6	10	32842.72266	2	0	0	0	0	8653814	1	2854162.75	1	11481611	3	80810494.69	5	77338429.08	6	96683612.19	8	0	0	0	0	191699.25	1	39061007.13	5	37630640.16	4	45351209.38	5	163591073.9	13	135764543	8	95383511	10
1578	Hnrnph1	28988720.61	5	13660105.34	4	14240874.06	4	22259966	3	18259466.63	3	4810784.5	4	13585716.75	4	4610774.5	2	0	0	13809794.84	4	9974223.344	3	14325076.66	5	22982465.75	6	17325926.61	6	18648833.35	6	1499127.625	2	1345740.5	1	1290067.75	1	27673851.52	7	25447246.09	7	22751427.02	6	13278423.03	4	16391530.94	5	39989486.75	7
1579	Hnrnph2	0	0	0	0	0	0	0	0	0	0	26308135.38	6	0	0	0	0	17889371.63	4	0	0	0	0	0	0	0	0	0	0	0	0	0	0	0	0	0	0	0	0	0	0	0	0	0	0	0	0	0	0
1580	Hnrnpk	294623652.5	18	279915990.7	33	293264512.4	20	162984089.5	12	137055797.2	12	266046801.1	15	0	0	0	0	0	0	16775152.78	8	30760702.5	7	30725853.25	10	0	0	82298040.34	16	93125115.75	17	0	0	0	0	353421.125	1	193565827.7	19	146881752.1	14	177488198.7	17	110854163.5	13	0	0	110797721.1	33
1581	Hnrnpl	3600739.5	1	0	0	3971273.25	1	1986191	1	8066993	2	18610364.5	3	0	0	0	0	0	0	0	0	0	0	0	0	0	0	0	0	0	0	0	0	0	0	0	0	0	0	0	0	0	0	0	0	0	0	4009788.25	2
1582	Hnrnpm	83954536.13	12	112765353.1	14	83180733.44	11	404289830.8	29	426747974.6	28	399073577.9	30	13069693.13	6	24564564	5	25159156.25	6	16632858.25	6	23538933.63	5	20209791.53	10	134523334.9	16	185413433	26	187198175.7	19	3110783.188	3	999031.5625	1	2335178.5	1	8614153.125	3	4405549.695	3	7408243.523	4	160837362.4	25	143322646.1	20	174793725.8	21
1583	Hnrnpr	0	0	0	0	0	0	0	0	5533827	1	0	0	0	0	0	0	0	0	0	0	0	0	0	0	0	0	831068.6875	1	1772149.875	2	0	0	0	0	0	0	0	0	0	0	0	0	2548821.422	2	0	0	0	0
1584	Hnrnpu	30330084.78	10	30976292.41	12	33011428.55	9	291812705.4	32	222100498.8	33	314108185.8	33	34000444.34	7	2044863.703	3	9191900.438	7	19137599	6	19840399.63	6	24037837.81	7	292215290	22	264642123.7	25	294406955.8	26	764266.625	1	749515.1875	1	1590906	2	45475859.25	10	30985964.5	7	30517426	7	407545145.5	30	496100914.2	26	481518532.4	32
1585	Hnrnpul2	0	0	0	0	0	0	18185242.5	3	14230666	2	12671435	2	0	0	0	0	0	0	0	0	0	0	0	0	312718.7578	3	15536305.63	3	41726.95313	1	0	0	0	0	0	0	0	0	0	0	0	0	196512.4063	4	248643.2432	2	241462.9219	2
1586	Homer3	3711977.625	2	4390396.938	3	18317445.13	4	0	0	0	0	0	0	0	0	0	0	0	0	0	0	0	0	0	0	0	0	0	0	0	0	0	0	0	0	0	0	140368.2656	1	1236227	1	0	0	0	0	0	0	0	0
1587	Hook3	6762154.125	2	6596763.5	3	5767504.625	2	9485727.125	3	9133207.125	3	8093049.563	4	0	0	0	0	0	0	8271856.625	3	4161654.375	2	20699319.25	5	10779766.75	2	6073394.25	2	15105144	3	0	0	0	0	0	0	486448.6563	1	0	0	0	0	15773054	4	15099520.75	3	1958352.75	1
1588	Hoxa4	0	0	0	0	0	0	0	0	222607.1875	1	0	0	0	0	0	0	0	0	0	0	0	0	0	0	0	0	0	0	0	0	0	0	0	0	0	0	0	0	0	0	0	0	0	0	0	0	0	0
1589	Hp1bp3	21938284.75	4	2406666	2	7101004.5	1	122898130	12	132119099.5	17	144301768.7	14	0	0	0	0	0	0	7109530.781	3	6916223.156	2	19488965	6	154979210.2	16	163648945.4	17	165612196.6	19	0	0	0	0	0	0	15524514.22	10	16449364.78	10	15182476.16	9	311430838.3	23	257109676.4	21	312629231.7	24
1590	Hs1bp3	32338.25195	1	2518169.5	1	28316.21094	2	15980188.5	2	9435873	2	9533333	1	0	0	0	0	0	0	418844.125	1	517202.8125	1	437004.3438	1	775562.3125	1	1834714.188	2	557139.375	2	0	0	0	0	0	0	5313769.875	2	1609913.125	1	1459270.75	2	3662087.734	3	1509901	1	1349140	1
1591	Hsbp1	3885086.75	1	4006982.5	1	4007524.25	1	0	0	0	0	0	0	0	0	0	0	0	0	0	0	330259.5938	1	340558.3125	1	0	0	0	0	0	0	0	0	0	0	0	0	2511096	1	725835.625	1	5343275.438	2	0	0	0	0	0	0
1592	Hsd17b10	912424.9375	1	0	0	731208.4375	1	965068.25	1	0	0	0	0	0	0	0	0	0	0	0	0	0	0	0	0	0	0	0	0	1556809	1	0	0	0	0	0	0	0	0	4694899.5	1	0	0	2018589	1	1214399.125	1	1241369.875	1
1593	Hsd17b12	8223497.5	1	2830052.25	1	0	0	11568328	1	22063289	2	30082623.75	3	1646018.5	1	1799279	1	6516437.625	3	0	0	0	0	0	0	0	0	0	0	2134481.75	1	0	0	0	0	0	0	0	0	0	0	0	0	0	0	0	0	0	0
1594	Hsh2d	0	0	0	0	0	0	0	0	0	0	0	0	0	0	0	0	0	0	0	0	0	0	659309.8125	1	0	0	0	0	0	0	0	0	0	0	0	0	0	0	0	0	0	0	0	0	0	0	0	0
1595	Hsp90aa1	0	0	0	0	0	0	6055640.5	2	7644411.75	5	7104493.5	4	0	0	0	0	0	0	556319.3125	3	567223.9375	4	0	0	695180.9375	1	0	0	933233.1875	2	0	0	0	0	0	0	0	0	0	0	0	0	0	0	239794.0625	2	0	0
1596	Hsp90ab1	163519673.5	13	134247771.3	10	131604931.3	15	186309707.8	12	214963258.3	11	189624676.3	9	34402649.02	10	42187593.5	5	37091582.75	3	17368404.31	6	16826114.28	6	7096615.375	4	9325111	2	26832158.25	6	13464125.53	5	4495620.063	4	5351266.063	3	2908496.188	2	53464946.63	9	53295209.63	9	45419249	10	8257837.438	3	35422366.25	6	31597790.63	5
1597	Hsp90b1	0	0	0	0	0	0	3089528.5	1	0	0	3426131	1	1439776.875	1	3966639.5	1	4882502.5	1	0	0	2775547.5	1	3085727.25	1	3675397.5	1	3448991.75	1	3951028.25	1	0	0	0	0	0	0	0	0	0	0	0	0	0	0	0	0	0	0
1598	Hspa1b	6475471	10	5413147.031	11	6498277.266	7	4987113	10	17848946.75	10	44356741.63	12	0	0	0	0	0	0	1138307.875	10	2440309.625	8	2215966.188	8	937313.1875	8	779039.1875	8	891838.5	10	0	0	0	0	0	0	0	0	0	0	4078504.25	3	0	0	679195.6875	7	1057465.438	6
1599	Hspa1l	0	0	0	0	0	0	0	0	0	0	0	0	0	0	0	0	0	0	0	0	0	0	0	0	0	0	0	0	0	0	0	0	0	0	0	0	0	0	286628.0625	5	0	0	0	0	0	0	0	0
1600	Hspa4	14597182.72	5	2360166	1	2771849.125	4	12015087.13	5	9885074.875	5	26397436.5	5	0	0	0	0	0	0	0	0	6911685.625	2	5000519	3	5892370.5	3	6874066	2	6698119.5	2	0	0	0	0	0	0	5294503.641	4	118404.7734	3	0	0	9794427.313	5	27343403.25	4	12765031.5	4
1601	Hspa4l	0	0	0	0	0	0	0	0	3440579.25	1	15947417.5	3	0	0	0	0	0	0	0	0	0	0	0	0	0	0	0	0	0	0	0	0	0	0	0	0	0	0	0	0	0	0	0	0	0	0	0	0
1602	Hspa5	573407334.6	28	453949720.1	27	707796945.6	32	768833896	31	589523486.3	33	811509769.5	33	33225256.88	8	4144664.5	4	10838915.75	4	195858530.5	29	168134510.6	25	238232836.2	28	156501768.3	21	115254126.5	24	148554391.8	20	25337.84961	3	0	0	389270.25	2	124072240.1	24	145803533.9	22	144754072.4	22	128698918.3	17	149025787.6	19	88470031.77	15
1603	Hspa8	3214827217	63	2991270216	58	3111577372	63	2907798317	55	2433409542	53	3017670298	64	145523883.3	15	119239787.9	15	116239032.7	13	1316546801	45	1267184749	47	1311507008	51	1125951380	46	969896031.8	47	1120991283	45	4313319.781	5	4162323.125	4	0	0	1572317649	61	1501828365	55	1662751475	57	757499833.7	42	1151673579	45	1223859517	39
1604	Hspa9	227773588.6	14	220633319.6	13	234158341.5	13	200651957.6	11	234105394.2	14	278786090.4	19	8980513.125	2	17637995.84	7	15917846	5	69037309.19	10	59673227.13	13	71165004.14	12	74292762.44	8	58455846.81	11	70262466.63	11	3686764.25	3	0	0	3413094.75	1	50119862.89	10	57211688.44	10	64546408.44	10	42094158.19	8	41544064.44	8	53907158.81	10
1605	Hspb8	61745087.03	6	67910507.84	7	52224548	5	43002746.38	6	26127963.81	6	22654214.5	3	5294578.5	1	0	0	0	0	3794146.813	2	11435095.75	2	14675504.75	3	28248130.5	4	22934126.56	4	21282501	2	0	0	0	0	0	0	24600577	3	22865402.5	2	24847319.25	3	2378587.766	2	13654743.25	3	21055670.38	4
1606	Hspbap1	0	0	0	0	0	0	426914.4375	1	4294687	1	2908773.25	1	0	0	0	0	0	0	0	0	0	0	1343683	1	0	0	1628360.25	1	0	0	0	0	0	0	0	0	0	0	0	0	0	0	0	0	0	0	0	0
1607	Hspd1	52019466.5	8	45926236	8	45225600.91	7	20456306.25	5	17403198.75	6	20529213.25	7	27457634.17	10	21942695	5	28055153.25	7	14139211.94	3	13060450.75	3	6382336	4	17088397.88	3	17239875.13	4	16829384	3	492856.4063	1	2587646.656	4	664814.5625	3	3491344.461	3	6804392.75	2	6708879	2	6936169.5	1	0	0	2970874.25	1
1608	Hspe1	95406568.5	4	106605998.1	4	130612808.8	5	0	0	0	0	52514240	3	0	0	0	0	0	0	423078.25	1	5449119.5	2	6308591.563	2	43716453.75	3	14978715.34	3	42950460	3	0	0	0	0	0	0	39699107.5	4	49554258.13	5	48552492.19	5	0	0	50759325.38	5	0	0
1609	Hspg2	0	0	0	0	0	0	0	0	0	0	0	0	0	0	1766516.75	1	1181892	2	0	0	0	0	0	0	0	0	0	0	0	0	0	0	0	0	0	0	0	0	0	0	0	0	0	0	0	0	0	0
1610	Hsph1	19398791.25	4	18770425.5	2	49139574.81	6	18162274.81	5	25898005.44	9	24604834.56	6	0	0	1024355.438	1	0	0	15714328	3	5867204.5	2	16906810	5	15735331.81	7	12904861.75	6	29478108.88	7	0	0	0	0	0	0	18802850.41	5	19039297.97	5	16176327.38	5	32534393.09	6	16069281.81	4	36547747.63	6
1611	Htatsf1	0	0	0	0	0	0	462765.4531	2	2068794.125	1	7054067.5	2	0	0	0	0	0	0	0	0	0	0	0	0	0	0	0	0	0	0	0	0	0	0	0	0	0	0	0	0	0	0	7861760.25	2	0	0	0	0
1612	Huwe1	0	0	1190097.875	1	0	0	2350086.25	1	1376780.125	1	0	0	0	0	0	0	0	0	0	0	0	0	0	0	0	0	0	0	0	0	29747.21289	1	49759.45703	1	27168.90234	1	0	0	313052.5	1	318974.25	1	0	0	0	0	0	0
1613	Hyls1	249966.8281	1	220231.1094	1	0	0	0	0	0	0	0	0	0	0	0	0	0	0	0	0	0	0	0	0	0	0	0	0	0	0	0	0	0	0	0	0	0	0	0	0	0	0	0	0	0	0	0	0
1614	Hyou1	0	0	0	0	0	0	0	0	0	0	0	0	0	0	0	0	0	0	0	0	0	0	0	0	0	0	0	0	0	0	0	0	0	0	0	0	86230.28125	2	59690.3125	1	60070.85547	1	0	0	0	0	0	0
1615	Iars	0	0	0	0	2144024.5	1	2879214.5	1	3830253.5	2	2859784.25	1	0	0	0	0	0	0	0	0	0	0	0	0	0	0	0	0	0	0	0	0	388516.875	1	0	0	0	0	0	0	0	0	0	0	0	0	0	0
1616	Iars2	2833615	1	352037.6563	1	0	0	0	0	0	0	0	0	0	0	0	0	0	0	0	0	0	0	0	0	0	0	0	0	1838875.75	1	0	0	0	0	0	0	0	0	0	0	0	0	0	0	0	0	0	0
1617	Ibtk	314174.4375	1	265145.5	1	274886.9375	1	0	0	0	0	0	0	0	0	0	0	0	0	0	0	0	0	0	0	0	0	2399887.75	1	0	0	0	0	0	0	0	0	0	0	2542769.25	1	0	0	0	0	0	0	0	0
1618	Ica1	3304605.5	1	3481306.5	1	0	0	0	0	0	0	0	0	0	0	0	0	0	0	0	0	1017596.063	1	3833963.5	1	0	0	0	0	0	0	0	0	0	0	0	0	2204187.25	1	2096216.125	1	1793735	1	0	0	0	0	0	0
1619	Idh1	0	0	0	0	0	0	0	0	0	0	0	0	0	0	0	0	0	0	0	0	0	0	0	0	0	0	0	0	0	0	0	0	0	0	0	0	0	0	0	0	0	0	1820546.375	1	0	0	0	0
1620	Idh2	28673270	5	14247113.25	3	29525727	4	2971611.75	1	3323706.75	1	8606611.25	3	1165053.137	2	0	0	6889880	2	0	0	1546259.875	1	1208015.125	1	0	0	943509.0938	3	327677.75	1	0	0	0	0	0	0	1350644.75	1	3496240.75	3	1780053.25	2	0	0	0	0	0	0
1621	Idh3b	0	0	0	0	0	0	3315218	1	3146378.75	1	3216363.25	1	0	0	0	0	0	0	0	0	0	0	0	0	0	0	0	0	0	0	0	0	0	0	0	0	0	0	988494.375	1	920152.5	1	201097.3594	1	0	0	431211	1
1622	Ifi203	0	0	0	0	0	0	0	0	0	0	0	0	0	0	0	0	0	0	0	0	0	0	0	0	0	0	0	0	0	0	0	0	0	0	0	0	0	0	0	0	0	0	0	0	5534841	1	0	0
1623	Ifi204	7197102	1	6227869.5	1	5982088	1	219579.3906	1	0	0	209825.3281	1	0	0	0	0	0	0	0	0	0	0	0	0	0	0	0	0	0	0	0	0	0	0	0	0	0	0	0	0	0	0	0	0	0	0	0	0
1624	Ifi205b	0	0	0	0	0	0	0	0	0	0	2239877	1	0	0	0	0	0	0	0	0	0	0	0	0	0	0	0	0	0	0	0	0	0	0	0	0	0	0	0	0	0	0	0	0	0	0	0	0
1625	Ifitm2	0	0	0	0	0	0	0	0	0	0	0	0	6500306	1	0	0	0	0	0	0	0	0	0	0	0	0	0	0	0	0	0	0	0	0	0	0	0	0	0	0	0	0	6905142.5	2	0	0	0	0
1626	Ifitm3	3409911.75	1	0	0	0	0	0	0	9189660	1	6887928.5	1	0	0	0	0	0	0	0	0	0	0	0	0	0	0	0	0	0	0	0	0	0	0	0	0	0	0	0	0	0	0	0	0	0	0	0	0
1627	Ifitm6	0	0	0	0	0	0	0	0	0	0	0	0	0	0	0	0	0	0	834010.9375	1	0	0	0	0	0	0	0	0	0	0	0	0	0	0	0	0	0	0	0	0	0	0	0	0	0	0	0	0
1628	Ifrd1	0	0	0	0	2482287.563	2	0	0	239321.3594	1	0	0	0	0	0	0	0	0	2218000	1	1528222.219	2	1400039.125	1	0	0	3776822.5	2	0	0	312086.1499	2	272507.1875	1	208290.061	2	7150960.5	1	6310900.793	3	7636988.531	3	0	0	0	0	1125131.375	1
1629	Ift140	0	0	0	0	0	0	0	0	0	0	0	0	0	0	0	0	0	0	0	0	0	0	0	0	0	0	0	0	0	0	0	0	0	0	0	0	0	0	241631.7031	1	0	0	0	0	0	0	0	0
1630	Ift172	0	0	0	0	0	0	0	0	0	0	2251121.5	1	0	0	0	0	0	0	0	0	0	0	0	0	0	0	0	0	0	0	0	0	0	0	0	0	0	0	0	0	0	0	0	0	0	0	0	0
1631	Ift20	7593640	1	6929825	1	0	0	0	0	0	0	0	0	0	0	0	0	0	0	0	0	0	0	0	0	0	0	0	0	0	0	0	0	0	0	0	0	90333.85938	1	0	0	0	0	0	0	0	0	0	0
1632	Ift57	0	0	331161.4375	1	0	0	0	0	0	0	0	0	0	0	0	0	0	0	0	0	0	0	0	0	0	0	0	0	0	0	0	0	0	0	0	0	0	0	0	0	0	0	0	0	0	0	0	0
1633	Ift74	14536128	2	8087401.5	1	18227365	3	0	0	0	0	0	0	0	0	0	0	0	0	3704098	1	2043552.625	1	0	0	0	0	0	0	0	0	0	0	0	0	0	0	4789297.875	2	2131040.25	1	0	0	0	0	0	0	0	0
1634	Igbp1	181831119.3	14	204211930.2	15	223196739.9	18	125076121.3	12	113054928.3	13	132792824.9	12	0	0	0	0	0	0	101503559.8	13	59841831	10	76438333.1	10	91441441.06	10	103693171.5	14	120008923.3	12	68005.17969	1	81191.02344	1	44900.34766	1	169119521.3	15	145880551.9	12	157335394.9	13	165292224.6	14	171989270.2	13	240453888.3	15
1635	Igf2bp1	8392874.359	5	8736027.438	3	8418585.281	4	1501716.234	2	3279228.463	2	11107593.38	6	0	0	0	0	0	0	717389	1	859543.3281	2	14557592.67	3	374420.6875	1	12974351	2	0	0	0	0	1615242	1	1437502.75	1	831892.0625	1	1378429	2	1320930.25	2	1141779.898	2	16272760.78	3	2035478.313	2
1636	Igf2bp2	56738408.67	5	1162909.5	3	2094217.063	3	747107.625	1	914960.0625	6	3945619.25	3	5134678.5	2	3254049.75	3	3717672.938	4	6227656.063	4	7329244.375	4	10706694.66	4	0	0	0	0	0	0	0	0	0	0	0	0	1371643.875	1	3204291	2	0	0	939761	1	0	0	0	0
1637	Igf2bp3	14969242.25	6	52655755.94	8	23645386.14	8	25313003.63	4	40782307	8	33921193.5	7	1869054.75	2	3888761.188	5	1527696.75	4	9156511.875	4	10097290.94	5	7478721.5	5	12161414.31	6	9119977.063	4	11238536.94	5	606224.125	1	410061.3438	1	307680.1875	1	594758.875	1	1427162.313	3	487282.0938	2	7172953.25	5	8489101	3	5046282.125	2
1638	Igf2r	6208468.5	1	6777213.5	1	2735545.75	1	12517970.5	2	2822398.25	1	3591331	1	0	0	0	0	0	0	33493970.25	4	36807462.75	7	38774613.88	6	14425635.5	2	8924575	2	8481040	1	0	0	0	0	0	0	0	0	0	0	0	0	8806821.5	2	6065730.5	1	0	0
1639	Igfbp7	0	0	0	0	0	0	0	0	0	0	0	0	0	0	0	0	0	0	0	0	0	0	0	0	0	0	0	0	0	0	985599.5	1	1002302.313	1	1098343.625	1	0	0	0	0	0	0	74584.96094	1	0	0	0	0
1640	Igfn1	0	0	0	0	0	0	0	0	0	0	781263.25	1	0	0	0	0	0	0	0	0	0	0	0	0	0	0	0	0	0	0	0	0	0	0	0	0	0	0	0	0	0	0	0	0	0	0	0	0
1641	Ighg2a	0	0	0	0	0	0	0	0	0	0	0	0	0	0	938835.875	1	0	0	0	0	0	0	0	0	0	0	0	0	0	0	0	0	0	0	0	0	0	0	0	0	0	0	0	0	0	0	0	0
1642	Ighmbp2	0	0	0	0	0	0	0	0	1885428.875	1	0	0	0	0	0	0	0	0	0	0	0	0	500733.4063	1	0	0	0	0	0	0	0	0	0	0	0	0	0	0	0	0	0	0	0	0	0	0	0	0
1643	Ighv5-16	0	0	0	0	0	0	0	0	0	0	0	0	0	0	0	0	0	0	0	0	0	0	0	0	0	0	1601797.25	1	0	0	0	0	0	0	0	0	0	0	0	0	0	0	0	0	0	0	0	0
1644	Igkv13-87	0	0	0	0	0	0	0	0	2988327.75	1	0	0	0	0	0	0	0	0	0	0	0	0	0	0	0	0	0	0	0	0	0	0	0	0	0	0	0	0	0	0	0	0	0	0	0	0	0	0
1645	Ihh	0	0	0	0	0	0	0	0	0	0	0	0	0	0	0	0	0	0	0	0	0	0	2208980	1	0	0	0	0	0	0	0	0	0	0	0	0	0	0	0	0	0	0	0	0	0	0	0	0
1646	Ik	2150933.5	1	0	0	6247864.375	3	723376947.7	12	41025659.16	10	33856127.75	5	0	0	0	0	0	0	2541334.063	2	2581526.75	2	3059057.875	2	20757751.5	2	9946722.375	4	4543727.5	1	0	0	0	0	0	0	3692639.5	1	3959167	1	4315813.5	1	17411385.28	6	33248846.88	6	72708026.75	6
1647	Ikbkap	161434025.7	21	164242159.1	23	181755639.1	18	42548667.72	8	54865558.34	9	27285791.94	8	0	0	0	0	0	0	17991911.66	7	60399213.5	8	56543233.59	6	9670478.188	6	13710855.94	6	16215511.38	9	0	0	0	0	0	0	87308613.4	16	105623823	19	84218740.78	15	20635322.5	4	13085857.75	3	9031838.313	4
1648	Ikbke	0	0	0	0	0	0	0	0	0	0	0	0	0	0	0	0	0	0	2402157.75	1	0	0	2330458	1	0	0	610574.1875	1	1311988.875	1	0	0	0	0	0	0	0	0	0	0	0	0	0	0	0	0	0	0
1649	Ikbkg	1605935.125	2	0	0	0	0	0	0	0	0	0	0	0	0	0	0	0	0	0	0	0	0	0	0	0	0	0	0	476324.4375	1	0	0	0	0	0	0	0	0	1024380.688	1	0	0	0	0	0	0	0	0
1650	Il12rb1	0	0	0	0	0	0	835383.75	1	0	0	0	0	0	0	0	0	0	0	0	0	0	0	0	0	0	0	0	0	0	0	0	0	0	0	0	0	0	0	0	0	0	0	0	0	0	0	0	0
1651	Il16	11118134.41	3	12584469.77	2	10952412	1	0	0	0	0	0	0	0	0	0	0	0	0	296043.8438	1	262334.9063	1	3493474.5	2	0	0	0	0	0	0	0	0	0	0	0	0	0	0	0	0	0	0	0	0	0	0	0	0
1652	Il1rap	0	0	0	0	0	0	0	0	0	0	102427.4141	1	0	0	0	0	0	0	0	0	0	0	0	0	0	0	0	0	0	0	0	0	0	0	0	0	0	0	0	0	0	0	0	0	0	0	0	0
1653	Il1rl2	0	0	0	0	0	0	0	0	0	0	0	0	0	0	0	0	0	0	17429176	1	0	0	0	0	0	0	0	0	0	0	0	0	0	0	0	0	0	0	0	0	0	0	0	0	0	0	0	0
1654	Il5ra	0	0	1601046.25	1	0	0	0	0	0	0	0	0	0	0	0	0	0	0	0	0	0	0	0	0	0	0	0	0	0	0	0	0	0	0	0	0	0	0	0	0	0	0	0	0	0	0	0	0
1655	Il6st	0	0	0	0	0	0	0	0	0	0	0	0	0	0	0	0	0	0	0	0	0	0	0	0	0	0	0	0	12686178	1	0	0	0	0	0	0	0	0	0	0	0	0	0	0	0	0	0	0
1656	Ilf2	16016024	2	18234860.88	3	18689328.5	3	85738444.63	7	79824229.25	4	85280854.38	6	0	0	0	0	0	0	0	0	0	0	0	0	4974632.313	2	6627985.656	3	717551.9375	1	0	0	0	0	0	0	393471.1875	1	0	0	0	0	16443701.98	4	922639.6563	2	26005677.19	4
1657	Ilf3	0	0	0	0	313389.625	1	17930595.22	5	12787241.44	6	9193371.5	2	0	0	0	0	0	0	0	0	0	0	0	0	5705238	1	3759172	1	4653868.5	1	0	0	0	0	0	0	0	0	0	0	0	0	4957300	1	8568152	2	6984075	1
1658	Ilk	13799044.13	4	13580576.5	4	15356583.88	6	6145769.625	3	2012335.938	2	10654668.75	4	0	0	0	0	0	0	0	0	609639.3125	2	2362227.313	2	736910.5	1	225553.9219	1	0	0	0	0	303940.0625	1	0	0	764036.5625	1	882244.9375	1	2971686	2	0	0	591381.6875	1	1955103.188	2
1659	Immt	9537462	1	7929368.5	1	4686029.875	2	10308298	1	0	0	12967276	1	0	0	0	0	1825910.625	1	0	0	5421025.5	1	5618798.5	1	7996131.5	2	3472748.5	1	3702227.75	1	0	0	0	0	359062.3438	1	0	0	0	0	0	0	0	0	0	0	0	0
1660	Impa1	0	0	0	0	0	0	0	0	0	0	0	0	0	0	0	0	0	0	0	0	0	0	0	0	0	0	0	0	0	0	0	0	0	0	0	0	0	0	0	0	0	0	0	0	0	0	0	0
1661	Impa2	5203610.5	1	0	0	0	0	0	0	0	0	0	0	0	0	0	0	0	0	0	0	0	0	0	0	0	0	0	0	0	0	0	0	0	0	0	0	0	0	0	0	0	0	0	0	0	0	0	0
1662	Impact	4185809.25	1	1929675.5	1	1702350.5	1	1393882.75	1	0	0	1387303.875	1	0	0	0	0	0	0	6096718	1	6119578	1	6309842	1	0	0	0	0	8195627.5	1	0	0	0	0	0	0	0	0	0	0	0	0	8239592	1	7713322.5	1	6279569.5	1
1663	Impdh1	0	0	0	0	0	0	0	0	0	0	0	0	0	0	0	0	0	0	311352.625	2	0	0	0	0	0	0	0	0	0	0	0	0	0	0	0	0	0	0	0	0	0	0	0	0	0	0	0	0
1664	Impdh2	0	0	4366582.875	2	5432281.5	2	11833784.5	4	7430879.25	2	28419342.5	3	1463061.75	1	0	0	0	0	20089202.5	2	212702.25	1	2083207.875	2	6275451.5	1	11329634.5	2	0	0	0	0	0	0	0	0	0	0	0	0	0	0	3619634.75	1	0	0	0	0
1665	Inadl	1581272	1	0	0	1756381.75	1	0	0	0	0	0	0	0	0	0	0	0	0	0	0	0	0	0	0	0	0	0	0	0	0	0	0	0	0	0	0	0	0	0	0	0	0	0	0	0	0	0	0
1666	Incenp	0	0	0	0	0	0	11018126.52	5	12519330.52	5	7550634.375	4	0	0	0	0	0	0	0	0	0	0	0	0	24856634.75	4	23460093.19	5	24163224.25	4	0	0	0	0	0	0	376587.875	1	492282.9688	1	322008.7188	1	35260602.63	6	39899853.95	6	17439818.06	4
1667	Ing1	0	0	0	0	0	0	0	0	0	0	1283492	1	0	0	0	0	0	0	0	0	0	0	0	0	0	0	0	0	0	0	0	0	0	0	0	0	0	0	0	0	0	0	0	0	0	0	0	0
1668	Inip	0	0	0	0	0	0	0	0	2164624	1	0	0	0	0	0	0	0	0	0	0	0	0	0	0	0	0	0	0	0	0	0	0	0	0	0	0	0	0	0	0	0	0	0	0	0	0	0	0
1669	Ino80b	0	0	0	0	0	0	0	0	0	0	0	0	0	0	0	0	0	0	0	0	0	0	0	0	0	0	0	0	1069639.75	1	0	0	0	0	0	0	0	0	0	0	0	0	0	0	0	0	0	0
1670	Inpp4b	0	0	0	0	4669248.5	1	0	0	0	0	0	0	0	0	0	0	0	0	0	0	0	0	0	0	0	0	0	0	0	0	0	0	0	0	0	0	0	0	0	0	0	0	0	0	0	0	0	0
1671	Inpp5b	0	0	0	0	0	0	0	0	0	0	0	0	0	0	0	0	0	0	1316300.125	1	1287442.5	1	6035846.125	2	0	0	0	0	0	0	0	0	0	0	0	0	71855.69531	1	0	0	762420.3125	1	0	0	0	0	0	0
1672	Inpp5e	0	0	0	0	120464.0625	1	0	0	0	0	71175.13281	1	0	0	0	0	0	0	0	0	0	0	0	0	0	0	0	0	0	0	0	0	0	0	0	0	0	0	0	0	0	0	0	0	0	0	0	0
1673	Inpp5f	0	0	0	0	0	0	0	0	0	0	0	0	0	0	0	0	0	0	223515.1875	1	198395.5313	1	273491.0938	1	375416.625	1	573384.2188	2	267309.7813	1	0	0	0	0	0	0	136583.5156	1	107936.4063	1	101560.3594	1	0	0	0	0	0	0
1674	Inppl1	27142336.66	5	33491945.63	7	19657166.38	4	0	0	0	0	0	0	0	0	0	0	0	0	12754557	1	11511481	1	13845987.88	2	0	0	2531616.25	1	0	0	0	0	0	0	0	0	3951737.406	2	16319222.91	5	10022733.5	2	1129550.5	1	0	0	0	0
1675	Ints1	0	0	0	0	0	0	0	0	1835037.875	1	7107036.5	1	0	0	0	0	0	0	0	0	471035.3438	1	0	0	1164242.25	1	5413289.625	3	121880877.3	3	0	0	0	0	0	0	68785552	1	69765568	1	64816744	1	1481683.125	1	1515534.875	1	0	0
1676	Ints10	0	0	0	0	0	0	0	0	0	0	4277596.5	1	0	0	0	0	0	0	0	0	0	0	0	0	0	0	0	0	0	0	0	0	0	0	0	0	0	0	0	0	0	0	0	0	0	0	0	0
1677	Ints12	2721447.5	1	273009.4688	1	0	0	15128848.25	7	30936446.88	4	36767649.16	6	0	0	0	0	0	0	0	0	0	0	0	0	25851510.5	3	25216296.31	5	20842676.5	4	0	0	0	0	0	0	0	0	0	0	0	0	14147670.27	3	15731367.5	2	17914720	2
1678	Ints3	1333498.5	1	0	0	1259900.125	1	3276361.25	1	4451757	2	4630288.75	2	0	0	0	0	0	0	0	0	0	0	0	0	0	0	0	0	3199999.75	1	0	0	0	0	0	0	0	0	0	0	0	0	4808311	1	0	0	0	0
1679	Ipo11	0	0	0	0	0	0	1079542.625	1	0	0	0	0	0	0	0	0	0	0	0	0	0	0	0	0	0	0	0	0	0	0	0	0	0	0	0	0	0	0	0	0	0	0	0	0	0	0	0	0
1680	Ipo5	0	0	0	0	0	0	0	0	0	0	957395.8125	1	15299599	2	4404857	1	4368678	1	0	0	0	0	0	0	4824102.5	1	4900252.5	1	0	0	1179009.75	1	0	0	2937185.25	1	0	0	0	0	0	0	0	0	0	0	0	0
1681	Ipo7	7034163	1	7423360.5	1	0	0	0	0	10354952	1	0	0	0	0	0	0	0	0	0	0	0	0	0	0	0	0	0	0	0	0	0	0	0	0	0	0	1523663.5	2	0	0	0	0	0	0	0	0	485004.3438	1
1682	Ipo8	0	0	1669407.625	1	0	0	0	0	2407203.25	1	0	0	0	0	0	0	0	0	0	0	0	0	0	0	0	0	0	0	0	0	0	0	0	0	0	0	0	0	0	0	0	0	0	0	0	0	0	0
1683	Ipo9	7168344.5	1	12561445.06	3	7226521.688	2	6487110	1	0	0	7376537.25	2	0	0	0	0	1324807.5	2	2790630.75	1	4738967.5	2	6482203.25	2	0	0	0	0	0	0	0	0	0	0	0	0	0	0	0	0	3199767.25	1	0	0	0	0	0	0
1684	Iqcb1	0	0	0	0	0	0	2846618.5	1	3098417.75	1	4199595.5	1	0	0	0	0	0	0	0	0	0	0	0	0	0	0	0	0	0	0	0	0	0	0	0	0	0	0	0	0	0	0	0	0	0	0	0	0
1685	Iqce	194471.3125	1	0	0	0	0	0	0	0	0	0	0	0	0	0	0	0	0	0	0	0	0	174393.3281	1	0	0	0	0	0	0	0	0	0	0	0	0	0	0	0	0	0	0	0	0	0	0	0	0
1686	Iqgap1	30979550.34	7	36312631.05	8	39420540.13	10	12288666.31	4	17628489.19	5	14575222.5	4	83430287.38	14	31883835.13	6	36213057.38	8	7321098.125	5	3640573.313	6	5946331.188	8	4804974.625	3	4615621.766	5	8115662.063	6	6840206.438	3	8077320	3	5965287.203	4	90043026.3	15	94531321.63	18	92274956.92	14	7323236.141	4	9369819.609	4	4950601.977	5
1687	Iqgap2	0	0	0	0	0	0	0	0	0	0	0	0	14016837	2	0	0	10240546	1	0	0	0	0	0	0	0	0	0	0	0	0	0	0	0	0	0	0	0	0	6288381	1	5952098	1	0	0	0	0	8298511.5	1
1688	Iqgap3	12075014.73	4	11962202.47	4	11710240.75	3	3512761.813	2	2942199.75	1	5762427.594	2	3194656.875	2	1970086	1	2303990.938	2	0	0	0	0	0	0	0	0	0	0	0	0	0	0	0	0	0	0	0	0	2104230	1	3577049.5	2	0	0	0	0	0	0
1689	Iqsec1	5704014.625	2	4819612.25	4	10180741.05	5	59708.33594	2	4527972.125	2	7298505.938	3	0	0	0	0	0	0	45276582.75	7	21352039.19	3	37680141	6	0	0	0	0	9303263	1	0	0	0	0	0	0	0	0	0	0	0	0	8598071	1	9456041	1	6562459	1
1690	Ireb2	0	0	0	0	0	0	0	0	0	0	104400.2656	1	0	0	0	0	0	0	0	0	0	0	0	0	0	0	0	0	0	0	0	0	0	0	0	0	0	0	0	0	0	0	0	0	0	0	0	0
1691	Irf2bp1	0	0	0	0	0	0	0	0	0	0	0	0	0	0	0	0	0	0	0	0	0	0	0	0	921718.6875	1	0	0	1343155.375	1	0	0	0	0	0	0	0	0	0	0	0	0	0	0	0	0	2051907.125	1
1692	Irf2bp2	0	0	0	0	0	0	4532849.5	1	11058236.5	4	13400305.88	3	0	0	0	0	0	0	0	0	0	0	0	0	12711180.81	3	12291943.13	3	12595730.25	2	0	0	0	0	0	0	0	0	0	0	0	0	6934078	2	8373358.5	1	0	0
1693	Irf2bpl	0	0	0	0	0	0	0	0	0	0	0	0	0	0	0	0	0	0	0	0	0	0	0	0	322149.4688	2	0	0	0	0	0	0	0	0	0	0	0	0	0	0	0	0	0	0	0	0	0	0
1694	Irf3	0	0	4957858	1	0	0	0	0	0	0	0	0	0	0	0	0	0	0	0	0	0	0	0	0	0	0	7555928.75	2	0	0	0	0	0	0	0	0	0	0	0	0	0	0	0	0	11378548.25	2	0	0
1695	Irf3	6751025	1	0	0	0	0	0	0	0	0	0	0	0	0	0	0	0	0	1893603.875	1	1980716.125	1	1815233.875	1	2635741.5	1	0	0	2316483.5	1	0	0	0	0	0	0	3385340.75	1	3911375.75	1	3487325.5	1	0	0	0	0	0	0
1696	Irgq	0	0	0	0	0	0	0	0	0	0	2213945	1	0	0	0	0	0	0	0	0	0	0	0	0	0	0	0	0	0	0	0	0	0	0	0	0	0	0	0	0	0	0	0	0	0	0	0	0
1697	Irs1	107087075.4	22	95022218.36	22	157664023.5	27	72060233.16	13	69944416.25	12	50905592.84	13	0	0	0	0	0	0	227073298.8	19	147670717.4	21	198681275.1	25	49897690.25	8	31955472.06	7	33798437.75	7	0	0	0	0	0	0	122236778.8	19	97046085.52	16	87975314.76	15	46798435.67	8	42310887.25	5	30448133.75	5
1698	Irs2	0	0	0	0	0	0	762862.8125	2	0	0	970543.125	1	0	0	0	0	0	0	0	0	0	0	0	0	8181038	2	33404528.5	2	8147011.25	2	0	0	0	0	0	0	0	0	0	0	0	0	20020134	2	0	0	3998358.75	1
1699	Iscu	0	0	0	0	0	0	0	0	0	0	0	0	0	0	0	0	0	0	0	0	0	0	0	0	0	0	0	0	0	0	0	0	0	0	0	0	3445525.5	1	0	0	0	0	0	0	0	0	0	0
1700	Isg20l2	0	0	0	0	0	0	0	0	205205.9844	1	225263.2656	1	0	0	0	0	0	0	0	0	0	0	0	0	0	0	0	0	0	0	0	0	0	0	0	0	0	0	0	0	0	0	0	0	0	0	0	0
1701	Ism2	0	0	0	0	0	0	0	0	0	0	0	0	0	0	0	0	0	0	0	0	0	0	0	0	0	0	0	0	14155799	1	0	0	0	0	0	0	0	0	0	0	0	0	0	0	0	0	0	0
1702	Ist1	6498345.5	1	5264434	1	11597070.5	2	22521253.5	2	21264533	2	58266145	3	0	0	0	0	0	0	0	0	0	0	0	0	15561333	1	16283248.5	2	12783443	1	0	0	0	0	0	0	17334954.75	2	13089770	1	14917977.25	2	13632549	1	14381421	1	15835365	1
1703	Isy1	5162039	1	4953299.5	1	10019442.25	3	0	0	1644859.375	1	3789712.25	1	0	0	0	0	0	0	0	0	0	0	0	0	0	0	0	0	5597783	1	0	0	0	0	0	0	0	0	0	0	0	0	0	0	2545645.5	1	0	0
1704	Itch	0	0	0	0	0	0	0	0	0	0	0	0	0	0	0	0	0	0	0	0	0	0	2327121	1	5174495	1	0	0	0	0	0	0	0	0	0	0	0	0	0	0	0	0	0	0	0	0	0	0
1705	Itfg2	0	0	0	0	0	0	0	0	0	0	0	0	0	0	0	0	0	0	0	0	0	0	3564321.25	1	0	0	0	0	0	0	0	0	0	0	0	0	0	0	0	0	0	0	230291024	1	0	0	0	0
1706	Itga3	0	0	0	0	0	0	2374705.5	1	0	0	2967379.75	1	0	0	0	0	0	0	0	0	0	0	0	0	0	0	0	0	0	0	0	0	0	0	0	0	0	0	0	0	0	0	0	0	0	0	0	0
1707	Itga5	19384200.88	3	26015435.13	4	25781988.28	6	43334568.38	7	60865040.38	6	49279279.44	8	0	0	0	0	0	0	4136600.625	2	3657412.75	2	5724735.625	3	28335822.88	6	5521527.063	5	31908058.5	6	0	0	0	0	0	0	4396893.141	3	349280.3281	3	2288156.727	2	43160739.28	9	32732528.44	5	15574818.13	5
1708	Itgav	0	0	0	0	0	0	0	0	0	0	6016079.25	2	0	0	0	0	0	0	0	0	1613209.75	1	0	0	0	0	0	0	2982551.75	1	0	0	0	0	0	0	0	0	0	0	0	0	8237388	1	0	0	0	0
1709	Itgb1	2883117.609	4	17781839.41	7	21103065.56	8	84759451.13	19	126869362.6	24	191549453.3	21	0	0	0	0	0	0	29872293.56	7	26176598.25	8	14599880.14	4	235301264.4	17	213691513.2	19	197955261.3	15	0	0	1282670.375	1	0	0	22882375.5	3	21929702.77	5	24391855.5	4	179294030.9	17	254779487.6	14	303843830	20
1710	Itpkb	0	0	134132264	1	91073784	1	17393402	1	0	0	0	0	0	0	0	0	0	0	5332965	1	2359616	1	0	0	0	0	0	0	0	0	0	0	0	0	0	0	0	0	0	0	0	0	0	0	0	0	0	0
1711	Itpr3	8266556.5	1	12859134	3	0	0	0	0	0	0	5132722	1	6124399.188	2	869029.875	1	1131441.75	1	5869365.719	5	5736278.938	5	5439913.563	4	4218092.125	2	2143583.5	2	1856837.25	1	0	0	0	0	0	0	3577726.813	2	3822052	2	8030209.375	3	1372394.75	1	1925302.125	1	1776289.75	1
1712	Itprip	0	0	0	0	0	0	0	0	0	0	0	0	0	0	0	0	0	0	0	0	0	0	0	0	0	0	0	0	1986212	1	0	0	0	0	0	0	0	0	0	0	0	0	0	0	0	0	0	0
1713	Itpripl2	0	0	0	0	0	0	0	0	0	0	0	0	0	0	0	0	0	0	0	0	0	0	0	0	0	0	0	0	0	0	0	0	0	0	0	0	191986.7813	1	0	0	0	0	0	0	0	0	0	0
1714	Itsn1	23852871.39	8	32576487.44	10	31105696.22	11	5610538.5	1	2892717.5	1	8790841.75	2	0	0	0	0	0	0	69837863.13	9	65421505.19	12	84694633.63	14	17865148.06	4	14810340.06	4	8631853.5	2	0	0	0	0	0	0	64652622.25	9	51763501.75	9	46838952.25	5	0	0	1680975.125	1	1959143.75	1
1715	Itsn2	87672866.55	12	104756553.9	10	37664995.09	8	6962573.742	3	7990567.234	2	5210627.398	4	0	0	0	0	0	0	14336634.73	5	32340550	5	13565054.06	4	5926810.375	3	5002445	2	5422045.5	2	0	0	0	0	0	0	79709214.94	10	48078796.44	13	53786308.78	11	3253147.219	2	223908.4375	1	303661.25	2
1716	Ivns1abp	20527580	1	0	0	23997600.75	2	0	0	0	0	0	0	0	0	0	0	0	0	0	0	0	0	0	0	0	0	0	0	0	0	0	0	0	0	0	0	6482969.5	1	0	0	0	0	0	0	0	0	0	0
1717	Iws1	0	0	0	0	0	0	701108.25	2	530540.6875	1	1506482.469	2	0	0	0	0	0	0	0	0	0	0	0	0	0	0	0	0	0	0	0	0	0	0	0	0	0	0	0	0	0	0	0	0	0	0	0	0
1718	Jade1	0	0	0	0	0	0	93878.6875	1	0	0	0	0	0	0	0	0	0	0	0	0	0	0	0	0	841003.375	1	0	0	0	0	0	0	0	0	0	0	0	0	354242.4688	1	0	0	228596.0781	1	1241782.75	2	785224.375	1
1719	Jade3	0	0	0	0	0	0	0	0	0	0	0	0	0	0	0	0	0	0	0	0	0	0	0	0	3458509	1	0	0	0	0	0	0	0	0	0	0	0	0	0	0	0	0	0	0	0	0	0	0
1720	Jag1	0	0	0	0	0	0	0	0	0	0	0	0	0	0	0	0	0	0	0	0	0	0	0	0	0	0	0	0	2200620.5	1	0	0	0	0	0	0	0	0	0	0	0	0	0	0	0	0	618431.0625	1
1721	Jak1	11170528	2	6710164	1	9215262	1	7256147	1	6529535	1	9340919.5	2	947628.1875	2	1092079.5	1	0	0	2436843.75	1	2244144	1	2083578	1	2652591.25	1	3480589.438	2	2318747.75	1	0	0	0	0	0	0	0	0	1849880.375	1	0	0	4590317.75	2	2648487	1	0	0
1722	Jak3	0	0	0	0	0	0	0	0	0	0	0	0	0	0	0	0	0	0	0	0	0	0	0	0	0	0	3579769.75	1	3924354.25	1	0	0	0	0	0	0	0	0	0	0	0	0	0	0	0	0	0	0
1723	Jakmip2	0	0	0	0	0	0	0	0	0	0	0	0	0	0	0	0	0	0	0	0	1149994.5	1	0	0	1597993.625	1	0	0	0	0	0	0	0	0	0	0	0	0	0	0	0	0	0	0	0	0	0	0
1724	Jcad	61683542.63	10	53198995.06	12	55101190.83	10	16998268.38	8	11665002.15	5	35600132.56	8	0	0	0	0	0	0	36406914.14	10	23135162.66	7	28518091.64	9	16847897.88	5	18188851.03	5	12071411.13	3	0	0	0	0	0	0	32383244.07	9	46498611.23	11	30036961.59	7	8714953.313	3	5752794.5	1	7513222.531	4
1725	Jmjd1c	4672189.438	2	6939959.75	2	4595098.5	1	18857045.2	7	18145678.73	8	7885202.066	5	0	0	0	0	0	0	0	0	0	0	0	0	20508557.44	7	15288120.38	5	12306107.88	3	0	0	0	0	0	0	0	0	0	0	0	0	0	0	0	0	3748919	2
1726	Jmy	0	0	0	0	0	0	0	0	0	0	0	0	0	0	0	0	0	0	0	0	1665975.625	1	0	0	0	0	0	0	0	0	0	0	0	0	0	0	0	0	0	0	0	0	0	0	0	0	0	0
1727	Jph1	0	0	0	0	0	0	0	0	551643.4375	1	0	0	0	0	0	0	0	0	0	0	0	0	0	0	0	0	0	0	0	0	0	0	0	0	0	0	0	0	0	0	0	0	0	0	0	0	0	0
1728	Jun	22570319.5	4	16928278	4	24461438.5	4	50905083.63	6	49439059.5	6	59121795.88	6	0	0	0	0	0	0	1658680.375	2	1786254.5	3	8307363.813	4	31970414.75	6	57862023.63	9	33042381.5	7	0	0	0	0	0	0	2618575.5	1	2720150.5	2	0	0	44119941.25	6	91061097	7	83318946.38	10
1729	Junb	34131623.13	9	32389177.56	11	34787100.57	10	122614153.1	21	106598904.9	18	137680251.4	19	0	0	0	0	0	0	3861329.5	1	5520641.094	2	4870937	1	242427364.8	14	224363673.4	13	222156104	13	0	0	0	0	0	0	18349274	2	24952283	3	26222122.5	4	81944334.25	12	86493660.88	12	193916190.4	12
1730	Jund	0	0	0	0	1691197.875	1	12532679.75	3	0	0	12902029	4	0	0	0	0	0	0	575716	1	0	0	0	0	54965080.88	6	8733733.875	3	9976076.156	4	0	0	0	0	0	0	0	0	8739767.75	2	0	0	7272030	3	1823162.625	3	0	0
1731	Jup	0	0	0	0	0	0	0	0	0	0	0	0	0	0	0	0	0	0	3346443.5	1	3511338.75	1	4120739.688	3	2244852.75	1	2616502	1	2520420.5	1	0	0	0	0	0	0	0	0	1231870	1	1038900.875	1	0	0	0	0	0	0
1732	Kank1	0	0	0	0	18334454.91	5	10279146.34	7	1850700.828	5	0	0	0	0	0	0	0	0	20415287.72	8	6279247.689	4	0	0	1294762.625	2	0	0	0	0	0	0	0	0	0	0	4987377	3	3339163.75	3	8148922.625	5	0	0	0	0	0	0
1733	Kank2	417503476.3	23	465684892.7	25	437458312.4	28	364403648.6	26	215660742.8	22	356368601.2	26	0	0	0	0	0	0	415180806.8	32	302538301.1	29	359293374.2	30	305391624.3	28	230430403.1	27	358412558.8	31	138069.7813	1	0	0	0	0	474797571	35	460605896.3	34	403696512.6	32	232827219.6	23	223510957.6	21	233304991.3	23
1734	Kank3	0	0	0	0	2499552	1	0	0	0	0	0	0	0	0	0	0	0	0	0	0	0	0	1667921.875	1	0	0	0	0	0	0	0	0	0	0	0	0	0	0	0	0	2319823.75	2	0	0	0	0	0	0
1735	Kansl1	0	0	0	0	0	0	0	0	0	0	2398288	1	0	0	0	0	0	0	0	0	0	0	0	0	0	0	0	0	0	0	0	0	0	0	0	0	0	0	0	0	0	0	0	0	0	0	0	0
1736	Kansl3	0	0	0	0	0	0	138627.0313	1	0	0	0	0	0	0	0	0	0	0	0	0	0	0	0	0	0	0	0	0	0	0	0	0	0	0	0	0	0	0	0	0	0	0	0	0	0	0	0	0
1737	Kars	0	0	0	0	0	0	5986471	1	3660685.25	1	32498172.5	2	3144658.063	2	0	0	0	0	0	0	0	0	0	0	1809655	1	0	0	5557756.5	1	0	0	0	0	0	0	0	0	0	0	0	0	0	0	0	0	0	0
1738	Kat7	0	0	0	0	0	0	443490.75	1	0	0	0	0	0	0	0	0	0	0	0	0	0	0	0	0	0	0	0	0	0	0	0	0	0	0	0	0	1240762.625	1	0	0	0	0	0	0	0	0	0	0
1739	Katna1	0	0	0	0	4188560	1	0	0	0	0	0	0	0	0	0	0	0	0	0	0	0	0	0	0	0	0	0	0	0	0	0	0	0	0	0	0	0	0	0	0	0	0	0	0	0	0	0	0
1740	Katnal1	5608039	1	3517221	1	3903371.5	1	0	0	0	0	5589490.5	1	0	0	0	0	0	0	0	0	0	0	0	0	0	0	0	0	0	0	0	0	0	0	0	0	0	0	0	0	0	0	0	0	0	0	0	0
1741	Katnal2	0	0	0	0	0	0	0	0	0	0	0	0	0	0	0	0	0	0	0	0	2828546.25	1	0	0	0	0	0	0	0	0	0	0	0	0	0	0	0	0	0	0	0	0	0	0	0	0	1602095	1
1742	Katnb1	0	0	0	0	0	0	0	0	0	0	0	0	0	0	0	0	0	0	0	0	0	0	0	0	950038.125	1	0	0	801279	1	0	0	0	0	0	0	0	0	0	0	0	0	0	0	0	0	0	0
1743	Kbtbd2	5835348.5	1	6730276.5	1	6478081	1	4980086	1	3920027	1	4936932.5	1	0	0	0	0	0	0	1618734.5	1	0	0	1223943.125	1	1735152	1	1418037.375	1	2091815.625	1	0	0	0	0	0	0	0	0	0	0	0	0	0	0	0	0	0	0
1744	Kcnj5	0	0	0	0	0	0	0	0	0	0	0	0	0	0	0	0	0	0	0	0	0	0	0	0	0	0	0	0	0	0	0	0	0	0	0	0	0	0	0	0	0	0	0	0	2673635.25	1	0	0
1745	Kcnk18	0	0	0	0	0	0	0	0	0	0	0	0	0	0	0	0	0	0	0	0	0	0	0	0	0	0	0	0	0	0	0	0	0	0	0	0	4964985.5	1	0	0	0	0	0	0	0	0	0	0
1746	Kctd10	217237.4844	1	240280.6875	1	219432.875	1	0	0	0	0	0	0	0	0	0	0	0	0	0	0	0	0	0	0	0	0	0	0	0	0	0	0	0	0	0	0	0	0	0	0	0	0	0	0	0	0	0	0
1747	Kctd17	0	0	0	0	0	0	0	0	0	0	0	0	0	0	0	0	0	0	0	0	722087.875	2	0	0	0	0	0	0	0	0	0	0	0	0	0	0	0	0	0	0	0	0	0	0	0	0	0	0
1748	Kdelr3	0	0	0	0	0	0	0	0	0	0	0	0	0	0	0	0	0	0	0	0	0	0	0	0	0	0	0	0	1149508.625	1	0	0	0	0	0	0	0	0	0	0	0	0	0	0	0	0	1648604.5	1
1749	Kdm1b	0	0	0	0	0	0	0	0	3194106.5	1	0	0	0	0	0	0	0	0	0	0	0	0	0	0	0	0	0	0	0	0	0	0	0	0	0	0	0	0	0	0	0	0	504968.5938	1	150212.2656	1	154909.2813	1
1750	Kdm2a	0	0	0	0	0	0	3451681.016	2	0	0	7462722	1	0	0	0	0	0	0	0	0	0	0	0	0	6086027	2	12828711.75	3	0	0	0	0	0	0	0	0	0	0	0	0	0	0	10524011.5	2	5757506.5	1	0	0
1751	Kdm3a	0	0	0	0	0	0	0	0	0	0	0	0	0	0	0	0	0	0	0	0	0	0	0	0	8436443	1	7697249	1	8964445.5	2	0	0	0	0	0	0	0	0	0	0	0	0	0	0	0	0	0	0
1752	Kdm3b	0	0	1742000	1	0	0	8528122.5	2	4257265	2	8025376.281	4	0	0	0	0	0	0	0	0	0	0	0	0	3069932.492	2	11727120.75	4	8776195.313	4	0	0	0	0	0	0	0	0	0	0	0	0	13462718.98	5	5172782.328	4	3035466.219	2
1753	Kdm4c	0	0	0	0	0	0	0	0	0	0	0	0	0	0	0	0	0	0	0	0	0	0	0	0	0	0	0	0	384668.3125	1	0	0	0	0	0	0	0	0	0	0	0	0	0	0	0	0	0	0
1754	Kdm5a	0	0	0	0	0	0	148847.0469	2	2509029.641	2	120885.9531	1	0	0	0	0	0	0	0	0	0	0	0	0	0	0	691514.125	1	3779740	2	0	0	0	0	0	0	0	0	0	0	0	0	0	0	0	0	0	0
1755	Kdsr	4515984	1	5101371.5	1	4928672	1	8613000	1	6096942	1	16903042	1	0	0	0	0	0	0	3104168.75	1	0	0	2944690.25	1	0	0	0	0	0	0	0	0	0	0	0	0	0	0	0	0	0	0	0	0	1950802.5	1	1940805.125	1
1756	Keap1	0	0	0	0	2869640	1	0	0	0	0	2839775.375	2	0	0	0	0	0	0	0	0	0	0	0	0	0	0	0	0	0	0	0	0	0	0	0	0	0	0	0	0	0	0	0	0	0	0	0	0
1757	Kera	0	0	0	0	0	0	0	0	0	0	0	0	0	0	0	0	0	0	0	0	0	0	0	0	0	0	0	0	0	0	0	0	0	0	3851973.25	1	0	0	0	0	0	0	0	0	0	0	0	0
1758	Khdrbs1	3642372.375	3	2180540.313	2	838924.4688	2	5075008.938	4	5662711.188	5	3949994.273	5	0	0	0	0	0	0	190498.125	2	862816.4063	3	385392.4453	4	16007830.31	7	21791442.16	10	21983216.09	8	0	0	0	0	0	0	317687.9063	3	5118374	2	3537528.375	2	20208411.44	10	17754504.98	9	16359352.83	8
1759	Khsrp	15657184.19	5	17742303.44	5	17893092.32	6	214279298.6	24	452441876.7	27	475935387.1	27	0	0	0	0	418157.1563	2	0	0	2147166.25	1	7925764.25	3	181882180	17	193136504.2	18	208573246.3	19	0	0	0	0	0	0	8529143.625	2	2254039.75	1	0	0	287674332.1	17	281956203.2	17	185172455.6	13
1760	Kiaa0020	0	0	0	0	0	0	1215609.125	1	0	0	0	0	0	0	0	0	0	0	0	0	0	0	0	0	0	0	0	0	0	0	0	0	0	0	0	0	0	0	0	0	0	0	0	0	0	0	0	0
1761	Kiaa0100	0	0	0	0	1254382	1	1618804	1	0	0	0	0	0	0	0	0	0	0	0	0	0	0	0	0	0	0	0	0	0	0	0	0	0	0	0	0	0	0	0	0	0	0	0	0	0	0	0	0
1762	Kiaa0319	0	0	0	0	0	0	0	0	0	0	0	0	0	0	0	0	0	0	0	0	0	0	0	0	0	0	0	0	0	0	0	0	0	0	0	0	0	0	0	0	0	0	3311120.75	1	0	0	0	0
1763	Kiaa0754	0	0	1946098.75	1	2017155.875	1	0	0	0	0	1545282.25	1	0	0	0	0	0	0	99933.08594	2	0	0	554768.3516	3	0	0	0	0	0	0	0	0	0	0	0	0	0	0	279405.9688	2	78706.375	1	0	0	0	0	0	0
1764	Kiaa0907	0	0	0	0	0	0	0	0	770948.5	1	0	0	0	0	0	0	0	0	0	0	0	0	0	0	0	0	0	0	0	0	0	0	0	0	0	0	0	0	0	0	0	0	0	0	0	0	0	0
1765	Kiaa0922	0	0	0	0	0	0	0	0	0	0	0	0	0	0	0	0	0	0	0	0	0	0	0	0	0	0	0	0	0	0	0	0	0	0	0	0	125564.6563	1	179151.1094	1	155959.0313	1	0	0	0	0	0	0
1766	Kiaa1328	0	0	0	0	0	0	0	0	0	0	0	0	0	0	0	0	0	0	0	0	0	0	0	0	0	0	0	0	0	0	0	0	0	0	0	0	1331608.375	1	0	0	0	0	0	0	0	0	0	0
1767	Kiaa1522	19239985.25	6	19977662.5	3	57223345.77	12	0	0	0	0	0	0	0	0	0	0	0	0	72754133.64	15	62464262.53	14	70016379.55	14	0	0	0	0	0	0	0	0	0	0	0	0	71954668.15	11	93416092.91	17	64700354.03	13	0	0	0	0	0	0
1768	Kiaa1671	79913.98438	1	0	0	0	0	0	0	0	0	0	0	0	0	0	0	0	0	954235.3125	2	0	0	0	0	2257592.688	2	959425.25	1	2070416.125	2	0	0	0	0	0	0	0	0	0	0	0	0	2906059	1	1975527.75	1	2582349.75	1
1769	Kiaa1841	775615.0625	1	0	0	0	0	0	0	0	0	0	0	0	0	0	0	0	0	0	0	0	0	0	0	0	0	0	0	0	0	0	0	0	0	0	0	0	0	0	0	0	0	0	0	0	0	98588776	1
1770	Kidins220	0	0	0	0	0	0	0	0	0	0	0	0	0	0	0	0	0	0	0	0	0	0	0	0	0	0	0	0	0	0	0	0	0	0	0	0	0	0	30417.44141	1	0	0	0	0	0	0	0	0
1771	Kif11	6843324.75	2	7516790.25	2	9337828.813	4	15657226.33	6	6845231.125	4	12502973.06	5	0	0	0	0	0	0	7834601.5	3	8805213	4	8315210.125	4	5621706.875	2	4694665.656	2	5964701.688	3	0	0	0	0	0	0	2458584.5	1	765244.375	1	797186.5625	1	2849754.125	3	1345926.875	1	1204627.875	1
1772	Kif13a	0	0	0	0	0	0	0	0	0	0	0	0	0	0	0	0	0	0	0	0	0	0	2242356	1	0	0	0	0	0	0	0	0	0	0	0	0	0	0	0	0	0	0	0	0	0	0	0	0
1773	Kif13b	284102.6563	1	8453548	2	10205542	1	0	0	0	0	11036516.63	2	0	0	0	0	0	0	3936392.906	2	605125.9063	2	12267536.66	5	4430554.75	2	2193232	2	0	0	0	0	0	0	0	0	0	0	0	0	2669479	1	0	0	0	0	0	0
1774	Kif15	0	0	0	0	0	0	0	0	0	0	0	0	0	0	0	0	0	0	0	0	1115448.875	1	0	0	0	0	0	0	0	0	0	0	0	0	0	0	0	0	0	0	0	0	0	0	0	0	0	0
1775	Kif16b	0	0	0	0	0	0	0	0	10010566	2	0	0	0	0	0	0	0	0	4414935.625	2	2457254	2	3199381.5	2	3777486.5	2	0	0	2666655.5	2	0	0	0	0	0	0	2113019.5	1	2440960.063	2	1985966.5	1	2377825.75	1	105947.6953	1	2036275.648	2
1776	Kif1a	8981308	1	0	0	0	0	477594.8438	1	386899.0938	1	507584.25	2	0	0	0	0	0	0	11209080.48	3	10683696.4	3	6024473.391	2	9371974	1	205158.6719	1	3879314.875	2	0	0	0	0	0	0	0	0	0	0	0	0	0	0	0	0	2105630	1
1777	Kif20a	0	0	0	0	0	0	4450800	1	3721691	2	5804987.5	1	0	0	0	0	0	0	0	0	0	0	0	0	3335176.75	1	4020295	1	0	0	0	0	0	0	0	0	0	0	0	0	0	0	0	0	0	0	0	0
1778	Kif20b	0	0	0	0	0	0	3824245.313	2	0	0	9939322	1	0	0	0	0	0	0	0	0	0	0	0	0	17262195.43	7	2220285.289	2	3464723.5	1	0	0	0	0	0	0	0	0	0	0	0	0	0	0	0	0	0	0
1779	Kif21b	0	0	0	0	0	0	0	0	0	0	556908.9375	1	0	0	0	0	0	0	0	0	0	0	0	0	0	0	0	0	0	0	0	0	0	0	0	0	0	0	0	0	0	0	0	0	0	0	0	0
1780	Kif22	0	0	0	0	0	0	0	0	2219771.75	1	0	0	0	0	0	0	0	0	0	0	0	0	0	0	4841993.5	1	3992133.5	1	4086571.5	1	0	0	0	0	0	0	0	0	0	0	0	0	0	0	0	0	3467374.25	1
1781	Kif23	4630976.25	3	8085092.375	3	21484284.75	4	150612073.2	10	103726038.1	16	87141309.75	15	0	0	0	0	0	0	7480156.531	4	6206712.688	3	7593530.063	4	185496398.6	34	128334523.8	21	162154192.6	23	0	0	0	0	0	0	8120303.75	3	11618774.13	4	8820918.5	3	151394193.8	28	132421159.5	18	137276565.5	16
1782	Kif2a	0	0	0	0	0	0	0	0	0	0	697144.5625	1	0	0	0	0	0	0	0	0	0	0	0	0	0	0	0	0	0	0	0	0	715541.7656	2	346988.1875	1	0	0	0	0	0	0	0	0	0	0	0	0
1783	Kif2c	19587888.13	5	18496345.5	3	18412460.81	4	6277633.938	2	7470974.875	2	12549560.25	5	0	0	0	0	0	0	88000.05566	2	10681003.74	4	178218.748	2	3966411	1	0	0	0	0	0	0	0	0	0	0	3005536.563	2	4972227.375	2	4064646.914	3	0	0	0	0	0	0
1784	Kif3a	0	0	2758712.5	1	1299705.875	2	2202221.5	1	0	0	1827606	1	0	0	0	0	0	0	925272.8125	1	1024600.5	1	1189735.906	2	0	0	0	0	423894.0938	1	0	0	0	0	0	0	0	0	963619.6875	1	8132283	1	0	0	875130.6875	2	0	0
1785	Kif3b	0	0	0	0	29944212.75	3	0	0	0	0	0	0	0	0	0	0	0	0	5290826.281	2	8743970.5	2	10012260.5	2	3242346.25	1	2507506.5	1	2889058.25	1	0	0	0	0	0	0	170646.5625	1	0	0	240969.6875	1	4881432	1	0	0	0	0
1786	Kif4	607870.75	1	0	0	0	0	74984137.56	13	71464801.09	14	103310039.4	11	0	0	0	0	0	0	6053563.25	2	3712196.75	1	3414705.25	1	116884865.3	16	73199990	16	112629954.8	15	0	0	0	0	0	0	0	0	0	0	0	0	51615869.13	11	52631175.09	9	42689434	7
1787	Kif5b	4808448.063	2	8214665.531	4	296468.7188	1	11213280.8	6	17802791.34	3	31022359.03	4	0	0	0	0	0	0	19272073.88	6	10760726	5	5921334.75	3	9373791.125	4	2105674.422	3	8049025.875	4	0	0	485743.4375	1	502077.625	1	1613536	1	1323571.625	1	4934334.5	1	265652.375	1	0	0	2785009.266	2
1788	Kif7	293918.125	1	269331.8438	1	2790713.703	2	0	0	94751.125	1	0	0	0	0	0	0	0	0	3640369.25	1	2342345.75	2	3907718.25	1	0	0	1872869.75	1	0	0	0	0	0	0	0	0	3103102.5	1	0	0	2579674.5	1	0	0	0	0	0	0
1789	Kif9	0	0	0	0	0	0	0	0	0	0	0	0	0	0	0	0	0	0	1329937.375	1	0	0	1381964.625	1	0	0	0	0	0	0	0	0	0	0	0	0	0	0	0	0	0	0	0	0	0	0	0	0
1790	Kifap3	1990281.75	1	0	0	0	0	0	0	0	0	0	0	0	0	0	0	0	0	1267150.375	1	1226879	1	1553152.625	1	0	0	0	0	0	0	0	0	0	0	0	0	0	0	0	0	0	0	0	0	0	0	0	0
1791	Kifc1	0	0	0	0	0	0	0	0	0	0	0	0	0	0	0	0	0	0	0	0	0	0	0	0	25915999.38	5	18762164.8	4	16705705.63	4	0	0	318420.9375	1	0	0	0	0	0	0	482274.1563	1	0	0	0	0	4763328	2
1792	Kifc1	0	0	0	0	0	0	0	0	1276873.375	1	0	0	0	0	0	0	0	0	0	0	0	0	0	0	0	0	0	0	0	0	0	0	0	0	0	0	0	0	0	0	0	0	0	0	0	0	0	0
1793	Kifc3	41934475.69	4	33431978.63	2	8493279	3	0	0	0	0	0	0	0	0	0	0	0	0	6552935.375	3	11689997.28	5	9341272.938	6	0	0	0	0	0	0	0	0	0	0	0	0	0	0	152508	1	120406	1	0	0	0	0	0	0
1794	Kifc5b	0	0	0	0	0	0	5094775.5	1	0	0	0	0	0	0	0	0	0	0	0	0	0	0	0	0	0	0	0	0	0	0	0	0	0	0	0	0	0	0	0	0	0	0	0	0	0	0	0	0
1795	Kirrel	9762397.75	3	5619746.625	3	7960893	3	0	0	0	0	0	0	0	0	0	0	0	0	0	0	3440424.25	3	3581824.25	2	0	0	0	0	0	0	0	0	0	0	0	0	0	0	4743857.5	2	4738808.25	2	0	0	0	0	0	0
1796	Klc1	3716135.75	1	9218517.5	2	4475513	1	0	0	0	0	10936473	2	0	0	0	0	0	0	7335211	3	0	0	0	0	3337542.625	2	2830593.375	2	2306970.25	1	0	0	0	0	0	0	0	0	86226.16406	1	1458442.375	1	0	0	0	0	2679264.25	1
1797	Klc2	15557710	1	0	0	19942476	1	0	0	2261331.25	1	15553311	2	0	0	0	0	0	0	0	0	7549857.5	1	7220186.5	1	3131242.75	1	0	0	3404806	1	0	0	0	0	0	0	0	0	0	0	0	0	0	0	0	0	0	0
1798	Klf4	2360755.5	2	2857205.5	2	3386905.5	2	9446278.5	2	4536638.5	1	18243208	3	0	0	0	0	0	0	0	0	0	0	0	0	18453921.5	2	2773604.5	1	15061557	4	0	0	0	0	0	0	0	0	0	0	0	0	11273027	3	9343253.75	2	9984618.5	2
1799	Klhl21	0	0	0	0	0	0	338244.3438	1	0	0	0	0	0	0	0	0	0	0	0	0	0	0	0	0	0	0	0	0	0	0	0	0	0	0	0	0	0	0	0	0	0	0	0	0	0	0	0	0
1800	Klhl9	0	0	0	0	0	0	0	0	0	0	0	0	0	0	0	0	0	0	5754382.5	1	5987313.5	1	6536873	1	6647958	1	6292129	1	6031418.5	1	0	0	0	0	0	0	0	0	0	0	0	0	0	0	0	0	0	0
1801	Kmt2a	0	0	0	0	0	0	0	0	2703725.5	1	13377560.88	3	0	0	0	0	0	0	0	0	0	0	0	0	3063167.375	2	1034675	1	1091641.25	1	0	0	0	0	0	0	0	0	0	0	0	0	879735.0625	1	0	0	0	0
1802	Kmt2c	0	0	0	0	0	0	0	0	0	0	0	0	0	0	0	0	0	0	0	0	0	0	0	0	0	0	0	0	0	0	0	0	0	0	0	0	20954176	1	0	0	0	0	0	0	0	0	0	0
1803	Knop1	0	0	3940727.25	1	0	0	41894226.88	7	50693543.25	7	62129550	8	0	0	0	0	0	0	0	0	0	0	0	0	19117785.63	4	15459952.25	4	14682412.38	3	0	0	0	0	0	0	0	0	0	0	0	0	11523893.5	2	18843442.13	4	5744538.5	1
1804	Knstrn	54017113	6	50723003.59	6	32994137.5	4	11336252.66	3	36222872.5	4	14068984	1	0	0	0	0	0	0	9126498	1	0	0	2105535.25	1	21951677.25	2	19210486	1	22640746.25	3	0	0	0	0	0	0	48786482.75	4	56287637.5	4	58066125.75	5	45578413.5	5	40176029	2	39619286	3
1805	Kpna2	17228451.75	3	3108661	1	22738699.75	4	3691006.5	1	4839838	1	5487741.375	2	0	0	2869805.25	1	5850355	2	10251723.63	5	10220758.5	5	9077332.938	5	11963056.31	5	11863359.5	5	10261990.19	4	487473.3438	1	0	0	0	0	8909607	4	11433189.31	5	11446046	5	403363.7188	1	37603.21484	1	2454415.375	2
1806	Kpna3	10643092.25	3	13719046.5	3	7107599.75	2	11325116.81	3	12677526.13	4	43996104.13	5	0	0	0	0	0	0	1833104.5	1	2024810	1	2112232.75	1	6108104.5	1	2914969.75	1	5067820	1	0	0	0	0	0	0	13803500	1	17365613.75	2	16615521.25	2	16971114.5	3	14063899	3	26766033	3
1807	Kpna4	0	0	0	0	0	0	0	0	0	0	1975352.375	2	0	0	0	0	0	0	0	0	0	0	0	0	0	0	0	0	0	0	0	0	0	0	0	0	0	0	0	0	0	0	0	0	0	0	0	0
1808	Kpna6	0	0	0	0	0	0	0	0	0	0	0	0	0	0	0	0	0	0	0	0	0	0	0	0	0	0	0	0	0	0	0	0	0	0	0	0	0	0	0	0	3753159.5	1	0	0	0	0	0	0
1809	Kpnb1	22755239.69	5	3676903.594	2	18560901.06	4	3403101	1	7952803	2	11341041.13	2	5997245	2	0	0	0	0	23920184.81	3	24376709.75	4	11380428.91	4	684827.4688	2	6319853.438	3	7448282.781	3	466777.5313	1	613542.125	1	498342.5313	1	17969401.28	4	7951184.313	3	1820629.656	2	7823599.5	1	0	0	0	0
1810	Kras	0	0	1804316.625	1	1707685.75	1	0	0	0	0	0	0	3162510	1	0	0	2533608.75	1	0	0	0	0	0	0	0	0	0	0	0	0	0	0	0	0	0	0	0	0	0	0	0	0	0	0	0	0	0	0
1811	Kri1	0	0	0	0	0	0	283309	1	2949718.5	2	284238.5938	1	0	0	0	0	0	0	0	0	0	0	0	0	0	0	49636.07031	1	0	0	0	0	0	0	0	0	0	0	0	0	0	0	0	0	0	0	0	0
1812	Krit1	0	0	0	0	0	0	0	0	2040293.5	1	0	0	0	0	0	0	0	0	0	0	0	0	0	0	0	0	0	0	0	0	0	0	0	0	0	0	414415.6563	1	0	0	1392446.5	1	0	0	0	0	0	0
1813	Krt1	0	0	0	0	0	0	0	0	0	0	0	0	118560809.5	4	11467825	1	36230112	3	0	0	0	0	0	0	0	0	0	0	0	0	0	0	0	0	0	0	9586727	2	12992553	2	0	0	0	0	0	0	0	0
1814	Krt10	0	0	0	0	0	0	0	0	0	0	0	0	70545064	3	70997217.59	6	81444064.23	8	0	0	0	0	0	0	0	0	0	0	0	0	0	0	0	0	0	0	0	0	0	0	0	0	0	0	0	0	0	0
1815	Krt13	0	0	0	0	0	0	5113600	1	0	0	0	0	0	0	0	0	0	0	0	0	0	0	0	0	0	0	0	0	0	0	0	0	0	0	0	0	0	0	0	0	0	0	0	0	0	0	0	0
1816	Krt14	0	0	500169.5313	1	3557507.25	2	0	0	0	0	0	0	0	0	1533884.875	4	4775600.5	5	0	0	0	0	0	0	0	0	0	0	0	0	0	0	0	0	0	0	0	0	0	0	0	0	0	0	0	0	0	0
1817	Krt16	0	0	0	0	0	0	673943.5	1	0	0	749968.4375	1	0	0	0	0	0	0	0	0	0	0	0	0	0	0	0	0	0	0	0	0	0	0	0	0	14743941	1	0	0	0	0	0	0	0	0	0	0
1818	Krt18	0	0	0	0	0	0	0	0	0	0	0	0	0	0	0	0	0	0	0	0	0	0	0	0	0	0	0	0	0	0	1265033.848	12	41637.39453	3	0	0	0	0	0	0	0	0	0	0	0	0	0	0
1819	Krt2	0	0	0	0	0	0	0	0	0	0	0	0	46605376	1	51399138	3	30053094.5	2	0	0	0	0	0	0	0	0	0	0	0	0	0	0	0	0	0	0	4988307	1	0	0	0	0	0	0	0	0	0	0
1820	Krt5	0	0	0	0	0	0	0	0	0	0	0	0	998973.0625	2	0	0	0	0	0	0	0	0	0	0	0	0	0	0	0	0	0	0	0	0	0	0	0	0	0	0	0	0	0	0	0	0	0	0
1821	Krt6b	0	0	0	0	0	0	0	0	0	0	0	0	0	0	0	0	0	0	0	0	0	0	0	0	0	0	0	0	0	0	0	0	0	0	0	0	3684034.5	1	4744987.5	1	3895287	1	326377.25	1	0	0	0	0
1822	Krt71	0	0	0	0	0	0	0	0	0	0	0	0	0	0	0	0	0	0	0	0	0	0	0	0	0	0	0	0	0	0	0	0	0	0	0	0	0	0	0	0	7483837.5	1	0	0	0	0	0	0
1823	Krt76	0	0	0	0	0	0	0	0	0	0	0	0	12487671	2	17361449.78	2	0	0	0	0	0	0	0	0	0	0	0	0	0	0	0	0	0	0	0	0	0	0	20183306	1	20782458	1	0	0	0	0	0	0
1824	Krt78	0	0	0	0	0	0	0	0	0	0	0	0	0	0	0	0	0	0	0	0	0	0	0	0	0	0	0	0	0	0	0	0	0	0	0	0	3000148.5	1	5396172	1	4326490	1	0	0	0	0	0	0
1825	Krt79	0	0	4331188.5	5	0	0	0	0	3938395	4	0	0	0	0	0	0	0	0	0	0	0	0	0	0	0	0	0	0	0	0	0	0	0	0	0	0	1575742.594	2	0	0	1100172.992	2	0	0	0	0	0	0
1826	Krt8	0	0	0	0	0	0	0	0	0	0	0	0	0	0	0	0	0	0	0	0	0	0	0	0	0	0	0	0	0	0	595951.8672	10	0	0	0	0	0	0	0	0	0	0	0	0	0	0	0	0
1827	Krt82	82696448	1	80179584	1	0	0	36280784	1	0	0	0	0	0	0	0	0	0	0	14541199	1	13562538	1	13379490	1	16424955	1	0	0	16968382	1	17881674	1	0	0	0	0	20461120	1	23090730	1	21980230	1	0	0	11442463	1	11778661	1
1828	Ktn1	49260986.88	18	53530844.75	36	62203333.11	19	202955377.5	67	175397222.4	70	191121822.5	74	0	0	0	0	0	0	39263127.38	10	51769173.2	12	151341646	9	166997627.3	46	209482540.9	47	170042480.6	42	598127.5313	3	203459.9375	1	175985.8906	1	52818509.75	8	58745659.03	14	64745109.13	14	208180617.9	52	217081014	49	195970560.3	25
1829	L3mbtl3	0	0	0	0	0	0	433451.625	1	3153801.75	2	0	0	0	0	0	0	0	0	0	0	0	0	0	0	0	0	0	0	148715.1875	1	0	0	0	0	0	0	0	0	0	0	0	0	0	0	0	0	2727060.75	1
1830	Lag3	23476314	1	19433458	1	0	0	0	0	0	0	0	0	0	0	0	0	0	0	0	0	0	0	0	0	0	0	0	0	0	0	0	0	0	0	0	0	0	0	0	0	0	0	0	0	0	0	0	0
1831	Lamb3	0	0	0	0	0	0	0	0	0	0	0	0	0	0	0	0	0	0	0	0	0	0	0	0	0	0	5144787.5	1	0	0	0	0	0	0	0	0	0	0	0	0	0	0	0	0	0	0	0	0
1832	Lamc2	9243444	1	9750849	1	9451002	1	0	0	0	0	0	0	0	0	0	0	0	0	0	0	0	0	0	0	0	0	0	0	0	0	0	0	0	0	0	0	0	0	0	0	0	0	0	0	0	0	0	0
1833	Lamtor1	0	0	0	0	0	0	903836.8125	1	0	0	1244629.875	1	0	0	0	0	0	0	0	0	0	0	0	0	0	0	2882230.5	1	4800374.906	2	0	0	0	0	0	0	785678.7813	2	3706548.75	2	885146.5625	1	3243422.75	3	10059724	5	7467463.25	2
1834	Lamtor3	0	0	0	0	0	0	0	0	0	0	0	0	0	0	0	0	0	0	0	0	0	0	0	0	0	0	0	0	0	0	0	0	0	0	0	0	1166195.75	1	0	0	1688536.25	1	1870595.125	1	0	0	2028882.875	1
1835	Lamtor5	0	0	0	0	0	0	0	0	0	0	0	0	0	0	0	0	0	0	0	0	0	0	0	0	1628064	1	0	0	2442181	2	0	0	0	0	0	0	0	0	0	0	0	0	10083354.88	2	6240857.906	3	9094135.531	2
1836	Larp1	99145809.23	22	97767036.39	21	115185072.1	25	145367559.2	22	123725607.1	21	225357610.6	22	0	0	0	0	0	0	26009535.5	7	28248662	7	61054422.63	11	107465710.6	13	81410446.52	16	91297073.06	14	0	0	0	0	0	0	49343207.31	9	54383228.44	13	46735774.5	12	81892049.3	11	87108749.88	9	76447155.94	10
1837	Larp2	0	0	257530.4844	1	0	0	0	0	0	0	0	0	0	0	0	0	0	0	0	0	0	0	0	0	0	0	0	0	0	0	0	0	0	0	0	0	0	0	0	0	0	0	0	0	451510.4688	1	0	0
1838	Larp4	9934469.438	3	12391894.5	5	34412345.13	6	19964198.5	6	51525504.25	6	94046840.94	9	0	0	2070199.5	1	0	0	34822608.31	5	29736321	3	29796823.5	4	82261121.75	8	66723107	8	95841808.86	10	0	0	0	0	0	0	25524894.75	6	11990497.97	6	12067435.27	6	57875875.43	12	75006108.16	10	85318918.11	7
1839	Larp4b	3498675.75	2	4200783	1	0	0	0	0	0	0	0	0	0	0	0	0	0	0	0	0	0	0	6243204	1	0	0	5674468.5	1	2112117.25	1	0	0	0	0	0	0	0	0	0	0	319857.7188	1	1951075.375	1	0	0	961782.125	1
1840	Larp7	0	0	0	0	0	0	0	0	873016.4688	3	6760455.688	4	0	0	0	0	0	0	0	0	0	0	0	0	0	0	0	0	0	0	0	0	0	0	0	0	0	0	0	0	0	0	0	0	0	0	0	0
1841	Lars	0	0	4108435.5	1	0	0	2883419.25	1	0	0	0	0	0	0	0	0	0	0	0	0	0	0	0	0	0	0	0	0	0	0	0	0	0	0	0	0	0	0	0	0	0	0	0	0	0	0	0	0
1842	Las1l	0	0	0	0	0	0	932794.75	1	0	0	0	0	0	0	0	0	0	0	0	0	0	0	0	0	0	0	0	0	0	0	0	0	0	0	0	0	0	0	0	0	0	0	0	0	0	0	0	0
1843	Lasp1	296649254.1	20	236376783.6	18	213103327.1	18	72116031.31	12	79587070.78	11	76138241.13	12	0	0	5400662.125	3	5264667.875	3	238368938.6	15	236194942.2	14	234565402.8	15	165469500.1	13	163817304.6	14	158514059.3	13	1081383.375	1	1212331.5	1	1101953.75	1	417462808.5	15	424152961.6	13	430872853.2	15	295474681.1	10	293457888.8	11	368107745.3	12
1844	Lats1	11879746.88	3	18064596.16	4	16210916.5	2	3893898.75	1	0	0	0	0	0	0	0	0	0	0	12218460.25	4	10303989	3	2806581.5	1	6292168.125	3	1758994.25	1	2050359.5	1	0	0	0	0	0	0	0	0	6051438.25	2	2957955	1	0	0	0	0	3230880.5	1
1845	Layn	0	0	0	0	1354777	2	0	0	0	0	0	0	0	0	0	0	0	0	0	0	0	0	0	0	0	0	0	0	0	0	0	0	0	0	0	0	0	0	0	0	0	0	0	0	0	0	0	0
1846	Lbr	5681713.531	5	274515.5625	1	3574875.281	4	43120075.56	8	47722593.72	11	56712640.86	7	11922989.25	4	0	0	0	0	7385986.25	2	16371812.38	4	9453917.625	3	26976269.75	4	24566955.25	5	19911659.75	4	216152.9219	1	0	0	0	0	20098128	3	24416958.25	4	20009666.88	4	18850753.5	3	22068843	2	8608407.5	3
1847	Lca5	0	0	0	0	0	0	0	0	0	0	0	0	0	0	0	0	0	0	336111.125	1	322787.6875	1	491123.2813	1	1021517.406	2	0	0	738402.5	1	0	0	0	0	0	0	1382485.5	1	0	0	0	0	0	0	0	0	0	0
1848	Lclat1	0	0	3541741.75	1	3574292	1	0	0	0	0	3909242	1	0	0	0	0	0	0	0	0	0	0	0	0	0	0	0	0	0	0	0	0	0	0	0	0	0	0	0	0	0	0	0	0	0	0	0	0
1849	Lcp1	0	0	0	0	0	0	0	0	0	0	0	0	0	0	0	0	0	0	0	0	0	0	0	0	0	0	0	0	0	0	0	0	0	0	151925.6875	1	0	0	0	0	0	0	0	0	0	0	0	0
1850	Ldha	3577867	1	0	0	0	0	0	0	0	0	0	0	5253698	2	13880041	2	12801094.5	2	7845676	1	7336149	1	7317762	1	0	0	0	0	2092466.375	1	823633.875	1	1659767.75	1	1331343.375	1	7121801.5	1	929061.4375	1	0	0	1377947.625	1	2097461	1	3231221.688	2
1851	Ldhb	0	0	0	0	0	0	0	0	0	0	0	0	8711239.137	5	0	0	0	0	518614.5	1	445528.75	1	565148.6875	1	0	0	703846.0625	1	1286625	1	0	0	0	0	0	0	0	0	0	0	0	0	0	0	0	0	0	0
1852	Lemd3	0	0	0	0	242612.6406	1	16762774.25	9	21390595.66	5	33518019.05	10	0	0	0	0	0	0	39106.48047	1	96623.38281	1	19220.32227	1	7367382.199	5	14318608.28	4	16945814.98	4	27784.02539	1	23520.83984	1	25896.93164	1	799171.2891	4	851835.0313	4	889461.0469	3	7858282.094	3	3215314.5	2	19216617.16	8
1853	Leng8	0	0	0	0	34361.67188	1	0	0	0	0	0	0	0	0	0	0	0	0	0	0	0	0	922675.25	1	1587017	1	0	0	2615148.75	1	0	0	0	0	0	0	0	0	0	0	0	0	2354637.75	1	0	0	1902332.375	1
1854	Lgals1	7946235	1	10828036	2	4049223	1	0	0	0	0	3844357.5	1	0	0	327038.4375	1	0	0	0	0	0	0	0	0	0	0	0	0	0	0	0	0	0	0	0	0	0	0	0	0	0	0	0	0	0	0	0	0
1855	Lgals8	0	0	5111752.875	2	0	0	0	0	0	0	3057917	1	0	0	0	0	0	0	0	0	0	0	0	0	0	0	0	0	0	0	0	0	0	0	0	0	0	0	0	0	0	0	0	0	0	0	0	0
1856	Lgals9	2400079	1	0	0	0	0	0	0	0	0	0	0	0	0	0	0	0	0	0	0	0	0	0	0	0	0	0	0	0	0	0	0	0	0	0	0	0	0	0	0	0	0	0	0	0	0	0	0
1857	Lgi1	0	0	2505993.5	1	0	0	0	0	0	0	0	0	0	0	0	0	0	0	0	0	6044595.5	1	5859227.5	1	0	0	0	0	0	0	0	0	0	0	0	0	7234341.5	1	0	0	3201476.25	1	0	0	0	0	0	0
1858	Lig1	0	0	1437560.25	2	0	0	12871929.86	5	18006024.75	7	26376794.63	8	0	0	2600055.75	1	3454900	1	1607035.688	3	2430367.813	2	2400312.563	3	3174171.938	2	85445.50781	1	4742349.25	2	741886.1406	4	984727	2	938650.8203	3	3307941.438	2	3064703.063	3	2603974.25	2	3473967.75	2	0	0	8350877	2
1859	Lig3	0	0	0	0	0	0	6350438.688	5	1783654.75	2	5398847.625	4	0	0	0	0	0	0	0	0	0	0	0	0	0	0	6886995.5	1	9952678.25	2	0	0	0	0	0	0	0	0	0	0	0	0	12734369	1	13810559	1	0	0
1860	Lima1	719832864.9	45	417727801.8	34	714197871	41	549057460.7	55	956928530.8	54	882629979.9	48	2331571.75	1	2389287.25	1	2892549.25	2	159358012.8	18	182542372.1	21	156904370	22	565911280.1	68	629314852.7	35	715912041.7	34	0	0	0	0	0	0	225281570	19	248265899.9	23	224740692.4	20	757669920	31	819552368.2	58	465586644	27
1861	Limch1	0	0	1732266.875	1	0	0	0	0	0	0	0	0	25933524	1	0	0	28961880	1	0	0	0	0	0	0	67560.35938	1	58735.11328	1	0	0	0	0	0	0	0	0	0	0	0	0	0	0	342197.875	1	0	0	0	0
1862	Limd1	98657581.16	19	96404854.13	18	103869014	18	36089017.78	9	41682127.5	9	39953780.88	8	0	0	0	0	0	0	71642166.81	15	67618817.2	17	72618376.88	17	39841662.06	9	35948335.83	12	57019079.88	13	0	0	0	0	0	0	42115279.75	9	40740125.63	10	44614366.13	10	39927005	9	44997736.67	8	49855201.31	12
1863	Lims1	10596650	1	8947706	1	11747386	1	7597946.5	1	0	0	7744709.5	2	0	0	0	0	0	0	0	0	0	0	0	0	236160.125	1	297489.5625	1	0	0	0	0	0	0	0	0	3391093.25	1	3737610.75	1	0	0	0	0	0	0	0	0
1864	Lin54	3754923.5	2	3928735.75	2	369708.7813	1	7521845.563	4	12122252	4	8849629	2	0	0	0	0	0	0	0	0	0	0	0	0	18612657.88	5	1271807.625	2	22392156.88	7	0	0	0	0	0	0	1483040.875	1	0	0	0	0	18830296.5	5	17362546.75	2	14113100.75	2
1865	Lingo1	0	0	0	0	0	0	0	0	0	0	0	0	0	0	0	0	0	0	0	0	0	0	0	0	0	0	11398622	1	0	0	0	0	0	0	0	0	0	0	0	0	0	0	2762002.25	1	0	0	0	0
1866	Llgl1	0	0	0	0	6831863.75	2	0	0	0	0	478830.7813	1	0	0	0	0	0	0	165249.0469	1	0	0	114410.8438	1	311238.0938	1	311387.8438	1	289699.7813	1	0	0	0	0	0	0	0	0	1735365.375	1	2004110.906	3	2306901.75	1	1602492.625	1	1849986.25	1
1867	Llph	0	0	0	0	0	0	0	0	0	0	0	0	3853215.578	2	0	0	0	0	0	0	0	0	0	0	0	0	0	0	0	0	0	0	0	0	0	0	0	0	0	0	0	0	0	0	0	0	0	0
1868	Lmf2	1367881.125	1	1370337.875	1	1249494	1	1363814.625	1	1755313.414	2	1384814.75	1	194739.4531	1	0	0	240350.5469	1	3711.008545	1	5589.672363	1	3464.599854	1	3163.174561	1	3239.969238	1	3242.729492	1	0	0	0	0	0	0	0	0	0	0	0	0	29451.66016	2	4883.374023	1	0	0
1869	Lmna	399896089.1	28	337084019.3	29	292972464.8	26	489345854.6	21	560166156.4	27	550243858.9	28	141282019	21	151909551.8	25	169752344.9	21	109201265.5	17	100048144.6	14	118253491	17	189300709.6	20	195115021.8	24	201704781.9	22	17643879.84	14	13000726.06	8	12436605.17	10	86118127.75	14	107564535.7	16	69300107.75	15	152873985.3	17	142758288.5	17	137992922.1	17
1870	Lmnb1	0	0	0	0	0	0	6298323.75	2	8702900.125	4	18434282.5	5	0	0	0	0	0	0	0	0	0	0	0	0	0	0	7855335.5	2	0	0	0	0	0	0	0	0	0	0	0	0	0	0	0	0	3445587	1	4213697	1
1871	Lmo7	16579731.94	4	17683870	3	12707270	2	14718751.13	4	28015765.78	8	27034278.75	5	0	0	0	0	0	0	9263346	5	14951860.56	6	18505779.81	7	36861089.38	10	28687451.8	7	25914333.97	6	0	0	0	0	0	0	818970.4375	1	852536.375	1	790658.0625	1	16418977.98	6	13527211.48	4	22850313.15	5
1872	Lnp	0	0	0	0	0	0	719305.7188	2	5078842.188	3	10857945.69	3	0	0	0	0	0	0	0	0	0	0	0	0	15312669.5	2	14419660.75	3	14827998.75	3	0	0	0	0	0	0	6269305.5	1	0	0	0	0	25657411.38	2	18380139	3	15752733.5	2
1873	Lnpep	0	0	0	0	2130517.75	1	0	0	0	0	0	0	0	0	0	0	0	0	0	0	0	0	0	0	0	0	0	0	0	0	0	0	0	0	0	0	0	0	0	0	0	0	0	0	0	0	0	0
1874	Lnx1	0	0	0	0	0	0	0	0	0	0	0	0	0	0	0	0	0	0	0	0	0	0	0	0	0	0	0	0	0	0	0	0	0	0	0	0	0	0	0	0	0	0	0	0	0	0	843351.625	1
1875	Loc629446	1669228.375	1	1640668.625	2	1771536.375	2	0	0	0	0	0	0	0	0	0	0	0	0	0	0	0	0	3231342.5	2	0	0	0	0	2401942	1	0	0	0	0	0	0	0	0	6554171	1	3941903	1	2540738.25	1	0	0	0	0
1876	Loh12cr1	0	0	0	0	0	0	0	0	0	0	0	0	0	0	0	0	0	0	0	0	166380	1	188742.5	1	0	0	0	0	0	0	0	0	0	0	0	0	738523.3438	2	470834.9688	1	890362.6406	2	0	0	0	0	0	0
1877	Lonp1	0	0	0	0	0	0	0	0	0	0	0	0	0	0	0	0	0	0	0	0	0	0	0	0	0	0	0	0	0	0	0	0	0	0	946429.0625	1	0	0	0	0	0	0	0	0	0	0	0	0
1878	Lonrf2	0	0	0	0	0	0	0	0	0	0	0	0	0	0	0	0	0	0	0	0	0	0	0	0	0	0	0	0	7667338.5	1	0	0	0	0	0	0	0	0	0	0	0	0	0	0	0	0	0	0
1879	Lox	7041260.688	2	9013476.25	2	10145943.91	4	28899495.31	4	14479833.25	3	39133016.19	5	39294.34375	2	0	0	1916196.5	1	36163731.31	6	30149431.75	4	31079006	5	29095297.5	3	33207446	3	28020363.63	3	0	0	775391.25	1	0	0	16636692	3	8206213.625	3	7238375.5	2	50101513.63	5	48724385	4	31069076	4
1880	Loxl3	0	0	0	0	0	0	0	0	0	0	0	0	0	0	0	0	0	0	0	0	0	0	0	0	0	0	0	0	0	0	0	0	0	0	0	0	2421300	1	2728522	1	0	0	0	0	0	0	0	0
1881	Lpcat1	0	0	0	0	0	0	0	0	203977.7656	1	0	0	0	0	0	0	0	0	0	0	0	0	0	0	0	0	0	0	0	0	0	0	0	0	0	0	0	0	0	0	0	0	0	0	0	0	0	0
1882	Lphn2	0	0	85923.03906	1	0	0	0	0	0	0	0	0	0	0	0	0	0	0	0	0	0	0	0	0	0	0	0	0	0	0	0	0	0	0	0	0	0	0	0	0	0	0	0	0	0	0	0	0
1883	Lpp	1275430178	57	1018504752	49	1120119804	53	382610530.9	35	368319956.2	26	483871685.2	29	0	0	0	0	0	0	823023142	48	840679912.3	56	830393971.4	46	388773858.8	34	317554834	34	411159568.4	34	0	0	0	0	0	0	1625064871	69	1785564194	69	1631857192	69	552286167.7	40	520518828.5	39	488989123.9	37
1884	Lrch1	0	0	0	0	0	0	0	0	0	0	0	0	0	0	0	0	0	0	3504222.5	1	0	0	3452895	1	0	0	0	0	0	0	0	0	0	0	0	0	0	0	0	0	0	0	0	0	0	0	0	0
1885	Lrch2	0	0	0	0	0	0	0	0	0	0	3061675	1	0	0	0	0	0	0	0	0	0	0	0	0	1482025.25	1	0	0	0	0	0	0	0	0	0	0	0	0	397863	1	0	0	0	0	0	0	0	0
1886	Lrch3	38389994	6	37159453.75	5	29288424.47	5	15901656.13	4	22822562.75	6	12993191.25	3	0	0	0	0	0	0	9304091.688	3	11995702.44	5	11795070.27	5	5946756.75	2	867601.25	1	3825860.375	2	0	0	0	0	0	0	2523521.781	3	2219655.5	3	2611274.219	3	7295108.75	2	1777285.125	1	1908498.625	1
1887	Lrfn3	0	0	0	0	0	0	0	0	4594252.5	1	0	0	0	0	0	0	0	0	0	0	0	0	0	0	0	0	0	0	0	0	0	0	0	0	0	0	0	0	0	0	0	0	0	0	0	0	0	0
1888	Lrp1	3446872.5	1	4822147.75	2	6064630.5	2	10541162.5	2	11142059.09	4	30121164.25	8	0	0	0	0	0	0	7196749.375	3	8356332.625	4	13440587.19	7	11928260.25	3	12669307.5	5	10164671.88	4	0	0	0	0	0	0	0	0	0	0	0	0	3099210	1	1537426.375	1	5450966.25	2
1889	Lrpprc	5646329	1	6054237.5	2	5991655	1	3325841.25	1	2978033	1	3142292.75	1	3889745.375	2	0	0	0	0	489036.1875	1	0	0	0	0	1473003.125	1	0	0	1411910.75	1	0	0	0	0	0	0	0	0	7621634.5	2	5960695	2	0	0	0	0	0	0
1890	Lrrc16a	139035.1875	1	150424.9219	2	2786914.25	2	2787348	1	3005301.656	2	5322852.313	3	0	0	0	0	0	0	2599816.109	3	2599923.797	3	6392703.766	5	0	0	0	0	0	0	129992.2656	1	188163.7031	1	0	0	0	0	0	0	0	0	0	0	0	0	0	0
1891	Lrrc40	0	0	4031696.75	1	0	0	0	0	0	0	0	0	0	0	0	0	0	0	0	0	4381121.5	1	0	0	0	0	0	0	971868.75	1	0	0	0	0	0	0	0	0	0	0	0	0	0	0	0	0	0	0
1892	Lrrc58	0	0	0	0	0	0	0	0	0	0	0	0	0	0	0	0	0	0	0	0	2881247	1	0	0	0	0	0	0	0	0	0	0	0	0	0	0	0	0	0	0	0	0	0	0	0	0	0	0
1893	Lrrc59	553657.5625	1	0	0	0	0	11239871	2	388337.75	1	4979715.125	2	0	0	0	0	0	0	0	0	204075.2813	1	0	0	2863755.313	3	2012885.25	2	3052315.93	3	0	0	397255.3125	1	361534.375	2	3436287.375	2	5067433	2	3762029.625	2	1707054.875	1	8160455	3	7072315.75	2
1894	Lrrc7	0	0	0	0	0	0	0	0	0	0	0	0	0	0	0	0	0	0	0	0	0	0	0	0	0	0	18238978	2	0	0	0	0	0	0	0	0	0	0	0	0	0	0	12380949	1	15082012	2	0	0
1895	Lrrcc1	0	0	0	0	0	0	0	0	0	0	0	0	0	0	0	0	0	0	0	0	0	0	0	0	0	0	0	0	0	0	0	0	0	0	0	0	0	0	0	0	752504.4375	1	0	0	0	0	0	0
1896	Lrrfip1	40086228.31	16	35319647.74	15	40748190.7	14	90126188.07	24	81559237.44	21	133975047.4	20	0	0	0	0	0	0	47178505.56	14	44018661.22	13	38244459.94	11	63362850.72	13	54392031.35	16	46247182.19	11	0	0	0	0	0	0	7241002.188	2	7306893.031	2	8427675.438	2	24361897.38	5	28965200.25	5	22972237.19	5
1897	Lrrfip2	2389686	2	2960931.25	1	2209027.75	1	2245382	2	2084456	1	2320350.75	1	0	0	0	0	0	0	0	0	0	0	0	0	0	0	0	0	0	0	0	0	0	0	0	0	0	0	0	0	0	0	0	0	0	0	0	0
1898	Lrriq4	0	0	0	0	0	0	0	0	0	0	0	0	0	0	0	0	0	0	0	0	0	0	0	0	0	0	0	0	0	0	0	0	0	0	0	0	0	0	0	0	0	0	0	0	4364482	1	0	0
1899	Lrsam1	0	0	1871017.25	1	3032224	1	0	0	0	0	0	0	0	0	0	0	0	0	0	0	0	0	0	0	0	0	0	0	0	0	0	0	0	0	0	0	0	0	0	0	0	0	0	0	0	0	0	0
1900	Lrwd1	0	0	0	0	0	0	4694075.5	1	6160672.5	1	0	0	0	0	0	0	0	0	0	0	0	0	0	0	0	0	1321523.5	1	1204821.5	1	0	0	0	0	0	0	0	0	0	0	0	0	0	0	0	0	0	0
1901	Lsg1	11213846.19	5	10579335.31	5	20756282.69	5	25312103.38	6	32012620.5	4	21096138.06	7	0	0	0	0	0	0	0	0	0	0	0	0	34159245.88	6	19051176.63	4	31138988.5	5	0	0	0	0	0	0	0	0	1200384.375	1	1138233	2	23632968	2	31405275.69	4	24117968.25	4
1902	Lsm11	0	0	1300542.875	1	4289706.625	2	985975.3125	1	1065354.625	1	0	0	0	0	0	0	0	0	0	0	0	0	0	0	0	0	4334599	1	3858640	1	0	0	0	0	0	0	360104.25	1	0	0	0	0	0	0	0	0	0	0
1903	Lsm12	23578798.25	4	23191284.13	4	23570877.28	5	0	0	17118536.19	4	16090111.91	3	0	0	0	0	0	0	60883212	1	56384532	1	53286820	1	71282560	1	63209664	1	58835740	2	699514	1	0	0	532885.625	1	13786838	1	14929546	1	14155623	1	43964929.5	2	45990284	1	36778536	1
1904	Lsm14a	4131925.5	1	212757.2031	1	4049075.5	1	0	0	0	0	2518199.25	1	0	0	0	0	0	0	0	0	0	0	0	0	0	0	0	0	0	0	0	0	0	0	0	0	0	0	0	0	0	0	2295860.5	1	0	0	0	0
1905	Lsm14b	0	0	0	0	0	0	577980.5	1	0	0	1886523.188	2	0	0	0	0	0	0	3755466	1	4905016.5	1	305868.8125	1	9683840.25	2	5082096.5	1	8994379.75	2	0	0	0	0	0	0	2406574.75	1	2337134.5	1	1341773.625	1	13368035	2	17169365.5	2	15512704	2
1906	Ltbp1	0	0	0	0	0	0	0	0	0	0	0	0	0	0	0	0	0	0	0	0	0	0	0	0	0	0	0	0	0	0	895495	1	0	0	0	0	0	0	0	0	0	0	0	0	0	0	0	0
1907	Ltbp2	0	0	0	0	0	0	0	0	0	0	0	0	36242854	2	35024079	2	35491140.25	2	0	0	0	0	0	0	2947401.25	1	0	0	2096798.625	1	953664	1	1212555	1	4711333.875	2	0	0	0	0	0	0	0	0	0	0	0	0
1908	Ltbp3	0	0	0	0	0	0	0	0	0	0	0	0	0	0	0	0	0	0	63415.72656	1	82936.29688	1	110761.0156	1	51754.82422	1	76034.03125	1	0	0	15433.11816	1	815326.375	1	706762.25	1	0	0	0	0	0	0	0	0	0	0	0	0
1909	Ltv1	47416698.5	3	52994304.75	2	48093475.5	3	31579915.25	3	24431302	1	32896693	3	0	0	0	0	0	0	18007454.75	4	21018430.25	4	25439838.75	4	25933985.25	4	14742733.5	4	35686227.25	5	0	0	0	0	0	0	21153364	4	14308243	2	23327070	3	35451150.5	4	37422973	4	25773735	3
1910	Luc7l2	0	0	0	0	0	0	0	0	0	0	0	0	0	0	1734128.875	1	2035245.25	1	0	0	0	0	0	0	0	0	0	0	0	0	0	0	0	0	0	0	0	0	0	0	0	0	2840876.5	1	0	0	2764873.75	1
1911	Luc7l3	0	0	0	0	0	0	392732.875	1	0	0	500340.125	1	0	0	0	0	0	0	0	0	0	0	0	0	0	0	0	0	0	0	0	0	0	0	0	0	0	0	0	0	0	0	0	0	0	0	0	0
1912	Lurap1l	0	0	0	0	0	0	0	0	0	0	0	0	0	0	0	0	0	0	0	0	0	0	0	0	0	0	0	0	0	0	0	0	0	0	0	0	193221.8594	1	108806.3984	1	105637.4688	1	0	0	0	0	0	0
1913	Luzp1	48119925.64	13	37839646.88	13	53144057.02	18	50567558.14	14	39099981.55	14	48260409.75	15	420875.8125	1	313465.4688	1	564286.375	1	79720623.91	16	79154640.97	17	77191793.91	17	57532685.25	10	44767541.94	9	51445342.38	9	445815.9063	1	0	0	0	0	30888087.55	9	21732246.5	3	30443257.13	7	47492145.69	8	29907286.52	8	22638593.56	8
1914	Lyar	0	0	0	0	0	0	0	0	0	0	0	0	0	0	0	0	0	0	0	0	0	0	0	0	5187377.125	2	7397656.75	2	7608905.875	3	0	0	0	0	0	0	0	0	0	0	0	0	12082477.88	4	16713441.5	3	0	0
1915	Lypla2	12999951	1	1621816.344	3	23056268.05	6	9935830.953	6	23750145.44	7	9466040.836	5	0	0	0	0	0	0	23683981.75	2	20620791.5	2	26359010.63	2	37947100.5	2	26332475.91	3	40366197.16	3	0	0	0	0	0	0	66302575.69	5	29911130	4	48080338.94	4	3105498.344	3	27032626.94	3	23118315.34	3
1916	Lysmd2	2153467.5	1	0	0	0	0	1361125.375	1	0	0	0	0	0	0	0	0	0	0	4414376.347	2	0	0	0	0	6846862.5	1	5113243	1	5698252	1	0	0	0	0	0	0	0	0	0	0	401066.3125	1	0	0	8361425	1	8523127	1
1917	Lzic	5932545.5	1	14786482.88	3	13298242	2	5210690.5	1	9182194	2	12465118.75	3	0	0	0	0	0	0	0	0	0	0	0	0	0	0	0	0	0	0	0	0	0	0	0	0	0	0	0	0	2102565.5	1	0	0	0	0	0	0
1918	Lztfl1	5917110	1	4412485.5	1	0	0	3160837	1	2642426.25	1	0	0	0	0	0	0	0	0	0	0	0	0	3566900.5	1	0	0	0	0	0	0	0	0	0	0	0	0	0	0	0	0	0	0	689315.125	1	0	0	0	0
1919	Lzts2	50140899.59	12	38764585.23	8	52412053.91	7	7951839.641	3	4935526	2	11270800.77	3	0	0	0	0	0	0	57136023.45	8	46332181.78	8	46184884.63	10	10112977.75	2	8871064.563	3	9868823.25	3	0	0	0	0	0	0	40099780.41	8	34034084.56	6	37625100.97	6	1356970.375	1	5657952.875	2	3701920.75	1
1920	Lzts3	0	0	0	0	0	0	0	0	0	0	0	0	0	0	0	0	0	0	1961627.375	1	1643791.5	1	828858.9375	1	361806.5938	1	86068.23438	1	0	0	0	0	0	0	0	0	1490153.875	2	2514197.563	2	2696677.688	3	1809422.25	1	0	0	53197.125	1
1921	Macf1	33864436.81	19	34968902.12	24	36550402.91	33	25253049.55	20	37618143.19	26	40784709.53	15	0	0	0	0	0	0	63812330.36	27	47924115.77	32	55595368.82	21	28180358.41	9	41221612.38	7	41347805.97	14	0	0	0	0	0	0	1978488.75	1	1766602.125	3	5003033.625	3	38382891.75	4	4101721.938	3	15021921.81	8
1922	Madd	303175.9063	2	274502.7188	1	366890.25	2	324247.125	1	348206.6875	1	333631.1563	1	0	0	0	0	0	0	621491.5625	1	0	0	0	0	0	0	0	0	0	0	0	0	0	0	0	0	0	0	0	0	0	0	0	0	0	0	0	0
1923	Maff	0	0	0	0	0	0	134219.9219	1	0	0	0	0	0	0	0	0	0	0	0	0	0	0	0	0	679820.2344	2	6358589.297	3	507891.6875	2	0	0	0	0	0	0	0	0	0	0	0	0	0	0	316148.4063	2	0	0
1924	Mafg	0	0	0	0	0	0	1231559	1	0	0	6348755.5	2	0	0	0	0	0	0	0	0	0	0	0	0	0	0	0	0	0	0	0	0	0	0	0	0	0	0	0	0	0	0	0	0	4156721.5	2	5900718.5	2
1925	Mafk	0	0	0	0	0	0	1721560.125	1	1168433	1	10638343.88	3	0	0	0	0	0	0	0	0	0	0	0	0	0	0	0	0	0	0	0	0	0	0	0	0	0	0	0	0	0	0	2535090	1	0	0	0	0
1926	Maged1	2644434.813	3	5275721.469	5	2718768.25	3	0	0	0	0	0	0	0	0	0	0	0	0	15816527.75	4	34583992	5	37302827.5	7	0	0	3615417.5	1	0	0	0	0	0	0	0	0	9514920.75	2	8158479.875	4	0	0	0	0	0	0	0	0
1927	Maged2	9315560.281	3	6908487.563	6	12883902.97	3	6963210.313	4	19955833.33	7	23879499.83	6	0	0	0	0	0	0	7462275.672	6	5759313.313	6	6604368.473	7	19569945.7	10	24461943.17	9	21685355.5	6	0	0	0	0	0	0	8510497.5	5	8495275.313	5	7591915.844	4	35385226.25	8	33610173.75	7	27717471.25	6
1928	Magi1	4214242	3	5014863.5	1	0	0	0	0	0	0	835469.625	1	0	0	0	0	0	0	22320243.88	5	20101087.88	5	19597273.25	3	10402433.5	2	9555682	1	1964020.75	1	0	0	0	0	0	0	8429605	1	0	0	8695825.75	2	2603049	2	0	0	0	0
1929	Magi3	0	0	1132389.625	1	4518054.5	2	0	0	0	0	0	0	0	0	0	0	0	0	8554996.75	2	6674855.125	3	2239153.75	2	9279708.313	4	6531725.188	3	16934062.72	5	0	0	0	0	0	0	19089082.56	5	13556388.44	3	7841630.672	4	13118114.47	3	20734053.75	3	14419021.13	5
1930	Magoh	0	0	0	0	0	0	0	0	0	0	1830885.5	1	0	0	0	0	0	0	252457.1719	1	0	0	0	0	0	0	0	0	0	0	0	0	0	0	0	0	6897369.688	2	7464196.313	2	6885721.688	3	0	0	0	0	0	0
1931	Maml2	0	0	0	0	0	0	0	0	0	0	0	0	0	0	0	0	0	0	0	0	0	0	0	0	0	0	0	0	0	0	0	0	0	0	0	0	0	0	0	0	0	0	0	0	1106407.75	1	0	0
1932	Maob	0	0	0	0	0	0	0	0	257107.4375	1	0	0	0	0	0	0	0	0	0	0	0	0	0	0	0	0	0	0	0	0	10707.0918	1	0	0	0	0	0	0	0	0	0	0	0	0	0	0	0	0
1933	Map1a	5990659.828	5	5502847.875	2	10644586	3	15292389.02	7	3817408.156	3	10906217.78	3	0	0	0	0	0	0	123141613.4	22	90283384.61	18	128139692	20	12237089.38	3	2212261.75	1	4843842	2	0	0	0	0	0	0	5312218.258	3	57017.69531	2	5418436.973	3	12818931	4	3103046.5	1	0	0
1934	Map1b	77276449.17	19	34573362.05	13	50499039.81	13	109932388.7	20	148366974.7	23	168303415.7	24	0	0	0	0	0	0	23922295.5	10	30145499.13	13	34285640.69	15	29361573.63	9	36120252.81	12	26022412.83	11	0	0	0	0	0	0	7997949.781	6	9440146.625	4	3818049.625	3	31897122.88	7	21415522.48	3	21380487.75	5
1935	Map1s	4671942	1	4351970	1	4945521	1	3479129.5	1	3836176.5	1	4299784.5	1	0	0	0	0	0	0	1280882.625	1	1076579.125	1	1381800.625	1	1827392.875	1	689529.875	1	1340932.875	1	0	0	0	0	0	0	0	0	0	0	0	0	0	0	1261134.625	1	0	0
1936	Map2k3	1522098.25	1	1679646.75	1	1613895.375	1	0	0	0	0	0	0	0	0	2353493	1	2189487.75	1	0	0	0	0	0	0	0	0	31886656	1	3450111.75	1	0	0	0	0	0	0	0	0	0	0	0	0	0	0	3080514	1	0	0
1937	Map2k4	12090276	1	0	0	0	0	9283476	1	0	0	7117588	1	0	0	0	0	0	0	5347570	1	4117153.5	1	5199419	1	0	0	3411589	1	0	0	0	0	0	0	0	0	206769.2344	1	178265.0781	1	0	0	0	0	0	0	0	0
1938	Map3k1	0	0	0	0	0	0	0	0	0	0	0	0	0	0	0	0	0	0	0	0	0	0	0	0	0	0	0	0	0	0	0	0	0	0	0	0	0	0	0	0	0	0	3564918.25	1	0	0	0	0
1939	Map3k15	0	0	0	0	0	0	604745.75	1	0	0	0	0	0	0	0	0	0	0	0	0	0	0	0	0	0	0	0	0	0	0	0	0	0	0	0	0	0	0	0	0	0	0	0	0	0	0	0	0
1940	Map3k4	0	0	0	0	0	0	0	0	0	0	0	0	0	0	0	0	0	0	1198198.625	1	0	0	0	0	0	0	0	0	0	0	0	0	0	0	0	0	0	0	0	0	0	0	0	0	0	0	0	0
1941	Map3k7	40860378.63	8	33072251.5	8	32899294.75	9	10538288.5	2	11445098.91	4	8771297.5	3	0	0	0	0	0	0	41622625.38	7	69818458.13	8	64503561.5	8	51780045.63	6	43259643.13	4	40214701.38	5	0	0	0	0	0	0	50760902.86	5	46039520	3	46281333.38	4	25984434	1	25378050	1	29417172	2
1942	Map4	147179713.1	40	111153876.2	42	134236256.5	37	161640532.5	55	289155651.2	64	707223813.4	57	5288256	2	0	0	0	0	807591159.9	51	991920778.3	51	896133558.8	54	604858472.2	32	501730922.3	34	669336742.3	39	1911163	5	1031638.5	2	1010448.844	3	298428765.6	21	234388404.3	18	255438205.6	20	458980497.8	24	603958871.8	21	457167389.9	23
1943	Map4k3	0	0	0	0	1762880.125	1	6096142.5	1	5618774.5	1	0	0	0	0	0	0	0	0	0	0	0	0	0	0	0	0	0	0	0	0	0	0	0	0	0	0	0	0	7438417.75	2	0	0	0	0	6568738	1	10411678.25	2
1944	Map4k4	0	0	0	0	0	0	7441043.922	12	18852639.73	9	16174348.92	19	533665.25	1	499162.875	1	828192.625	1	30971724.13	5	27776415.5	5	32203147.5	4	32092233.25	4	9296090.625	2	12364571.31	4	9328.864258	1	0	0	0	0	30801635.38	5	13949714.52	8	28879651.25	9	59690958.92	8	39569030.75	3	23794911.41	3
1945	Map4k5	17619013.25	4	54858303.47	7	35265745.84	5	97485.26563	1	17203630	1	30324730	3	0	0	0	0	0	0	0	0	0	0	962980.25	1	0	0	851562.125	1	1015044.563	1	0	0	0	0	0	0	0	0	0	0	0	0	0	0	5144112.5	1	0	0
1946	Map6	235821504.4	79	171370875.1	82	209605904.3	80	119048809.9	53	119792651.6	55	117460759	50	0	0	0	0	0	0	207113323.9	19	176528284.5	15	226654389.4	17	281314264.3	17	253549864.1	18	232136939.4	14	0	0	0	0	0	0	252036220.9	25	286957927.8	52	339585982.8	56	215414499.5	34	178359533.4	36	271203104.9	19
1947	Map7d1	12483782.29	8	4165319.969	5	9617289.883	6	3503326.07	3	11109387.87	8	61300439.78	7	0	0	0	0	0	0	23061707.63	5	15081981.81	5	40762339	6	36234801.06	6	36057724.31	5	48722423.38	16	0	0	0	0	0	0	29315002.88	4	36542623.63	7	32555727.38	7	41957000.75	5	13688324.5	3	28153833	5
1948	Map7d2	0	0	12814900	1	15312485	1	0	0	0	0	0	0	0	0	0	0	0	0	0	0	0	0	0	0	0	0	0	0	0	0	0	0	0	0	0	0	0	0	0	0	0	0	0	0	0	0	0	0
1949	Mapk1	0	0	1524466.5	1	3250716.25	1	2495166.5	1	0	0	0	0	0	0	0	0	0	0	0	0	0	0	0	0	0	0	0	0	0	0	0	0	0	0	0	0	0	0	0	0	0	0	0	0	0	0	0	0
1950	Mapk13	0	0	2596166.25	1	0	0	0	0	0	0	1750624.125	1	0	0	0	0	0	0	0	0	0	0	0	0	0	0	0	0	0	0	0	0	0	0	0	0	0	0	0	0	0	0	0	0	0	0	0	0
1951	Mapk3	2007381	1	233313.5156	1	0	0	0	0	0	0	0	0	0	0	0	0	0	0	0	0	0	0	0	0	0	0	0	0	0	0	0	0	0	0	0	0	0	0	0	0	2227620.5	1	0	0	0	0	0	0
1952	Mapk8ip1	0	0	0	0	7407892.5	1	0	0	0	0	0	0	0	0	0	0	0	0	0	0	0	0	0	0	0	0	0	0	0	0	0	0	0	0	0	0	0	0	0	0	0	0	0	0	0	0	0	0
1953	Mapkbp1	6067957	1	298112.4063	1	0	0	0	0	0	0	0	0	0	0	0	0	0	0	0	0	0	0	0	0	5541320	1	0	0	0	0	0	0	0	0	0	0	0	0	0	0	0	0	0	0	0	0	0	0
1954	Mapre1	136901320.3	10	119193252.3	10	97629352.13	9	83179346.38	9	54522836.63	10	26308675.75	5	0	0	0	0	0	0	51900854.75	6	44071552	5	47081352.5	4	86950627.25	5	75499714.25	6	59295332.38	6	0	0	0	0	0	0	102201423.3	6	113139228.3	6	123731361.4	7	129317287.3	12	118094269	7	101414776	8
1955	Mapre2	0	0	454229.0938	1	0	0	375040	1	178099.7031	1	0	0	38726.83203	1	0	0	0	0	0	0	0	0	0	0	0	0	0	0	0	0	20770.94531	1	20466.39063	1	27402.65625	1	0	0	0	0	0	0	0	0	0	0	0	0
1956	Mapre3	4475516.5	1	0	0	2799757.5	1	0	0	0	0	0	0	0	0	0	0	0	0	0	0	0	0	0	0	0	0	0	0	0	0	0	0	0	0	0	0	0	0	0	0	0	0	0	0	0	0	0	0
1957	Marcksl1	0	0	0	0	0	0	3639719.438	3	6010057.25	4	6462704.375	4	9889.364258	1	0	0	0	0	0	0	0	0	0	0	0	0	0	0	0	0	0	0	0	0	0	0	0	0	0	0	0	0	0	0	0	0	0	0
1958	Marf1	4567458.625	2	4806973.5	1	4918933.313	2	0	0	2244144.25	1	1775045.625	1	0	0	0	0	0	0	4590243.484	2	3719626.25	2	3616837.857	2	0	0	0	0	0	0	0	0	0	0	0	0	153657.8281	1	289340.875	1	0	0	0	0	0	0	0	0
1959	Mark2	1140591.5	1	789875.75	1	986577.3125	1	0	0	0	0	0	0	0	0	0	0	0	0	1926365.875	1	1565770.375	1	0	0	2330008.5	1	0	0	2480486	1	0	0	0	0	0	0	0	0	0	0	0	0	0	0	0	0	0	0
1960	Mark3	0	0	0	0	0	0	320200	1	0	0	0	0	0	0	0	0	0	0	0	0	0	0	0	0	0	0	0	0	0	0	0	0	0	0	0	0	0	0	0	0	270878	1	0	0	0	0	0	0
1961	Mars	0	0	0	0	0	0	0	0	1550947	2	0	0	0	0	0	0	0	0	0	0	0	0	0	0	0	0	0	0	0	0	0	0	0	0	0	0	0	0	0	0	0	0	0	0	1260760.5	1	1209998.375	1
1962	Mast2	0	0	0	0	0	0	0	0	0	0	0	0	0	0	0	0	0	0	0	0	0	0	0	0	0	0	0	0	2467973.5	1	0	0	0	0	0	0	0	0	0	0	0	0	0	0	0	0	0	0
1963	Mast3	0	0	0	0	0	0	0	0	0	0	0	0	0	0	0	0	0	0	0	0	0	0	0	0	0	0	0	0	0	0	3729138.5	1	0	0	0	0	118294184	1	0	0	0	0	0	0	0	0	0	0
1964	Mast4	5338400.625	3	12024197.03	3	4170488.469	2	179624.3281	1	201958.4219	1	3358730.5	1	0	0	0	0	0	0	1733638.063	2	5601110.188	5	5029921.5	4	3888520.375	2	1834790.625	1	2469702.375	2	0	0	0	0	0	0	1102111	1	1496764.5	2	1594229.25	1	0	0	1195541.375	1	0	0
1965	Mastl	0	0	0	0	1641790	1	9034741.375	5	5034683.781	3	13433063.75	4	0	0	0	0	0	0	2899593.5	2	0	0	0	0	5210215	2	7315169.25	2	5270888.75	2	0	0	0	0	0	0	0	0	0	0	0	0	109207.4297	1	0	0	2510319.125	2
1966	Mat2a	15313241.25	3	35872908.38	5	29092386	4	13776362.5	2	12991530.5	2	12017991	2	4214740	1	3620248.75	2	3094341.25	1	1820625.875	1	1471336.5	1	0	0	2063776	1	2014353	1	1834345.375	1	0	0	0	0	0	0	0	0	0	0	0	0	0	0	1450142.25	1	1343172.625	1
1967	Matr3	4935315.375	2	2225591.25	1	3038086	1	4555713.031	3	11403263.5	3	15022297.19	4	0	0	0	0	0	0	0	0	0	0	0	0	0	0	157719.1406	1	458168.9375	1	0	0	0	0	0	0	0	0	0	0	0	0	394587.6641	2	178063.5	1	197232.875	1
1968	Mavs	1974109.5	1	1800990.25	1	3396715.453	4	1951784	1	2039145.5	1	1693032.5	1	0	0	0	0	0	0	12710015	1	17901878	2	4921099.5	1	63415361.84	4	13487916	2	15764372.41	6	0	0	0	0	0	0	14675637.75	2	14950262.63	2	14947971	3	48813475.34	6	55007823.81	4	38972603.38	4
1969	Mb21d2	19071255	2	19731037.75	2	16156648.63	3	3695904	1	3770938.25	1	0	0	0	0	0	0	0	0	8050218.5	2	10128585	2	7868592.75	2	0	0	2141849	1	0	0	0	0	0	0	0	0	19253863.8	3	18825696.39	3	23862415.73	4	7278762.5	2	5346128.5	1	4152361.75	1
1970	Mbd2	0	0	0	0	0	0	5213024	1	4158022.75	1	5112837	1	0	0	0	0	0	0	0	0	0	0	0	0	0	0	0	0	549103.5625	1	0	0	0	0	0	0	0	0	0	0	0	0	0	0	0	0	0	0
1971	Mbd3	0	0	2480962.25	1	0	0	0	0	160106.0625	1	0	0	0	0	0	0	0	0	0	0	0	0	0	0	5905479	1	4827811.5	1	0	0	0	0	0	0	0	0	0	0	0	0	0	0	0	0	0	0	0	0
1972	Mbip	0	0	0	0	0	0	0	0	0	0	0	0	0	0	0	0	0	0	0	0	0	0	0	0	0	0	0	0	0	0	0	0	0	0	0	0	0	0	0	0	0	0	0	0	24188.76953	1	0	0
1973	Mbl1	0	0	0	0	0	0	10313092	1	0	0	0	0	0	0	0	0	0	0	0	0	0	0	0	0	0	0	0	0	0	0	0	0	0	0	0	0	0	0	0	0	0	0	0	0	0	0	0	0
1974	Mbnl1	17162883.16	5	10347518.38	4	5507994.375	4	20434683.67	5	10195546.58	3	40574976.72	6	0	0	0	0	0	0	36829760.25	4	32997630.25	4	36910576.75	4	24285995.25	3	43219101.5	4	41398318.5	4	0	0	0	0	0	0	0	0	0	0	0	0	0	0	0	0	0	0
1975	Mbnl2	715488.25	4	0	0	978513.0938	4	0	0	0	0	0	0	0	0	0	0	0	0	0	0	0	0	0	0	0	0	0	0	0	0	0	0	0	0	0	0	63065737.5	5	60040745.25	4	59316220	4	35043817.25	3	32539442	3	60140207.5	5
1976	Mboat7	138441.0469	1	0	0	0	0	139949.2188	1	0	0	115434.5859	1	0	0	0	0	0	0	0	0	0	0	0	0	0	0	0	0	0	0	0	0	0	0	0	0	0	0	0	0	0	0	0	0	0	0	0	0
1977	Mcam	0	0	0	0	0	0	0	0	0	0	2862963.25	1	0	0	0	0	0	0	0	0	0	0	0	0	0	0	0	0	0	0	0	0	0	0	0	0	0	0	0	0	0	0	0	0	0	0	0	0
1978	Mcc	12724069.69	3	13399199.7	4	15187470.75	4	411691.0938	1	709391.75	1	0	0	0	0	0	0	0	0	15482240.06	5	14604332.5	3	15813304.88	6	2372696	1	3143759.5	1	0	0	0	0	0	0	0	0	0	0	0	0	2296553.75	1	0	0	0	0	0	0
1979	Mccc1	0	0	0	0	0	0	0	0	0	0	0	0	41830987	8	32322335.88	9	33279248.5	7	0	0	0	0	0	0	0	0	0	0	0	0	1156201.563	2	552181.875	1	421734.6875	1	0	0	0	0	0	0	0	0	0	0	0	0
1980	Mcemp1	0	0	0	0	0	0	0	0	0	0	0	0	0	0	0	0	0	0	0	0	0	0	0	0	0	0	0	0	0	0	0	0	0	0	0	0	0	0	3423816.25	1	0	0	0	0	0	0	0	0
1981	Mcg_120563	0	0	0	0	0	0	38795301.69	6	34631664.69	7	29380091.03	6	0	0	0	0	0	0	0	0	0	0	0	0	11003375	2	8421140	1	7466010.5	1	0	0	0	0	0	0	0	0	0	0	0	0	10259825	1	12076445	2	7688689.5	1
1982	Mcg_126872	745784.0625	5	835406.25	6	0	0	0	0	842334.75	3	0	0	0	0	0	0	0	0	6255895.5	1	6197892	1	7505463	1	12632447	2	11050640	1	12644215	2	0	0	0	0	0	0	17386336	2	17393612	3	16745948	2	10084527	1	9250448	3	10672450	2
1983	Mcg_18090	0	0	0	0	0	0	4120870.25	1	0	0	0	0	0	0	0	0	214246.9375	1	0	0	0	0	26069726	2	0	0	0	0	0	0	0	0	0	0	0	0	0	0	0	0	0	0	0	0	0	0	0	0
1984	Mcl1	0	0	0	0	2338757	1	0	0	0	0	0	0	0	0	0	0	0	0	0	0	0	0	0	0	0	0	0	0	0	0	0	0	0	0	0	0	1300145.125	1	0	0	0	0	146916.6406	1	0	0	0	0
1985	Mcm10	0	0	0	0	0	0	0	0	0	0	0	0	0	0	0	0	0	0	0	0	0	0	0	0	0	0	0	0	0	0	0	0	0	0	0	0	0	0	0	0	0	0	2923940.25	1	0	0	0	0
1986	Mcm2	0	0	0	0	0	0	6436240.5	2	3092165	1	0	0	0	0	2072389.5	1	0	0	0	0	0	0	0	0	0	0	0	0	4332844.5	1	529687.875	1	0	0	0	0	0	0	0	0	424855.25	1	0	0	0	0	0	0
1987	Mcm3	196251.5938	1	6972669	2	0	0	45739878.38	11	59060268.03	13	125900655.5	6	0	0	0	0	0	0	0	0	0	0	0	0	19323974.36	6	9009510.797	3	19096050.64	5	0	0	0	0	0	0	0	0	0	0	0	0	7892433.5	2	7916639	2	16025746.75	3
1988	Mcm3ap	0	0	0	0	0	0	116354.5391	1	99605.78125	1	0	0	0	0	0	0	0	0	0	0	0	0	0	0	0	0	0	0	0	0	0	0	0	0	0	0	0	0	0	0	0	0	0	0	0	0	0	0
1989	Mcm4	5082518.625	2	0	0	7007911.5	2	4060812.172	3	11323987.81	3	20989369.95	5	2646019.25	2	2524187.5	1	0	0	4378158.375	3	11795238.75	2	3695407.25	1	10645114.5	2	5031862.875	2	4145213.75	1	1431137.375	3	0	0	2762690.711	2	2809256.5	1	2923079	1	3795830.25	1	4138244.5	1	3623105.25	1	0	0
1990	Mcm5	12496498	1	12577185	1	16570914.13	2	54847885.5	7	49988372	6	77032834	8	0	0	2188649.25	1	0	0	4627166.25	2	3020500.25	1	0	0	41312477	7	26356060.5	5	29376546.06	7	0	0	0	0	582662.125	1	0	0	0	0	0	0	13635695.5	4	11578506.88	5	23972140.25	6
1991	Mcm6	24363731.38	5	23260542.5	4	16500741.88	3	11928932.7	4	14538035.5	4	17464659.38	5	2836829.5	1	1741369.25	1	2814060.5	1	0	0	0	0	0	0	0	0	2710120.25	1	2448973	1	0	0	978323	1	0	0	2544942.25	1	827729.25	2	0	0	4191106.5	1	0	0	0	0
1992	Mcm7	8965762.125	2	1830847	1	8741200	1	11341378.5	3	26709200.5	4	34204597.63	8	10260486.5	3	3445077.5	1	0	0	4791848	1	3442333.5	1	0	0	8721065.781	3	7615914.875	3	6817063	2	585071.25	1	468025.0313	1	0	0	504352.5313	3	456332.3438	1	467640.6563	1	0	0	0	0	582594.25	1
1993	Mcph1	0	0	0	0	0	0	0	0	0	0	2488072	1	0	0	0	0	0	0	0	0	0	0	0	0	0	0	196072.375	1	0	0	0	0	0	0	0	0	0	0	0	0	0	0	0	0	0	0	0	0
1994	Mctp2	0	0	7285339	1	0	0	0	0	0	0	0	0	0	0	0	0	0	0	0	0	0	0	0	0	5081860.5	1	0	0	0	0	0	0	0	0	0	0	0	0	0	0	0	0	0	0	0	0	0	0
1995	Mcu	0	0	0	0	0	0	0	0	0	0	0	0	0	0	0	0	0	0	0	0	0	0	4739208	1	0	0	0	0	0	0	0	0	0	0	0	0	0	0	0	0	0	0	0	0	0	0	0	0
1996	Mdc1	0	0	0	0	296289.3125	2	95737339.39	18	90586789.75	9	65658744.5	11	0	0	0	0	0	0	178688.125	1	0	0	477048.1094	2	30928906.44	11	29200404.1	14	44678959.31	16	0	0	0	0	0	0	0	0	0	0	0	0	19551026.87	9	6397077.977	5	9551096.078	5
1997	Mdh2	0	0	0	0	0	0	0	0	0	0	0	0	30812.41992	1	0	0	0	0	5776296.875	3	4742379.75	3	5522158.375	3	1870133.406	4	1368644.195	6	5102331.156	6	0	0	0	0	0	0	0	0	0	0	0	0	0	0	0	0	0	0
1998	Mdn1	0	0	0	0	0	0	0	0	0	0	2782508	1	0	0	0	0	0	0	0	0	0	0	0	0	0	0	0	0	0	0	95824.26563	2	109015.5625	1	27400.07227	1	0	0	444116.3438	2	0	0	0	0	0	0	0	0
1999	Meaf6	0	0	0	0	0	0	276045.5859	2	310788.7344	2	302407.9375	3	0	0	0	0	0	0	0	0	0	0	0	0	0	0	0	0	0	0	0	0	0	0	0	0	0	0	0	0	0	0	0	0	0	0	0	0
[truncated: 2,083 more rows]
[truncated: 47 more columns]
