# Supplementary material for: Proximity proteomics reveals role of Abelson interactor 1 in the regulation of TAK1/RIPK1 signaling
Source: Mol Oncol. 2023 May 12;17(11):2356–79. doi: 10.1002/1878-0261.13374 (PMC10620119; doi:10.1002/1878-0261.13374)
Supplement: Supplementary file 6 — Table S6. TurboAbi data UI R code. [file MOL2-17-2356-s010.R]

#
# You can run the application by clicking
# the 'Run App' button above.
#
# Find out more about building applications with Shiny here:
#
#    http://shiny.rstudio.com/
#

# Load in packages
library(shiny)
library(plotly)
library(scales)
library(ggplot2)
library(dqshiny)
library(ReactomePA)
library(DT)
library(enrichplot)
library(org.Mm.eg.db)
library(org.Hs.eg.db)
#library(KEGGgraph)


##################### Start UI #####################

ui <- fluidPage(tabsetPanel(
    
    #Tab panel showing file upload and metadata
    
    tabPanel("Data overview",
             
             # Page title
             titlePanel("Metadata"),
             
             # sidebar for file upload and metadata (file upload selector)
             # sidebarLayout(position = 'right',
             #               sidebarPanel(
             #                   
             #                   # File upload button
             #                   fileInput("dataset", "Choose CSV File",
             #                             accept = c(
             #                                 "text/csv",
             #                                 "text/comma-separated-values,text/plain",
             #                                 ".csv")),
             #                   checkboxInput("header", "Header", TRUE)),
             #               
             #               # Main panel for file upload and metadata (metadata plots and top 6 rows datatable)
             #               mainPanel(
                               
                               "This is a user interface to explore and interpret mass spectrometry data generated from TurboID-ABI1 proximity labeling experiments reported in Petersen et al (2022)", br(), br(),
                            #   "1) Upload file from supplemental info: 'Supp_File_5_cleaned_data.csv'", br(),
                               "1) Adjust statistical filtering on tab: 'Volcano Plots'", br(),
                               "2) Initiate new analyses by clicking tabs and waiting for load time", br(),
                               "e.g. after adjusting filtering on 'Volcano Plots', click 'Pathway analysis' tab and wait ~10 seconds",
                               
                               # These are plots for pvalue distribution of dataset (histogram of TurboAbi vs TURBO CTRL p-values)
                               # and normal distribution of peak area ratios (histogram of TurboAbi vs TURBO CTRL PA ratios)
                               fluidRow(
                                   column(width = 6, plotOutput("pvalue_distribution")),
                                   column(width = 6, plotOutput("histogram"))
                               )
                               
                               # Show first six rows in a table below histograms
                             #  tableOutput("datatable_head")
                           ),
    
    # Tab panel for volcano plots
    tabPanel("Volcano plots",
             
             # Page title
             titlePanel("Volcano plots of filtered data"),
             
             # Sidebar with sliders to modify TurboAbi:Control PA pValue/ratio and PSM pValue/ratio 
             sidebarLayout(
                 sidebarPanel(width = 4,
                              verticalLayout(
                                  # 
                                  # fluidRow(
                                  #   selectInput("threshold","Pre-loaded thresholds:",c(none,
                                  #                                                      pa,
                                  #                                                      psm,
                                  #                                                      papsm))
                                  # ),
                                  # 
                                  fluidRow(
                                      radioButtons("tails","Statistics by:",
                                                   choices = c("One-tailed tests"="one","Two-tailed tests"="two"),
                                                   selected="one")),
                                  
                                  fluidRow(
                                      radioButtons("mod","Show proteins that meet PA, PSM thresholds:",
                                                   choices = c("Either"="either","Both"="both"),
                                                   selected="both")),
                                  fluidRow(
                                      # Panel with statistical threshold inputs on 'volcano plots' tab
                                      column(width = 6,  
                                             #submitButton("Apply threshold"),
                                             numericInput("exp_control_pa_ratio",
                                                          "Peak area ratio TurboAbi vs. TurboControl",
                                                          
                                                          min = 0,
                                                          value = 0,
                                                          step = 0.5)),
                                      
                                      column(width = 6,
                                             numericInput("exp_control_pa_fdr",
                                                          "Peak area FDR TurboAbi vs. TurboControl",
                                                          min = 0,
                                                          max = 1,
                                                          value = 1,
                                                          step = 0.01))),
                                  
                                  fluidRow(
                                      column(width = 6,
                                             # numericInput("exp_control_pa_pval",
                                             #     "Peak area p-value TurboAbi vs. TurboControl",
                                             #     min = 0,
                                             #     max = 1,
                                             #     value = 1,
                                             #     step = 0.01),
                                             # 
                                             numericInput("exp_wt_pa_ratio",
                                                          "Peak area ratio TurboAbi vs. WT",
                                                          min = 0,
                                                          value = 0,
                                                          step = 0.5)),
                                      
                                      column(width = 6,
                                             numericInput("exp_wt_pa_fdr",
                                                          "Peak area FDR TurboAbi vs. WT",
                                                          min = 0,
                                                          max = 1,
                                                          value = 1,
                                                          step = 0.01))),
                                  fluidRow(
                                      column(width = 6,
                                             numericInput("exp_control_psm_ratio",
                                                          "Spectral count ratio TurboAbi vs. TurboControl",
                                                          min = 0,
                                                          value = 0,
                                                          step = 0.5)),
                                      column(width = 6,
                                             numericInput("exp_control_psm_fdr",
                                                          "Spectral count FDR TurboAbi vs. TurboControl",
                                                          min = 0,
                                                          value = 1,
                                                          step = 0.01))),
                                  fluidRow(
                                      column(width = 6,
                                             numericInput("exp_wt_psm_ratio",
                                                          "Spectral count ratio TurboAbi vs. WT",
                                                          min = 0,
                                                          value = 0,
                                                          step = 0.5)),
                                      column(width = 6,
                                             numericInput("exp_wt_psm_fdr",
                                                          "Spectral count FDR TurboAbi vs. WT",
                                                          min = 0,
                                                          value = 1,
                                                          step = 0.01))),
                                  
                                  numericInput("exp_psm_average",
                                               "Average PSM in TurboAbi group:",
                                               value = 0,
                                               min = 0,
                                               step = 1
                                               
                                               # This is an attempt to change value represented on x-axis with radio buttons
                                               # radioButtons("x_axis", "X axis",
                                               #              c("100*(EXP PA/(EXP + CTRL PA))" = "exp_control_pa_percentage1",
                                               #                "EXP PA/CTRL PA" = "exp_control_pa_ratio1",
                                               #                "EXP PSM COUNT" = "exp_psm_count1",
                                               #                "EXP PA/WT PA" = "exp_wt_pa_ratio1",
                                               #                "EXP PSM/CTRL PSM" = "exp_control_psm_ratio1",
                                               #                "100*(EXP PSM/(EXP + CTRL PSM))" = "exp_control_psm_percentage1",
                                               #                "EXP PSM/WT PSM" = "exp_wt_psm_ratio1",
                                               #                "100*(EXP PSM/(EXP + WT PSM))" = "exp_wt_psm_percentage1",
                                               #                "100*(EXP PA/(EXP + WT PA))" = "exp_wt_pa_percentage1")),
                                               
                                               
                                               # These are radiobuttons for applying FDR threshold to one, two, three, or all (ie calculated together) experiments
                                               # I had separate volcano plots for each experiment before, so this made a bit more sense.
                                               
                                               # radioButtons("qv_expts", "FDR filter:",
                                               #            c("One experiment" = "one_exp",
                                               #              "Two experiments" = "two_exp",
                                               #              "Three experiments" = "three_exp",
                                               #              "All together" = "all_exp")),
                                  ),
                                  # textInput("highlight",
                                  #           "Find protein"),
                                  
                                  fluidRow(
                                      column(width = 3,
                                             actionButton('thresh1', 'Threshold 1')),
                                      column(width = 3,
                                             actionButton('thresh2', 'Threshold 2')),
                                      #column(width = 3,
                                             #actionButton('both_filter', 'PA/PSM filter')),
                                      column(width = 3,
                                             actionButton('reset_input', 'Reset filtering'))))),
                 
                 # Show a plot of the generated distributions
                 # SEE FILTERS!! (CTRL+F: filtered_data_reactive / filtered_data_missing_control_reactive)
                 # Bottom plot displays proteins identified in EXP, but not in CONTROL 1 AND / OR CONTROL 2.
                 # Bottom plot is NOT changed by RATIO (it is changed by FDR, PSM count...)
                 # Top plot is everything else (i.e. at least one hit in both controls)
                 mainPanel(
                     plotlyOutput("volcano_plot"), # filtered_data_reactive
                     br(),
                     br(),
                     br(),
                     br(),
                     plotlyOutput("volcano_plot_missing_control") # filtered_data_missing_control_reactive
                 ))),
    
    # Tab panel for reactome pathway analysis
    tabPanel("Pathway analysis",
             titlePanel("Reactome pathway analysis of filtered data"),
             mainPanel(
                 plotOutput("reactome_bar_plot"),
                 br(),
                 br(),
                 br(),
                 br(),
                 DT::dataTableOutput("reactome_table")
             )),
    
    # # Tab panel for stringDB analysis
    # tabPanel("stringDB",
    #          mainPanel(
    #              plotOutput("string")
    #          )),
    
    # This DAVID tab panel is commented out because it started throwing an error as of 9/15/2021 (see server section for error)
    
    # Tab panel for DAVID analysis
    # tabPanel("DAVID",
    #          titlePanel("DAVID analysis"),
    #          # sidebarLayout(
    #          #    sidebarPanel(
    #          #      checkboxGroupInput("david_cats", "Select DAVID annotation categories:",
    #          #                        c("ENTREZ_GENE_ID" = "ENTREZ_GENE_ID",
    #          #                          "BBID" = "BBID",
    #          #                          "BIOCARTA" = "BIOCARTA",
    #          #                          "BIOGRID_INTERACTION" = "BIOGRID_INTERACTION",      
    #          #                          "CGAP_EST_QUARTILE" = "CGAP_EST_QUARTILE",
    #          #                          "CGAP_SAGE_QUARTILE" = "CGAP_SAGE_QUARTILE",
    #          #                          "CHROMOSOME" = "CHROMOSOME",
    #          #                          "COG_ONTOLOGY" = "COG_ONTOLOGY",
    #          #                          "CYTOBAND" = "CYTOBAND",
    #          #                          "DIP" ="DIP",
    #          #                          "ENSEMBL_GENE_ID" = "ENSEMBL_GENE_ID",
    #          #                          "EC_NUMBER" = "EC_NUMBER",
    #          #                          "GAD_DISEASE" = "GAD_DISEASE",
    #          #                          "ENTREZ_GENE_SUMMARY" = "ENTREZ_GENE_SUMMARY",
    #          #                          "GENE3D" = "GENE3D",
    #          #                          "GAD_DISEASE_CLASS" = "GAD_DISEASE_CLASS",
    #          #                          "GNF_U133A_QUARTILE" = "GNF_U133A_QUARTILE",
    #          #                          "GENERIF_SUMMARY" = "GENERIF_SUMMARY",
    #          #                          "GOTERM_BP_2" = "GOTERM_BP_2",
    #          #                          "GOTERM_BP_1" = "GOTERM_BP_1",
    #          #                          "GOTERM_BP_4" ="GOTERM_BP_4",
    #          #                          "GOTERM_BP_3" ="GOTERM_BP_3",
    #          #                          "GOTERM_BP_ALL" = "GOTERM_BP_ALL",
    #          #                          "GOTERM_BP_5" = "GOTERM_BP_5",
    #          #                          "GOTERM_BP_FAT" = "GOTERM_BP_FAT",
    #          #                          "GOTERM_BP_DIRECT" = "GOTERM_BP_DIRECT",
    #          #                          "GOTERM_CC_3" = "GOTERM_CC_3",
    #          #                          "GOTERM_CC_4" = "GOTERM_CC_4",
    #          #                          "GOTERM_CC_1" = "GOTERM_CC_1",
    #          #                          "GOTERM_CC_2" = "GOTERM_CC_2",
    #          #                          "GOTERM_CC_DIRECT" = "GOTERM_CC_DIRECT",
    #          #                          "GOTERM_CC_FAT" = "GOTERM_CC_FAT",
    #          #                          "GOTERM_CC_5" = "GOTERM_CC_5",
    #          #                          "GOTERM_CC_ALL" = "GOTERM_CC_ALL",
    #          #                          "GOTERM_MF_3" = "GOTERM_MF_3",
    #          #                          "GOTERM_MF_4" = "GOTERM_MF_4",
    #          #                          "GOTERM_MF_1" = "GOTERM_MF_1",
    #          #                          "GOTERM_MF_2" ="GOTERM_MF_2",
    #          #                          "GOTERM_MF_DIRECT" = "GOTERM_MF_DIRECT",
    #          #                          "GOTERM_MF_FAT" = "GOTERM_MF_FAT",
    #          #                          "GOTERM_MF_5" = "GOTERM_MF_5",
    #          #                          "GOTERM_MF_ALL" = "GOTERM_MF_ALL",
    #          #                          "HIV_INTERACTION_PUBMED_ID" = "HIV_INTERACTION_PUBMED_ID",
    #          #                          "HIV_INTERACTION_CATEGORY" = "HIV_INTERACTION_CATEGORY",
    #          #                          "HIV_INTERACTION" = "HIV_INTERACTION",
    #          #                          "KEGG_PATHWAY" = "KEGG_PATHWAY",
    #          #                          "INTERPRO" = "INTERPRO",
    #          #                          "INTACT" = "INTACT",
    #          #                          "OMIM_DISEASE" = "OMIM_DISEASE",
    #          #                          "MINT" = "MINT",
    #          #                          "PIR_SEQ_FEATURE" = "PIR_SEQ_FEATURE",
    #          #                          "PIR_SUMMARY" = "PIR_SUMMARY",
    #          #                          "PIR_SUPERFAMILY" = "PIR_SUPERFAMILY",
    #          #                          "PFAM" = "PFAM",
    #          #                          "PUBMED_ID" = "PUBMED_ID",
    #          #                          "REACTOME_PATHWAY" = "REACTOME_PATHWAY",
    #          #                          "SMART" = "SMART",
    #          #                          "PRINTS" = "PRINTS",
    #          #                          "PRODOM" = "PRODOM",
    #          #                          "PROSITE" = "PROSITE",
    #          #                          "UCSC_TFBS" = "UCSC_TFBS",
    #          #                          "UP_KEYWORDS" = "UP_KEYWORDS",
    #          #                          "UNIGENE_EST_QUARTILE" = "UNIGENE_EST_QUARTILE",
    #          #                          "SP_COMMENT_TYPE" = "SP_COMMENT_TYPE",
    #          #                          "SP_COMMENT" = "SP_COMMENT",
    #          #                          "TIGRFAMS" = "TIGRFAMS",
    #          #                          "SUPFAM" = "SUPFAM",
    #          #                          "UP_TISSUE" = "UP_TISSUE",
    #          #                          "UP_SEQ_FEATURE" = "UP_SEQ_FEATURE"))
    #          #   )),
    #          mainPanel(
    #              plotOutput("davidplot"),br(),
    #              textInput("davidconvert","enter entrezid"),br(),
    #              verbatimTextOutput("davidconverted"),br(),
    #              numericInput("cluster","Choose cluster",value=1),br(),
    #              verbatimTextOutput("davidtext"),br(),
    #              actionButton("download_david", "DAVID clusters file as \"termClusterReport1.tab\"")
    #          )),
    
    #Tab panel showing filtered data table
    tabPanel("Data table",
             # Page title
             titlePanel("Filtered datatable"),
             mainPanel(
                 DT::dataTableOutput("datatable"),
                 # Download button to save filtered data as CSV
                 downloadButton("download_datatable", "Download filtered data to downloads folder (please don't change file name)")
             ))
))

# Server
server <- function(input, output,session) {
    
    
    
    # This reactive expression checks if a file is uploaded then makes data frame out of uploaded CSV
    # data <- reactive({
    #     inFile <- input$dataset
    #     if (is.null(inFile)) return(NULL)
    #     myData <- read.csv(inFile$datapath, header = TRUE)
    #     as.data.frame(myData)
    # })
    
    data <- reactive({read.csv("Supp_File_5_cleaned_data.csv")})
    as.data.frame(data)
    
    # Pre-set thresholds for volcano plots tab
    
    observeEvent(input$reset_input, {
        updateNumericInput(session,"exp_control_pa_ratio",value=0)
        updateNumericInput(session,"exp_control_pa_fdr",value=1)
        updateNumericInput(session,"exp_wt_pa_ratio",value=0)
        updateNumericInput(session,"exp_wt_pa_fdr",value=1)
        updateNumericInput(session,"exp_control_psm_ratio",value=0)
        updateNumericInput(session,"exp_control_psm_fdr",value=1)
        updateNumericInput(session,"exp_wt_psm_ratio",value=0)
        updateNumericInput(session,"exp_wt_psm_fdr",value=1)
        updateNumericInput(session,"exp_psm_average",value=0)
    })  
    
    observeEvent(input$thresh1, {
        updateNumericInput(session,"exp_control_pa_ratio",value=5.5)
        updateNumericInput(session,"exp_control_pa_fdr",value=0.05)
        updateNumericInput(session,"exp_wt_pa_ratio",value=5.5)
        updateNumericInput(session,"exp_wt_pa_fdr",value=0.05)
        updateNumericInput(session,"exp_control_psm_ratio",value=3.5)
        updateNumericInput(session,"exp_control_psm_fdr",value=0.01)
        updateNumericInput(session,"exp_wt_psm_ratio",value=3.5)
        updateNumericInput(session,"exp_wt_psm_fdr",value=0.01)
        updateNumericInput(session,"exp_psm_average",value=1)
    })  
    
    observeEvent(input$thresh2, {
        updateNumericInput(session,"exp_control_pa_ratio",value=1.5)
        updateNumericInput(session,"exp_control_pa_fdr",value=0.05)
        updateNumericInput(session,"exp_wt_pa_ratio",value=1.5)
        updateNumericInput(session,"exp_wt_pa_fdr",value=0.05)
        updateNumericInput(session,"exp_control_psm_ratio",value=1.5)
        updateNumericInput(session,"exp_control_psm_fdr",value=0.05)
        updateNumericInput(session,"exp_wt_psm_ratio",value=1.5)
        updateNumericInput(session,"exp_wt_psm_fdr",value=0.05)
        updateNumericInput(session,"exp_psm_average",value=1)
    })  
    
    # observeEvent(input$both_filter, {
    #     updateNumericInput(session,"exp_control_pa_ratio",value=1.5)
    #     updateNumericInput(session,"exp_control_pa_fdr",value=0.05)
    #     updateNumericInput(session,"exp_wt_pa_ratio",value=1.5)
    #     updateNumericInput(session,"exp_wt_pa_fdr",value=0.05)
    #     updateNumericInput(session,"exp_control_psm_ratio",value=1.5)
    #     updateNumericInput(session,"exp_control_psm_fdr",value=0.05)
    #     updateNumericInput(session,"exp_wt_psm_ratio",value=1.5)
    #     updateNumericInput(session,"exp_wt_psm_fdr",value=0.05)
    #     updateNumericInput(session,"exp_psm_average",value=1)
    # })  
    
    # output$nrows <- renderText(nrow(data()), "rows")
    
    # This is the filtered data set, controlled by stats inputs and displayed on the top plot of tab "Volcano plots"
    # It is reactive to input changes (side panel in 'volcano plots' tab)
    # See above comment for explanation filtering (CTRL + F variable name)
    
    filtered_data_reactive <- reactive({
       # req(input$dataset)
        if (input$tails == 'one'){
            if (input$mod == 'both'){
                filtData <-
                    
                    data() %>%
                    
                    filter(
                        #average_psm_turbocontrol > 0 &
                        #average_psm_wtcontrol > 0 &
                        # exp_control_pa_percentage <- as.numeric(as.character(exp_control_pa_percentage)),
                        # exp_psm_count <- as.numeric(as.character(exp_psm_count)),
                        # exp_control_psm_percentage <- as.numeric(as.character(exp_control_psm_percentage)),
                        # exp_wt_pa_fdr <- as.numeric(as.character(exp_wt_pa_fdr)),
                        # exp_control_pa_fdr <- as.numeric(as.character(exp_control_pa_fdr)),
                        # exp_wt_pa_percentage <- as.numeric(as.character(exp_wt_pa_percentage)),
                        # exp_wt_psm_percentage <- as.numeric(as.character(exp_wt_psm_percentage)),
                        # exp_control_pa_pval <- as.numeric(as.character(exp_control_pa_pval)),
                        as.numeric(as.character(ratio_abi_turbo_abundance)) >= input$exp_control_pa_ratio&
                            as.numeric(as.character(average_psm_turboabi)) >= input$exp_psm_average&
                            as.numeric(as.character(ratio_abi_turbo_psm)) >= input$exp_control_psm_ratio&
                            as.numeric(as.character(ratio_abi_wt_abundance)) >= input$exp_wt_pa_ratio&
                            as.numeric(as.character(ratio_abi_wt_psm)) >= input$exp_wt_psm_ratio&
                            as.numeric(as.character(qval_abi_wt_abundance)) <= input$exp_wt_pa_fdr&
                            as.numeric(as.character(qval_abi_turbo_abundance)) <= input$exp_control_pa_fdr&
                            as.numeric(as.character(qval_abi_turbo_psm)) <= input$exp_control_psm_fdr&
                            as.numeric(as.character(qval_abi_wt_psm)) <= input$exp_wt_psm_fdr
                    )
            }else if (input$mod == "either"){
                filtData <-
                    
                    data() %>%
                    
                    filter(
                        #average_psm_turbocontrol > 0 &
                        #average_psm_wtcontrol > 0 &
                        # exp_control_pa_percentage <- as.numeric(as.character(exp_control_pa_percentage)),
                        # exp_psm_count <- as.numeric(as.character(exp_psm_count)),
                        # exp_control_psm_percentage <- as.numeric(as.character(exp_control_psm_percentage)),
                        # exp_wt_pa_fdr <- as.numeric(as.character(exp_wt_pa_fdr)),
                        # exp_control_pa_fdr <- as.numeric(as.character(exp_control_pa_fdr)),
                        # exp_wt_pa_percentage <- as.numeric(as.character(exp_wt_pa_percentage)),
                        # exp_wt_psm_percentage <- as.numeric(as.character(exp_wt_psm_percentage)),
                        # exp_control_pa_pval <- as.numeric(as.character(exp_control_pa_pval)),
                        as.numeric(as.character(average_psm_turboabi)) >= input$exp_psm_average&
                            as.numeric(as.character(ratio_abi_turbo_abundance)) >= input$exp_control_pa_ratio&
                            as.numeric(as.character(ratio_abi_wt_abundance)) >= input$exp_wt_pa_ratio&
                            as.numeric(as.character(qval_abi_wt_abundance)) <= input$exp_wt_pa_fdr&
                            as.numeric(as.character(qval_abi_turbo_abundance)) <= input$exp_control_pa_fdr|
                            as.numeric(as.character(ratio_abi_turbo_psm)) >= input$exp_control_psm_ratio&
                            as.numeric(as.character(ratio_abi_wt_psm)) >= input$exp_wt_psm_ratio&
                            as.numeric(as.character(qval_abi_turbo_psm)) <= input$exp_control_psm_fdr&
                            as.numeric(as.character(qval_abi_wt_psm)) <= input$exp_wt_psm_fdr
                    )
            }
        }else if (input$tails == 'two'){
            if (input$mod == "both"){
                filtData <-
                    
                    data() %>%
                    
                    filter(
                        # average_psm_turbocontrol > 0 &
                        #average_psm_wtcontrol > 0 &
                        # exp_control_pa_percentage <- as.numeric(as.character(exp_control_pa_percentage)),
                        # exp_psm_count <- as.numeric(as.character(exp_psm_count)),
                        # exp_control_psm_percentage <- as.numeric(as.character(exp_control_psm_percentage)),
                        # exp_wt_pa_fdr <- as.numeric(as.character(exp_wt_pa_fdr)),
                        # exp_control_pa_fdr <- as.numeric(as.character(exp_control_pa_fdr)),
                        # exp_wt_pa_percentage <- as.numeric(as.character(exp_wt_pa_percentage)),
                        # exp_wt_psm_percentage <- as.numeric(as.character(exp_wt_psm_percentage)),
                        # exp_control_pa_pval <- as.numeric(as.character(exp_control_pa_pval)),
                        as.numeric(as.character(ratio_abi_turbo_abundance)) >= input$exp_control_pa_ratio&
                            as.numeric(as.character(average_psm_turboabi)) >= input$exp_psm_average&
                            as.numeric(as.character(ratio_abi_turbo_psm)) >= input$exp_control_psm_ratio&
                            as.numeric(as.character(ratio_abi_wt_abundance)) >= input$exp_wt_pa_ratio&
                            as.numeric(as.character(ratio_abi_wt_psm)) >= input$exp_wt_psm_ratio&
                            as.numeric(as.character(two_tailed_qval_abi_wt_abundance)) <= input$exp_wt_pa_fdr&
                            as.numeric(as.character(two_tailed_qval_abi_turbo_abundance)) <= input$exp_control_pa_fdr&
                            as.numeric(as.character(two_tailed_qval_abi_turbo_psm)) <= input$exp_control_psm_fdr&
                            as.numeric(as.character(two_tailed_qval_abi_wt_psm)) <= input$exp_wt_psm_fdr
                    )
            }else if (input$mod == "either"){
                filtData <-
                    
                    data() %>%
                    
                    filter(
                        #average_psm_turbocontrol > 0 &
                        #average_psm_wtcontrol > 0 &
                        # exp_control_pa_percentage <- as.numeric(as.character(exp_control_pa_percentage)),
                        # exp_psm_count <- as.numeric(as.character(exp_psm_count)),
                        # exp_control_psm_percentage <- as.numeric(as.character(exp_control_psm_percentage)),
                        # exp_wt_pa_fdr <- as.numeric(as.character(exp_wt_pa_fdr)),
                        # exp_control_pa_fdr <- as.numeric(as.character(exp_control_pa_fdr)),
                        # exp_wt_pa_percentage <- as.numeric(as.character(exp_wt_pa_percentage)),
                        # exp_wt_psm_percentage <- as.numeric(as.character(exp_wt_psm_percentage)),
                        # exp_control_pa_pval <- as.numeric(as.character(exp_control_pa_pval)),
                        as.numeric(as.character(average_psm_turboabi)) >= input$exp_psm_average&
                            as.numeric(as.character(ratio_abi_turbo_abundance)) >= input$exp_control_pa_ratio&
                            as.numeric(as.character(ratio_abi_wt_abundance)) >= input$exp_wt_pa_ratio&
                            as.numeric(as.character(qval_abi_wt_abundance)) <= input$exp_wt_pa_fdr&
                            as.numeric(as.character(qval_abi_turbo_abundance)) <= input$exp_control_pa_fdr|
                            as.numeric(as.character(ratio_abi_turbo_psm)) >= input$exp_control_psm_ratio&
                            as.numeric(as.character(ratio_abi_wt_psm)) >= input$exp_wt_psm_ratio&
                            as.numeric(as.character(qval_abi_turbo_psm)) <= input$exp_control_psm_fdr&
                            as.numeric(as.character(qval_abi_wt_psm)) <= input$exp_wt_psm_fdr
                    )
                # exp_control_pa_pval <= input$exp_control_pa_pval
                #        exp_control_pa_fdr_1 >= input$exp_control_pa_fdr_1,
                #        exp_control_pa_fdr_2 >= input$exp_control_pa_fdr_2,
                #        exp_control_pa_fdr_3 >= input$exp_control_pa_fdr_3
            }
        }
    })
    
    
    # This is the filtered data set, controlled by stats inputs and displayed on the BOTTOM plot
    # It is reactive to input changes (side panel in 'volcano plots' tab
    # NB! NOT REACTIVE FOR COMMENTED LINES (ie ratios)
    # See above comment for explanation filtering (CTRL + F variable name) 
    filtered_data_missing_control_reactive <- reactive({
      #  req(input$dataset)
        
        if (input$tails == 'one'){
            if (input$mod == "both"){
                filtData <-
                    
                    data() %>%
                    
                    filter(
                        
                        as.numeric(as.character(average_psm_turbocontrol)) == 0&
                            #average_psm_wtcontrol == 0 &
                            #    percentage_abi_wt_abundance == 100 |
                            #   percentage_abi_wt_psm == 100,
                            #exp_control_pa_ratio >= input$exp_control_pa_ratio,
                            as.numeric(as.character(average_psm_turboabi)) >= input$exp_psm_average&
                            #        exp_control_psm_ratio >= input$exp_control_psm_ratio,
                            # ratio_abi_wt_abundance >= input$exp_wt_pa_ratio,
                            # ratio_abi_wt_psm >= input$exp_wt_psm_ratio,
                            as.numeric(as.character(qval_abi_wt_abundance)) <= input$exp_wt_pa_fdr&
                            as.numeric(as.character(qval_abi_turbo_abundance)) <= input$exp_control_pa_fdr&
                            as.numeric(as.character(qval_abi_turbo_psm)) <= input$exp_control_psm_fdr&
                            as.numeric(as.character(qval_abi_wt_psm)) <= input$exp_wt_psm_fdr
                        # exp_control_pa_pval <= input$exp_control_pa_pval
                    )
            }else if (input$mod == "either"){
                filtData <-
                    
                    data() %>%
                    
                    filter(
                        as.numeric(as.character(average_psm_turbocontrol)) == 0&
                            #average_psm_wtcontrol == 0 &
                            #    percentage_abi_wt_abundance == 100 |
                            #   percentage_abi_wt_psm == 100,
                            #exp_control_pa_ratio >= input$exp_control_pa_ratio,
                            as.numeric(as.character(average_psm_turboabi)) >= input$exp_psm_average&
                            #        exp_control_psm_ratio >= input$exp_control_psm_ratio,
                            # ratio_abi_wt_abundance >= input$exp_wt_pa_ratio,
                            # ratio_abi_wt_psm >= input$exp_wt_psm_ratio,
                            as.numeric(as.character(qval_abi_wt_abundance)) <= input$exp_wt_pa_fdr&
                            as.numeric(as.character(qval_abi_turbo_abundance)) <= input$exp_control_pa_fdr|
                            as.numeric(as.character(qval_abi_turbo_psm)) <= input$exp_control_psm_fdr&
                            as.numeric(as.character(qval_abi_wt_psm)) <= input$exp_wt_psm_fdr
                        # exp_control_pa_pval <= input$exp_control_pa_pval
                    )
            }
        }else if (input$tails == 'two'){
            if (input$mod == "both"){
                filtData <-
                    
                    data() %>%
                    
                    filter(
                        
                        as.numeric(as.character(average_psm_turbocontrol)) == 0&
                            #average_psm_wtcontrol == 0 &
                            #    percentage_abi_wt_abundance == 100 |
                            #   percentage_abi_wt_psm == 100,
                            #        exp_control_pa_ratio >= input$exp_control_pa_ratio,
                            as.numeric(as.character(average_psm_turboabi)) >= input$exp_psm_average&
                            #        exp_control_psm_ratio >= input$exp_control_psm_ratio,
                            #ratio_abi_wt_abundance >= input$exp_wt_pa_ratio,
                            #ratio_abi_wt_psm >= input$exp_wt_psm_ratio,
                            as.numeric(as.character(two_tailed_qval_abi_wt_abundance)) <= input$exp_wt_pa_fdr&
                            as.numeric(as.character(two_tailed_qval_abi_turbo_abundance)) <= input$exp_control_pa_fdr&
                            as.numeric(as.character(two_tailed_qval_abi_turbo_psm)) <= input$exp_control_psm_fdr&
                            as.numeric(as.character(two_tailed_qval_abi_wt_psm)) <= input$exp_wt_psm_fdr
                    )
            }else if (input$mod == "either"){
                filtData <-
                    
                    data() %>%
                    
                    filter(
                        as.numeric(as.character(average_psm_turbocontrol)) == 0&
                            #average_psm_wtcontrol == 0 &
                            #    percentage_abi_wt_abundance == 100 |
                            #   percentage_abi_wt_psm == 100,
                            #exp_control_pa_ratio >= input$exp_control_pa_ratio,
                            as.numeric(as.character(average_psm_turboabi)) >= input$exp_psm_average&
                            #        exp_control_psm_ratio >= input$exp_control_psm_ratio,
                            # ratio_abi_wt_abundance >= input$exp_wt_pa_ratio,
                            # ratio_abi_wt_psm >= input$exp_wt_psm_ratio,
                            as.numeric(as.character(qval_abi_wt_abundance)) <= input$exp_wt_pa_fdr&
                            as.numeric(as.character(qval_abi_turbo_abundance)) <= input$exp_control_pa_fdr|
                            as.numeric(as.character(qval_abi_turbo_psm)) <= input$exp_control_psm_fdr&
                            as.numeric(as.character(qval_abi_wt_psm)) <= input$exp_wt_psm_fdr
                    )
            }
        }
        #        exp_control_pa_fdr_1 >= input$exp_control_pa_fdr_1,
        #        exp_control_pa_fdr_2 >= input$exp_control_pa_fdr_2,
        #        exp_control_pa_fdr_3 >= input$exp_control_pa_fdr_3
        
    })
    
    # Defining known interactors in dataset
    filtered_data_missing_control_interactors_reactive <- reactive({
      #  req(input$dataset)
        filtDataInts <- 
            filtered_data_missing_control_reactive() %>%
            filter(
                known_interactor == "TRUE"
            )
    })
    filtered_data_interactors_reactive <- reactive({
      #  req(input$dataset)
        filtDataInts <- 
            filtered_data_reactive() %>%
            filter(
                known_interactor == "TRUE"
            )
    })
    
    # metadata
    # output$pvalue_distribution <- renderPlot({
    #   req(input$dataset)
    #   hist(filtered_data_combined()[["pval_abi_turbo_abundance"]],main="Histogram of TurboAbi:Turbo abundance p-value")
    # })
    
    # P-value distribution plot on Data upload/metadata tab
    output$pvalue_distribution <- renderPlot({
       # req(input$dataset)
        hist(filtered_data_reactive()[["pval_abi_turbo_abundance"]],
             main="Histogram of TurboAbi:Turbo abundance p-value",
             xlab="TurboAbi:TurboControl PA p-value")
    })
    
    # output$histogram <- renderPlot({
    #   req(input$dataset)
    #   hist(filtered_data_combined()$percentage_abi_turbo_abundance,main="Histogram of TurboAbi:Turbo abundance ratio")
    # })
    
    # Percentage enrichment histogram on Data upload/metadata tab
    output$histogram <- renderPlot({
     #   req(input$dataset)
        hist(filtered_data_reactive()$percentage_abi_turbo_abundance,
             main="Histogram of TurboAbi:Turbo abundance ratio",
             xlab="TurboAbi:TurboControl PA percentage enrichment")
    })
    
    output$datatable_head <- renderTable({
     #   req(input$dataset)
        head(data())
    })
    
    # volcano_plot
    output$volcano_plot <- renderPlotly({
        
      #  req(input$dataset)
        
        # x_axis_selected <- switch(input$x_axis,
        #              "exp_control_pa_percentage1" = filtered_data_reactive()$exp_control_pa_percentage,
        #              "exp_control_pa_ratio1" = filtered_data_reactive()$exp_control_pa_ratio,
        #              "exp_psm_count1" = filtered_data_reactive()$exp_psm_count,
        #              "exp_wt_pa_ratio1" = filtered_data_reactive()$exp_wt_pa_ratio,
        #              "exp_control_psm_ratio1" = filtered_data_reactive()$exp_control_psm_ratio,
        #              "exp_control_psm_percentage1" = filtered_data_reactive()$exp_control_psm_percentage,
        #              "exp_wt_psm_ratio1" = filtered_data_reactive()$exp_wt_psm_ratio,
        #              "exp_wt_psm_percentage1" = filtered_data_reactive()$exp_wt_psm_percentage,
        #              "exp_wt_pa_percentage1" = filtered_data_reactive()$exp_wt_pa_percentage)
        
        p <- ggplot(data = filtered_data_reactive(), aes(x = log2(as.numeric(as.character(ratio_abi_turbo_abundance))),
                                                         if (input$tails == "one"){y =as.numeric(as.character(neg_log10_pval_abi_turbo_abundance))}
                                                         else if (input$tails == "two"){y=as.numeric(as.character(two_tailed_neg_log10_pval_abi_turbo_abundance))},
                                                         text=if (input$tails == "one"){paste("Protein: ", gene, "\n",
                                                                                              "TurboAbi vs. TurboControl PA (% / ratio): ", percentage_abi_turbo_abundance, "/", ratio_abi_turbo_abundance, "\n",
                                                                                              "TurboAbi vs. TurboControl PA (% / ratio): ", percentage_abi_wt_abundance, "/", ratio_abi_wt_abundance, "\n",
                                                                                              "TurboAbi vs. TurboControl PSM (% / ratio): ", percentage_abi_turbo_psm, "/", ratio_abi_turbo_psm, "\n",
                                                                                              "TurboAbi vs. WT PSM (% / ratio): ", percentage_abi_wt_psm, "/", ratio_abi_wt_psm, "\n",
                                                                                              "TurboAbi vs. TurboControl FDR: ", qval_abi_turbo_abundance, "\n",
                                                                                              "TurboAbi vs. TurboControl p-value", pval_abi_turbo_abundance, "\n",
                                                                                              "TurboAbi vs. WT FDR: ", qval_abi_turbo_abundance)}
                                                         else if (input$tails == "two"){paste("Protein: ", gene, "\n",
                                                                                              "TurboAbi vs. TurboControl PA (% / ratio): ", percentage_abi_turbo_abundance, "/", ratio_abi_turbo_abundance, "\n",
                                                                                              "TurboAbi vs. WT PA (% / ratio): ", percentage_abi_wt_abundance, "/", ratio_abi_wt_abundance, "\n",
                                                                                              "TurboAbi vs. TurboControl PSM (% / ratio): ", percentage_abi_turbo_psm, "/", ratio_abi_turbo_psm, "\n",
                                                                                              "TurboAbi vs. WT PSM (% / ratio): ", percentage_abi_wt_psm, "/", ratio_abi_wt_psm, "\n",
                                                                                              "TurboAbi vs. TurboControl FDR: ", two_tailed_qval_abi_turbo_abundance, "\n",
                                                                                              "TurboAbi vs. TurboControl p-value", two_tailed_pval_abi_turbo_abundance, "\n",
                                                                                              "TurboAbi vs. WT FDR: ", two_tailed_qval_abi_turbo_abundance)} 
        ),
        interactors = paste(length(gene), "interactors")) +
            geom_point(aes(fill=known_interactor, size=2)) +
            #    xlim(min(log2(filtered_data_reactive()$ratio_abi_turbo_abundance)),max(log2(filtered_data_reactive()$ratio_abi_turbo_abundance))) +
            #    ylim(c(0, max(filtered_data_reactive()$neg_log10_pval_abi_turbo_abundance))) +
            labs(x = "log2(TurboAbi:TurboControl PA ratio)",
                 y = "-log10(TurboAbi:TurboControl PA p-value)",
                 title = "Abundance (peak area) ratio vs. p-value",
                 caption = "interactors") +
            geom_hline(yintercept = 1.3, linetype = "dashed", color = "red") + # Horizontal line at -log10(pval = 0.05)
            geom_vline(xintercept = 0.59, linetype = "dashed", color = "red") + #Vertical line at EXP vs. CONTROL = 1.5
            theme_classic()
        
        # Makes plot interactive with plotly (mouseover enabled, I can't figure out why the legend doesn't go away)
        p <- ggplotly(p, tooltip = "text", showLegend = FALSE)
        
        p %>% layout(xaxis = list(range=c(min(log2(filtered_data_reactive()$ratio_abi_turbo_abundance)),max(log2(filtered_data_reactive()$ratio_abi_turbo_abundance)))),
                     yaxis = if (input$tails == "one"){list(range=c(0,max(filtered_data_reactive()$neg_log10_pval_abi_turbo_abundance)))}
                     else if (input$tails == "two"){list(range=c(0,max(filtered_data_reactive()$two_tailed_neg_log10_pval_abi_turbo_abundance)))})
        
        
        # This adds metadata right below plot
        p %>%
            layout(
                annotations = 
                    list(x = 1, y = -0.14, text = paste(length(filtered_data_reactive()$gene), "interactors.", "\n",
                                                        length(filtered_data_interactors_reactive()$gene), "known interactors"),
                         showarrow = F, xref='paper', yref='paper',
                         xanchor='right', yanchor='auto', xshift=0, yshift=0,
                         font=list(size=12, color="black")))
    })
    
    br()
    
    # volcano_plot_missing_control
    output$volcano_plot_missing_control <- renderPlotly({
        
     #   req(input$dataset)
        
        # x_axis_selected <- switch(input$x_axis,
        #              "exp_control_pa_percentage1" = filtered_data_reactive()$exp_control_pa_percentage,
        #              "exp_control_pa_ratio1" = filtered_data_reactive()$exp_control_pa_ratio,
        #              "exp_psm_count1" = filtered_data_reactive()$exp_psm_count,
        #              "exp_wt_pa_ratio1" = filtered_data_reactive()$exp_wt_pa_ratio,
        #              "exp_control_psm_ratio1" = filtered_data_reactive()$exp_control_psm_ratio,
        #              "exp_control_psm_percentage1" = filtered_data_reactive()$exp_control_psm_percentage,
        #              "exp_wt_psm_ratio1" = filtered_data_reactive()$exp_wt_psm_ratio,
        #              "exp_wt_psm_percentage1" = filtered_data_reactive()$exp_wt_psm_percentage,
        #              "exp_wt_pa_percentage1" = filtered_data_reactive()$exp_wt_pa_percentage)
        
        p <- ggplot(data = filtered_data_missing_control_reactive(), aes(x = as.numeric(as.character(rsd_abi_abundance)),
                                                                         if (input$tails=="one"){y = as.numeric(as.character(neg_log10_pval_abi_turbo_abundance))}
                                                                         else if (input$tails=="two"){y = as.numeric(as.character(two_tailed_neg_log10_pval_abi_turbo_abundance))},
                                                                         text = if (input$tails == "one"){paste("Protein: ", gene, "\n",
                                                                                                                "TurboAbi vs. TurboControl PA (% / ratio): ", percentage_abi_turbo_abundance, "/", ratio_abi_turbo_abundance, "\n",
                                                                                                                "TurboAbi vs. WT PA (% / ratio): ", percentage_abi_wt_abundance, "/", ratio_abi_wt_abundance, "\n",
                                                                                                                "TurboAbi vs. TurboControl PSM (% / ratio): ", percentage_abi_turbo_psm, "/", ratio_abi_turbo_psm, "\n",
                                                                                                                "TurboAbi vs. WT PSM (% / ratio): ", percentage_abi_wt_psm, "/", ratio_abi_wt_psm, "\n",
                                                                                                                "TurboAbi vs. TurboControl FDR: ", qval_abi_turbo_abundance, "\n",
                                                                                                                "TurboAbi vs. TurboControl p-value", pval_abi_turbo_abundance, "\n",
                                                                                                                "TurboAbi vs. WT FDR: ", qval_abi_wt_abundance)}
                                                                         else if (input$tails=="two"){paste("Protein: ", gene, "\n",
                                                                                                            "TurboAbi vs. TurboControl PA (% / ratio): ", percentage_abi_turbo_abundance, "/", ratio_abi_turbo_abundance, "\n",
                                                                                                            "TurboAbi vs. WT PA (% / ratio): ", percentage_abi_wt_abundance, "/", ratio_abi_wt_abundance, "\n",
                                                                                                            "TurboAbi vs. TurboControl PSM (% / ratio): ", percentage_abi_turbo_psm, "/", ratio_abi_turbo_psm, "\n",
                                                                                                            "TurboAbi vs. WT PSM (% / ratio): ", percentage_abi_wt_psm, "/", ratio_abi_wt_psm, "\n",
                                                                                                            "TurboAbi vs. TurboControl FDR: ", two_tailed_qval_abi_turbo_abundance, "\n",
                                                                                                            "TurboAbi vs. TurboControl p-value", two_tailed_pval_abi_turbo_abundance, "\n",
                                                                                                            "TurboAbi vs. WT FDR: ", two_tailed_qval_abi_wt_abundance)}),
                    interactors = paste(length(gene), "interactors")) +
            geom_point(aes(fill=known_interactor, size=2)) +
            # xlim(c(min(filtered_data_missing_control_reactive()$percentage_abi_turbo_abundance), max(filtered_data_missing_control_reactive()$percentage_abi_turbo_abundance))) +
            # ylim(c(0, max(filtered_data_missing_control_reactive()$neg_log10_pval_abi_turbo_abundance))) +
            labs(x = "TurboAbi abundance RSD",
                 y = "-log10(EXP:CONTROL PA p-value)",
                 title = "As above, with proteins NOT ID'd in TurboControl",
                 caption = "interactors") +
            geom_hline(yintercept = 1.3, linetype = "dashed", color = "red") +
            #geom_vline(xintercept = 66, linetype = "dashed", color = "red") + # ctrl+F 'transformation' above
            theme_classic()
        
        p <- ggplotly(p, tooltip = "text", showLegend = FALSE)
        
        p %>% layout(xaxis = list(range=c(min(as.numeric(as.character(filtered_data_missing_control_reactive()$rsd_abi_abundance))),max(as.numeric(as.character(filtered_data_missing_control_reactive()$rsd_abi_abundance))))),
                     yaxis = if (input$tails == "one"){list(range=c(0,max(as.numeric(as.character(filtered_data_missing_control_reactive()$neg_log10_pval_abi_turbo_abundance)))))}
                     else if (input$tails == "two"){list(range=c(0,max(as.numeric(as.character(filtered_data_missing_control_reactive()$two_tailed_neg_log10_pval_abi_turbo_abundance)))))})
        
        p %>%
            layout(annotations = 
                       list(x = 1, y = -0.14, text = paste(length(filtered_data_missing_control_reactive()$gene), "interactors not shown above.", "\n",
                                                           length(filtered_data_missing_control_interactors_reactive()$gene), "known interactors not shown above"),
                            showarrow = F, xref='paper', yref='paper',
                            xanchor='right', yanchor='auto', xshift=0, yshift=0,
                            font=list(size=12, color="black")))
    })
    
    # Reactive to attach filtered_data and filtered_data_missing_controls (for pathway analysis and data table)
    # filtered_data_combined <- reactive({
    #   
    #   req(input$dataset)
    #   rbind(filtered_data_reactive(), filtered_data_missing_control_reactive())
    #   
    #   })
    
    # # Use enrich pathway to make reactome bar plots
    # output$reactome_bar_plot <- renderPlot({
    #   
    #   data_entrezid <- filtered_data_combined()$entrezid
    #   x <- enrichPathway(gene=data_entrezid,pvalueCutoff=0.05, organism = "mouse", readable=T)
    #   head(as.data.frame(x))
    #   barplot(x, showCategory = 15)
    # })
    # 
    # # Use enrich pathway to make reactome data table
    # # NOTE: these two (^ v) can be combined to cut query time in half?
    # output$reactome_table <- DT::renderDataTable({
    #   data_entrezid <- filtered_data_combined()$entrezid
    #   x <- enrichPathway(gene=data_entrezid,pvalueCutoff=0.05, organism = "mouse", readable=T)
    #   as.data.frame(x)
    # })
    
    # Use enrich pathway to make reactome bar plots
    
    
    #data_entrezid <- reactive({filtered_data_combined()$ENTREZID})
    
    # ENTREZID column for filtered proteins (need ENTREZID for Reactome analyses)
    
    data_entrezid <- reactive({filtered_data_reactive()$ENTREZID})
    
    # Reactome query
    pathway <- reactive({
        
     #   req(input$dataset)
        enrichPathway(gene=data_entrezid(),pvalueCutoff=0.05, organism = "mouse", readable=T)
        
    })
    
    # Reactome bar blot
    output$reactome_bar_plot <- renderPlot({
        
        
        head(as.data.frame(pathway()))
        barplot(pathway(), showCategory = 15)
        
    })
    
    # Reactome datatable
    output$reactome_table <- DT::renderDataTable({
        
        as.data.frame(pathway())
        
    })
    
    # 
    # pf <- reactive({
    #   filtered_data_reactive()[,c("gene","qval_abi_turbo_abundance")]
    # })
    # 
    # library(purrr)
    # 
    # output$pathfindr <- renderPlot({
    #   possibly(run_pathfindR(pf()))
    # })
    
    # Data table        
    # output$datatable = DT::renderDataTable(
    #   filtered_data_combined()
    #   )
    
    # Datatable on datatable tab
    output$datatable = DT::renderDataTable(
        filtered_data_reactive()
    )
    
    # Output datatable by download button
    output$download_datatable <- downloadHandler(
        
        filename = function() {
            paste(Sys.Date(),"ratio",input$ratio_abi_turbo_abundance, "FDR ",input$qval_abi_turbo_abundance,".csv",sep="")
        },
        # content = function(file) {
        #   s = input$datatable_rows_all
        #   write.csv(filtered_data_combined()
        #     [s, , drop = FALSE], file)
        # }
        content = function(file) {
            s = input$datatable_rows_all
            write.csv(filtered_data_reactive()
                      [s, , drop = FALSE], file)
        }
    )
    
    # # StringDB query
    # library(STRINGdb)
    # string_db <- STRINGdb$new(version="11", species=10090,
    #                           score_threshold=400, input_directory="")
    # string_mapped_proteins <- reactive({
    #     string_db$map(filtered_data_reactive(), "gene", removeUnmappedRows = TRUE)
    # })
    # hits <- reactive({
    #     string_mapped_proteins()$STRING_id[1:200]
    # })
    # string_mapped_pval05 <- reactive({
    #     string_db$add_diff_exp_color(subset(string_mapped_proteins(), qval_abi_turbo_abundance < 1),
    #                                  logFcColStr = "qval_abi_turbo_abundance")
    # })
    # payload_id <- reactive({
    #     string_db$post_payload(string_mapped_pval05()$STRING_id,
    #                            colors=string_mapped_pval05()$color)
    # })
    # output$string = renderPlot(  
    #     #output$string = string_db$plot_network(hits)
    #     #names(string_mapped_proteins)
    #     string_db$plot_network(hits(), payload_id=payload_id()),
    #     height = 2000, width = 2000
    # )
    # 
    
    # this section implemented DAVID analysis - as of 9/15/2021 this is broken, with error:
    # [INFO] Unable to sendViaPost to url[https://david.ncifcrf.gov/webservice/services/DAVIDWebService.DAVIDWebServiceHttpSoap12Endpoint/]
    # org.apache.axis2.AxisFault: Transport error: 403 Error: Forbidden
    # at org.apache.axis2.transport.http.HTTPSender.handleResponse(HTTPSender.java:310)
    # at org.apache.axis2.transport.http.HTTPSender.sendViaPost(HTTPSender.java:200)
    # at org.apache.axis2.transport.http.HTTPSender.send(HTTPSender.java:76)
    # at org.apache.axis2.transport.http.CommonsHTTPTransportSender.writeMessageWithCommons(CommonsHTTPTransportSender.java:400)
    # at org.apache.axis2.transport.http.CommonsHTTPTransportSender.invoke(CommonsHTTPTransportSender.java:225)
    # at org.apache.axis2.engine.AxisEngine.send(AxisEngine.java:435)
    # at org.apache.axis2.description.OutInAxisOperationClient.send(OutInAxisOperation.java:402)
    # at org.apache.axis2.description.OutInAxisOperationClient.executeImpl(OutInAxisOperation.java:229)
    # at org.apache.axis2.client.OperationClient.execute(OperationClient.java:165)
    # at sample.session.client.stub.DAVIDWebServiceStub.getAllListNames(DAVIDWebServiceStub.java:2533)
    # at sun.reflect.NativeMethodAccessorImpl.invoke0(Native Method)
    # at sun.reflect.NativeMethodAccessorImpl.invoke(Unknown Source)
    # at sun.reflect.DelegatingMethodAccessorImpl.invoke(Unknown Source)
    # at java.lang.reflect.Method.invoke(Unknown Source)
    # at RJavaTools.invokeMethod(RJavaTools.java:386)
    # Warning: Error in <Anonymous>: error in evaluating the argument 'object' in selecting a method for function 'summary': org.apache.axis2.AxisFault: Transport error: 403 Error: Forbidden
    # 132: <Anonymous>
    #     Warning: Error in <Anonymous>: error in evaluating the argument 'object' in selecting a method for function 'plot2D': org.apache.axis2.AxisFault: Transport error: 403 Error: Forbidden
    # 173: <Anonymous>
    
    # library(RDAVIDWebService)
    # 
    # termCluster<-reactive({
    #     david<-DAVIDWebService(email="max_petersen@brown.edu", url="https://david.ncifcrf.gov/webservice/services/DAVIDWebService.DAVIDWebServiceHttpSoap12Endpoint/")
    #     setAnnotationCategories(david, c(input$david_cats))
    #     result <-addList(david, data_entrezid(),
    #                      idType="ENTREZ_GENE_ID",
    #                      listName="data_entrezid()", listType="Gene")
    #     #file1<-getClusterReportFile(david,type="Term",filename="termClusterReport1.tab")
    #     file <- getClusterReportFile(david, type="Term",
    #                                  fileName="termClusterReport1.tab")
    #     file<-getClusterReport(david, type="Term")
    #     
    #     
    # })
    # 
    # output$davidtext = renderPrint(summary(termCluster()))
    # output$davidplot = renderPlot(plot2D(termCluster(),input$cluster))
    # output$davidconverted = renderPrint(mapIds(org.Mm.eg.db,input$davidconvert,'SYMBOL','ENTREZID'))
    # 
    # Output david clusters by download button
    # output$download_david <-getClusterReportFile(david, type="Term",
    #                                               fileName="termClusterReport1.tab")
    # )
    
    #enrichment() <- string_db$get_enrichment(hits())
    
    # output$string_datatable = DT::renderDataTable(
    #  head(as.data.frame(enrichment()), n=20)
}

# citations for packages
citation("shiny")
citation("plotly")
citation("scales")
citation("ggplot2")
citation("dqshiny")
citation("ReactomePA")
citation("DT")
citation("enrichplot")
citation("org.Mm.eg.db")
citation("org.Hs.eg.db")
#citation("KEGGgraph")

# Run the application 
shinyApp(ui = ui, server = server)
