# Supplementary material for: Proximity proteomics reveals role of Abelson interactor 1 in the regulation of TAK1/RIPK1 signaling
Source: Mol Oncol. 2023 May 12;17(11):2356–79. doi: 10.1002/1878-0261.13374 (PMC10620119; doi:10.1002/1878-0261.13374)
Supplement: Supplementary file 7 — Table S7. DAVID analyses of significant proteins measured by TurboABI1 MEF PDL/MS. [file MOL2-17-2356-s014.xlsx]

## Sheet: ABI1 PDL-MS significant protein
	X	gene	abundance_r1tar1	psm_r1tar1	abundance_r1tar2	psm_r1tar2	abundance_r1tar3	psm_r1tar3	abundance_r1tcr1	psm_r1tcr1	abundance_r1tcr2	psm_r1tcr2	abundance_r1tcr3	psm_r1tcr3	abundance_r1wtr1	psm_r1wtr1	abundance_r1wtr2	psm_r1wtr2	abundance_r1wtr3	psm_r1wtr3	abundance_r2tar1	psm_r2tar1	abundance_r2tar2	psm_r2tar2	abundance_r2tar3	psm_r2tar3	abundance_r2tcr1	psm_r2tcr1	abundance_r2tcr2	psm_r2tcr2	abundance_r2tcr3	psm_r2tcr3	abundance_r2wtr1	psm_r2wtr1	abundance_r2wtr2	psm_r2wtr2	abundance_r2wtr3	psm_r2wtr3	abundance_r3tar1	psm_r3tar1	abundance_r3tar2	psm_r3tar2	abundance_r3tar3	psm_r3tar3	abundance_r3tcr1	psm_r3tcr1	abundance_r3tcr2	psm_r3tcr2	abundance_r3tcr3
1	22	4931406p16rik	1.13419e+07	2	6153016	1	2.53021e+07	2	0	0	0	0	0	0	0	0	0	0	0	0	5.53716e+06	2	5.04582e+06	2	6.00486e+06	4	0	0	0	0	0	0	0	0	0	0	0	0	8.06803e+06	3	3.82244e+06	1	0	0	0	0	0	0	0
2	53	Abi1	2367286756	175	1694931388	179	2850482124	184	22247488	3	1.51176e+07	6	555811	1	0	0	0	0	0	0	2451695106	53	2214348368	52	2367473211	55	0	0	0	0	0	0	0	0	0	0	0	0	2283095139	64	2543476793	59	2810350238	64	0	0	292355	1	1.57629e+06
3	54	Abi2	7.80779e+06	19	8.29343e+06	24	1.19914e+06	23	0	0	0	0	0	0	0	0	0	0	0	0	0	0	1.25468e+07	27	9424499	26	0	0	0	0	0	0	0	0	0	0	0	0	5.4385e+06	29	5525353	27	5635199	27	0	0	0	0	0
4	57	Abl2	1.71651e+07	5	1.85951e+07	6	1.86971e+07	7	0	0	0	0	3.46586e+06	1	0	0	0	0	0	0	1.57738e+07	4	2.07603e+07	5	1.98121e+07	6	0	0	0	0	1.6486e+06	1	0	0	0	0	0	0	1.1251e+07	4	1.3565e+07	5	11587141	4	1.34604e+06	1	0	0	0
5	58	Ablim1	2.14881e+08	28	1.90415e+08	25	2.44808e+08	30	2.98203e+07	7	1.16453e+07	6	4.55493e+07	17	0	0	0	0	0	0	8.05624e+07	12	3.95215e+07	9	4.5699e+07	9	5.18146e+07	12	3.70779e+07	8	45485569	9	0	0	0	0	0	0	1.5501e+08	19	1.66345e+08	22	160246979	19	4.12684e+07	12	6.6108e+07	11	9.03892e+07
6	180	Amotl2	1.92166e+07	3	7301280	1	1.31469e+07	3	0	0	0	0	0	0	0	0	0	0	0	0	514349	1	413894	3	465803	1	0	0	0	0	0	0	0	0	0	0	0	0	2.87171e+06	2	2.05233e+06	1	1633070	1	0	0	0	0	0
7	190	Ankhd1	7.15342e+07	25	5.98942e+07	27	8.67512e+07	29	5405050	6	6.40174e+06	5	1.01539e+07	7	0	0	0	0	0	0	7.31899e+07	28	8.33565e+07	25	5.06284e+07	29	7.62062e+06	8	2842912	5	4.76412e+06	5	0	0	0	0	0	0	2.4299e+07	22	2.45286e+07	18	1.46518e+07	19	2.974e+06	4	3.4134e+06	6	3.24164e+06
8	193	Ankrd17	1.61349e+08	30	1.33002e+08	28	2.00647e+08	39	3.56107e+07	19	9.30182e+07	21	8.38452e+07	15	0	0	0	0	0	0	8.72458e+07	17	8.26394e+07	21	113173021	23	3.19729e+07	8	3.69136e+07	11	4.15992e+07	9	0	0	0	0	0	0	8.39058e+07	16	8.34202e+07	19	8.75587e+07	19	2.13841e+07	5	3.7065e+07	11	4.29167e+07
9	214	Ap2a1	172482	2	2.75526e+07	3	7.13229e+06	5	2.07512e+07	4	1.63676e+07	2	1.20338e+07	2	0	0	0	0	0	0	7.37118e+06	5	3.11775e+07	5	5.25948e+06	6	0	0	0	0	782534	2	0	0	0	0	0	0	9091024	3	1.95299e+07	7	3.2339e+07	8	0	0	0	0	0
10	217	Ap2m1	96277738	7	8.84943e+07	7	1.17082e+08	8	2.45409e+07	3	2.8708e+07	3	1.96186e+07	4	0	0	0	0	0	0	2.81092e+07	4	1.63595e+07	2	2.97462e+07	3	1.15184e+07	2	1.22895e+07	2	1.18881e+07	2	0	0	0	0	0	0	2.72268e+07	6	3.08188e+07	7	25127698	5	8.45393e+06	3	1.04889e+07	3	1.21838e+07
11	224	Apc	417935	2	305100	1	2.32607e+06	4	0	0	0	0	0	0	0	0	0	0	0	0	340370	2	1.20596e+07	4	4.43143e+06	4	0	0	0	0	0	0	0	0	0	0	0	0	5.11638e+06	4	2.77208e+06	7	3.8095e+06	5	1.125e+06	1	89080.5	1	0
12	244	Arfgap3	6.88366e+07	8	4.09515e+07	6	6.507e+07	5	464552	1	9.6225e+06	2	15313556	4	0	0	0	0	0	0	7.0904e+07	10	4.79062e+07	8	4.81991e+07	10	1.93919e+07	4	2.21972e+07	5	2.98286e+07	5	0	0	0	0	0	0	6.67211e+07	9	7.15454e+07	9	40687627	5	1.43009e+07	4	1.74489e+07	4	1.96606e+07
13	257	Arhgap31	1.00994e+08	14	5.55015e+07	13	9.6498e+07	17	1.49687e+07	7	2.45621e+07	7	1.89297e+07	5	0	0	0	0	0	0	7.40669e+07	28	7.06813e+07	29	8.76428e+07	29	3.56015e+07	14	2.5353e+07	13	2.61786e+07	12	0	0	0	0	0	0	9.60825e+07	28	1.14344e+08	28	9.23386e+07	27	11539619	4	1.56902e+07	6	3.24083e+07
14	258	Arhgap32	0	0	4534922	1	158293	1	0	0	0	0	0	0	0	0	0	0	0	0	1.03027e+07	6	815707	2	1.60301e+06	4	0	0	0	0	0	0	0	0	0	0	0	0	0	0	2.77445e+06	2	2.42282e+06	3	0	0	0	0	0
15	267	Arhgef17	4.64712e+07	8	3.16725e+07	6	5.98687e+07	13	0	0	0	0	2170270	1	0	0	0	0	0	0	6.53259e+07	15	5.62326e+07	11	4.57396e+07	15	0	0	0	0	0	0	0	0	0	0	0	0	1.68742e+07	7	1.15578e+07	4	1.78918e+07	7	0	0	0	0	0
16	273	Arhgef7	49981003	10	1.02785e+07	5	1.9043e+07	8	4.47316e+06	4	4.55661e+07	6	2.87104e+07	4	0	0	0	0	0	0	3.57016e+07	5	3.37477e+07	4	2.97411e+07	3	14753509	3	8881124	2	9543519	1	0	0	0	0	0	0	6.16051e+07	10	3.80163e+07	8	5.25485e+07	9	8.97541e+06	3	9.13028e+06	2	9.36335e+06
17	367	Baiap2	1238595423	82	1230369196	82	1236067351	96	1.22848e+08	24	1.67711e+08	18	1.12193e+08	15	0	0	0	0	0	0	5.63243e+08	31	5.36869e+08	31	7.37947e+08	65	8.09192e+07	9	4.86109e+07	8	5.41099e+07	10	0	0	0	0	0	0	1046606064	49	1088764834	49	917557953	82	1.65208e+08	18	1.45147e+08	12	3.97369e+08
18	384	Bcar3	2.11138e+07	4	18575332	3	4.67559e+06	3	0	0	0	0	6906119	2	0	0	0	0	0	0	5.47789e+06	2	6.97457e+06	1	1.28795e+07	3	0	0	0	0	2.76743e+06	2	0	0	0	0	0	0	1.14826e+07	4	2.54837e+06	2	1.14988e+07	3	0	0	0	0	0
19	394	Bcr	2.81588e+07	5	2.5355e+07	6	2.53656e+07	3	0	0	1.22465e+07	3	0	0	0	0	0	0	0	0	2.32927e+07	3	4.69595e+06	3	2.0303e+07	4	0	0	0	0	0	0	0	0	0	0	0	0	0	0	3113240	2	5.93469e+06	4	1.09456e+06	1	0	0	5496330
20	399	Bicc1	6.36666e+06	2	2.98999e+06	1	3.95e+06	1	0	0	934899	1	1.01223e+06	1	0	0	0	0	0	0	2.80346e+06	1	2039373	1	6.45771e+06	2	0	0	0	0	0	0	0	0	0	0	0	0	4.06694e+06	2	2.05079e+06	1	5.52594e+06	2	843866	1	0	0	0
21	401	Bicd2	1.81527e+08	27	1.51108e+08	25	1.48523e+08	23	0	0	2.79976e+06	1	4.95357e+06	2	0	0	0	0	0	0	87648480	16	9.9988e+07	18	9.8024e+07	18	0	0	2.37316e+06	1	0	0	0	0	0	0	0	0	1.74713e+08	21	1.65355e+08	21	1.50113e+08	21	0	0	0	0	0
22	427	Brk1	13551236	1	0	0	1.70835e+07	2	0	0	0	0	0	0	0	0	0	0	0	0	13498039	2	1.11599e+07	3	2.49898e+07	3	0	0	0	0	0	0	0	0	0	0	0	0	0	0	0	0	0	0	0	0	0	0	0
23	465	Camsap1	1.09973e+07	6	2.61133e+07	6	3.42391e+07	11	4.92331e+06	3	7.45983e+06	3	1.92281e+06	3	0	0	0	0	0	0	2.63457e+07	9	2.41892e+07	7	2.45217e+07	7	1.00686e+07	2	5.06021e+06	1	3.27777e+06	2	0	0	0	0	0	0	2.86131e+07	8	2.03041e+07	5	1.06933e+07	4	0	0	0	0	0
24	466	Camsap2	1.15623e+08	10	1.297e+08	13	1.16705e+08	13	2.30946e+07	6	2.72081e+07	5	1.64017e+07	3	0	0	0	0	0	0	6.1512e+07	8	4.7605e+07	8	4.54422e+07	8	22250222	5	1.24494e+07	4	9529077	2	0	0	0	0	0	0	3.53269e+07	8	2.81836e+07	7	3.87457e+07	10	7.43315e+06	3	3.57533e+06	1	3.47196e+06
25	484	Casc3	1.60856e+06	3	652259	4	2.16688e+06	4	0	0	0	0	0	0	0	0	0	0	0	0	0	0	0	0	0	0	0	0	0	0	0	0	0	0	0	0	0	0	904996	3	1.13255e+06	3	327118	2	0	0	0	0	0
26	487	Caskin2	9.90322e+07	10	1.7163e+08	12	196215252	12	4.56855e+06	1	3.10051e+06	1	0	0	0	0	0	0	0	0	8.32729e+07	13	7.51836e+07	14	65210647	12	4.45944e+06	1	0	0	0	0	0	0	0	0	0	0	7.20452e+07	12	8.44411e+07	16	6.2125e+07	13	0	0	0	0	0
27	495	Cbl	9.49817e+07	8	9.25516e+07	9	1.07158e+08	11	9.04041e+06	3	4.25413e+06	1	1664420	1	0	0	0	0	0	0	1.21111e+07	2	1.35001e+07	2	11841045	2	9951570	2	9.94654e+06	2	1.36636e+07	3	0	0	0	0	0	0	6.63781e+07	11	6.68628e+07	8	7.54679e+07	9	10125901	3	1.13702e+07	2	1.36959e+07
28	526	Ccdc53	0	0	1.86405e+07	3	25266601	2	0	0	0	0	0	0	0	0	0	0	0	0	912503	1	1.763e+06	2	2.29884e+06	2	0	0	0	0	0	0	0	0	0	0	0	0	1.90603e+07	4	2.20553e+07	6	1.26929e+07	2	0	0	0	0	0
29	621	Cep131	3.25078e+07	9	3.84711e+07	11	2.35857e+07	7	0	0	0	0	0	0	0	0	0	0	0	0	9.56319e+07	15	9.63844e+07	18	8.56931e+07	17	0	0	2.71916e+06	1	0	0	0	0	0	0	0	0	4.98432e+07	10	5.71304e+07	11	5.00879e+07	10	0	0	26232084	1	0
30	624	Cep170	6.72821e+08	67	6.61202e+08	67	6.77178e+08	69	1.64786e+08	26	1.78594e+08	27	2.27611e+08	37	0	0	0	0	0	0	537594615	47	5.236e+08	49	4.2446e+08	45	1.17999e+08	23	1.46906e+08	19	1.38619e+08	19	0	0	0	0	0	0	3.24359e+08	36	3.89439e+08	36	3.46178e+08	35	8.5589e+07	12	9.26518e+07	16	9.46041e+07
31	625	Cep170b	3.0232e+07	10	3.0722e+07	7	2.92485e+07	11	3.05276e+06	1	3.7795e+06	1	0	0	0	0	0	0	0	0	3.61384e+07	10	3.82787e+07	7	4.3577e+07	11	0	0	737384	1	5125893	1	0	0	0	0	0	0	1.82445e+07	11	2.34251e+07	9	2.25716e+07	7	0	0	0	0	3.63267e+06
32	637	Cep97	0	0	0	0	0	0	0	0	0	0	0	0	0	0	0	0	0	0	625443	2	1.64997e+06	3	833701	2	0	0	0	0	0	0	0	0	0	0	0	0	502863	3	614081	3	710744	4	0	0	0	0	0
33	715	Cnot2	3.52151e+07	6	3.3577e+07	5	2.91644e+07	7	1.09815e+07	4	7.04425e+06	2	6873728	1	0	0	0	0	0	0	3.7779e+07	6	5.87363e+07	7	50509149	6	1.29354e+07	3	11760572	3	1.58216e+07	4	0	0	0	0	0	0	14365841	3	15011192	3	2.1452e+07	4	8.8696e+06	2	8839979	2	8.16063e+06
34	716	Cnot4	1.45055e+07	2	5.15459e+06	3	2.90541e+07	7	0	0	0	0	0	0	0	0	0	0	0	0	0	0	0	0	0	0	0	0	0	0	0	0	0	0	0	0	0	0	1.44199e+07	7	4.46121e+06	5	1.37318e+07	6	0	0	0	0	0
35	719	Cntln	8227915	4	1.53508e+06	2	9.85163e+06	5	0	0	0	0	0	0	0	0	0	0	0	0	8.75885e+06	5	9.09374e+06	6	6.18662e+06	4	665977	1	738697	1	724924	1	0	0	0	0	0	0	3.31121e+07	7	3.35246e+07	7	3.24095e+07	9	0	0	0	0	0
36	765	Cpeb4	2.82871e+07	6	26666613	4	2.87826e+07	5	6.24303e+06	2	6241899	1	6.88494e+06	2	0	0	0	0	0	0	5174266	2	2.11146e+06	1	4.93651e+06	2	4.40219e+06	2	6949711	4	5.5032e+06	3	0	0	0	0	0	0	1.797e+07	5	2.01713e+07	7	2.24712e+07	6	4671892	1	5065626	1	2992075
37	793	Crtc3	9142023	1	1.53827e+07	3	12582743	2	0	0	0	0	3.57646e+06	1	0	0	0	0	0	0	5.24976e+06	3	8.70726e+06	4	4.41561e+06	3	0	0	9.17978e+06	3	4.62002e+06	2	0	0	0	0	0	0	6.11646e+06	2	6.15421e+06	2	3.00408e+06	2	1.53382e+06	1	0	0	4.17459e+06
38	796	Crybg3	8121034	1	9066838	2	0	0	0	0	0	0	0	0	0	0	0	0	0	0	14534992	5	8.3602e+06	3	1.15844e+07	5	1770438	1	0	0	1.98841e+06	1	0	0	0	0	0	0	6.78098e+06	3	3.88105e+06	3	6.6018e+06	3	0	0	0	0	0
39	809	Cspp1	3.2486e+06	2	9366072	3	0	0	0	0	0	0	0	0	0	0	0	0	0	0	422888	3	236235	2	368822	2	0	0	0	0	0	0	0	0	0	0	0	0	1.06115e+06	3	1.1411e+06	4	1.08598e+06	4	0	0	0	0	0
40	822	Ctnnd1	6.36576e+08	92	6.0063e+08	87	582429447	81	2.45399e+08	48	2.58844e+08	29	3.73971e+08	51	2397642	1	0	0	0	0	2.0471e+08	43	2.19303e+08	39	2.63334e+08	50	2.16861e+08	33	2.00064e+08	21	1.80128e+08	16	419818	1	361312	1	338950	1	5.35068e+08	85	4.97039e+08	76	4.53632e+08	80	2.52496e+08	29	1.40592e+08	44	1.85446e+08
41	841	Cyfip1	1.27123e+08	10	9.82223e+07	7	1.22432e+08	8	0	0	6.07551e+06	1	0	0	0	0	1012723	1	963767	1	2.8694e+08	19	264433978	19	3.33821e+08	22	8.91731e+06	3	1.04601e+07	3	1.10852e+07	2	0	0	0	0	101193	1	332492813	20	3.05497e+08	17	2.97987e+08	16	3690347	1	0	0	0
42	855	Dab2	1005854206	52	989609345	53	7.59348e+08	56	1.16433e+08	14	6.12663e+07	15	1.0772e+08	13	0	0	0	0	0	0	1.86144e+08	19	1.67554e+08	18	2.22838e+08	22	1.4323e+08	20	1.22227e+08	15	1.34122e+08	16	0	0	0	0	0	0	5.71535e+08	39	6.49309e+08	46	6.78221e+08	48	1.45474e+08	21	1.33561e+08	18	125738282
43	875	Dctn2	1.19234e+08	15	1.7015e+08	12	237092952	15	2.68878e+07	5	22767929	6	4.0916e+07	6	0	0	3.75423e+06	1	3.61703e+06	1	4.26797e+07	6	41787654	6	2.11283e+07	7	2.65521e+07	5	3.47961e+07	7	2.99209e+07	4	0	0	0	0	0	0	4.66503e+07	12	3.75178e+07	6	5.85857e+07	10	2.18618e+07	6	2.3973e+07	7	9.9781e+06
44	953	Dlg5	1.89203e+07	3	1.49157e+07	6	4.39111e+06	3	2.79486e+06	1	3.16558e+06	1	1.35937e+07	3	0	0	0	0	0	0	3.82895e+07	8	3.04912e+07	6	2.70607e+07	6	1.73134e+06	1	1.18218e+07	3	6.38642e+06	2	0	0	0	0	0	0	3.18025e+07	8	3.34033e+07	8	4.23995e+07	10	0	0	0	0	0
45	954	Dlgap4	5.62077e+07	9	5.64135e+07	10	6.2389e+07	12	0	0	3.72287e+06	1	0	0	0	0	0	0	0	0	7855579	2	8.19814e+06	3	6386262	2	1.28543e+06	1	0	0	0	0	0	0	0	0	0	0	7.53425e+06	5	5.85903e+06	3	6.21695e+06	3	0	0	0	0	0
46	963	Dnaja1	4.30055e+06	4	3.75925e+06	3	1.96733e+06	3	0	0	0	0	0	0	0	0	0	0	0	0	1.35933e+07	2	9357129	1	0	0	0	0	0	0	873292	1	338520	1	189779	1	141997	1	1.69715e+07	4	6.41394e+06	4	1.64538e+07	3	0	0	0	0	0
47	976	Dnmbp	1.78015e+07	10	1.05798e+07	8	2.19388e+07	11	553123	2	0	0	0	0	0	0	0	0	0	0	25309052	5	2.52704e+07	6	2.66653e+07	6	0	0	0	0	0	0	0	0	0	0	0	0	2.67545e+07	9	1.40498e+07	5	2.25742e+07	7	0	0	0	0	40803.5
48	979	Dock1	1.48285e+07	3	5.10755e+06	1	1.46074e+07	3	2757396	1	3.28541e+06	2	0	0	0	0	0	0	0	0	5.4968e+07	7	5.39237e+07	8	3.36575e+07	6	0	0	0	0	0	0	0	0	0	0	0	0	1.10314e+07	3	1.54936e+07	4	1.20988e+07	3	0	0	2.85074e+06	1	1.89088e+06
49	981	Dock7	1.93829e+08	18	1.6986e+08	19	1.80755e+08	21	8.21978e+07	13	1.24396e+08	15	1.19074e+08	14	0	0	0	0	0	0	2.03888e+08	22	2.12644e+08	22	2.43842e+08	26	1.08156e+08	15	126333152	18	1.2902e+08	16	0	0	0	0	0	0	1.74809e+08	36	1.919e+08	37	1.63771e+08	33	1.06903e+08	20	5.5408e+07	14	8.21884e+07
50	982	Dok1	1.9123e+08	11	1.62636e+08	7	1.3701e+08	9	7.40024e+07	6	5.57865e+07	3	87736096	6	0	0	0	0	0	0	6.88506e+07	10	7.05338e+07	8	8.28341e+07	9	4.83402e+07	5	4.50828e+07	5	19900966	3	0	0	0	0	0	0	1.19211e+08	10	1.60984e+08	15	1.59601e+08	11	1.49612e+08	5	3.72317e+07	4	42381128
51	999	Dtna	757386	1	1.44821e+06	2	785629	2	0	0	13903131	1	3.69372e+06	1	0	0	0	0	0	0	4.35605e+06	2	3.81134e+06	3	6.49054e+06	3	0	0	0	0	0	0	0	0	0	0	0	0	8.36254e+06	2	7474841	2	4799666	1	0	0	0	0	0
52	1077	Eif3h	2.07719e+07	9	2.26656e+07	7	2.79789e+07	11	0	0	0	0	6.46585e+06	4	0	0	0	0	0	0	0	0	0	0	0	0	0	0	0	0	0	0	0	0	0	0	0	0	7.44539e+07	3	6.89383e+07	2	6.36156e+07	3	0	0	0	0	0
53	1084	Eif4e	7.51072e+07	3	445600	1	7.13446e+07	4	0	0	1.6397e+07	2	30908992	1	0	0	0	0	0	0	1.50271e+07	2	1.16018e+07	2	8.2861e+06	1	1.4729e+06	1	0	0	1.36275e+06	1	0	0	0	0	0	0	1.37534e+07	3	1.46825e+07	2	10172232	1	0	0	0	0	0
54	1085	Eif4e2	1.21545e+07	7	1.39429e+07	6	2.04242e+07	8	1.07933e+06	1	1.43996e+06	2	868206	2	0	0	0	0	0	0	27995603	2	24648635	2	25688682	2	16267901	2	14965695	2	1.48159e+07	2	0	0	0	0	0	0	4.06175e+07	5	3.7453e+07	5	2.07515e+07	5	1.56277e+07	2	1.99534e+07	2	9457735
55	1086	Eif4enif1	97819969	15	7.23785e+07	13	9.03094e+07	16	9063445	3	1.23324e+07	5	2.68859e+07	6	0	0	0	0	0	0	7.55447e+07	10	9.00171e+07	14	122748682	15	9.49602e+06	2	13437824	2	10161150	2	0	0	0	0	0	0	5.99542e+07	8	8.63149e+07	14	8.60648e+07	13	248552	1	1.42488e+06	2	7.40138e+06
56	1107	Enah	2.00412e+07	4	6.20269e+06	2	13448934	4	0	0	0	0	0	0	0	0	0	0	0	0	9.53688e+06	2	8.10145e+06	2	7.3086e+06	2	0	0	1.98367e+06	1	1.77404e+06	1	0	0	0	0	0	0	2.91925e+07	4	2.64683e+07	5	2.18902e+07	5	0	0	0	0	0
57	1132	Eps15l1	2.40535e+08	21	8.75135e+07	18	2.34263e+08	17	5.23749e+07	11	6.11048e+07	8	65079756	8	0	0	0	0	0	0	1.02178e+08	18	169186289	17	1.4346e+08	20	4.02313e+07	10	4.02359e+07	7	3.26399e+07	5	0	0	0	0	0	0	1.92206e+08	20	2.66516e+08	21	2.59709e+08	20	5.30792e+07	7	40284818	5	28280918
58	1133	Eps8	3.11883e+08	36	2.22649e+08	32	3.30575e+08	64	0	0	983799	2	0	0	0	0	0	0	0	0	1.60819e+08	26	1.46572e+08	38	1.51408e+08	42	0	0	9.8235e+06	3	1.25961e+07	3	0	0	0	0	0	0	3.33068e+08	43	3.52416e+08	40	3.21481e+08	41	1.81143e+07	5	17654141	3	1.72734e+07
59	1134	Eps8l2	8.22761e+07	13	7.33291e+07	13	7.75829e+07	14	7.87519e+06	2	6.07242e+06	2	12837349	3	0	0	0	0	0	0	1.18232e+07	6	1.42997e+07	7	1.49139e+07	8	0	0	823162	2	211442	1	0	0	0	0	0	0	38710353	11	3.74916e+07	11	4.48887e+07	12	1.44231e+06	1	670207	1	741399
60	1136	Erbb2ip	2.65948e+08	31	2.04444e+08	29	2.7432e+08	35	1.07449e+08	24	1.33335e+08	22	1.66442e+08	27	0	0	0	0	0	0	1.9577e+08	32	1.49017e+08	23	1.76799e+08	28	9.94085e+07	17	8.79212e+07	15	101349052	12	0	0	0	0	0	0	225895037	34	2.18155e+08	28	1.9201e+08	30	8.33697e+07	10	9.60019e+07	12	9.7988e+07
61	1137	Erc1	1205810070	46	1336307053	37	1283618552	42	2.58408e+07	4	3.72387e+07	8	1.56356e+07	2	0	0	0	0	0	0	9.63216e+07	15	6.08581e+07	13	6.61831e+07	17	7.09257e+06	3	7.34131e+06	4	6.71207e+06	4	0	0	0	0	0	0	1.38609e+08	22	1.29493e+08	21	1.32612e+08	20	389134	1	1.29639e+06	1	5.37524e+06
62	1164	Evl	0	0	0	0	121737	1	0	0	0	0	0	0	0	0	0	0	0	0	2.34154e+06	3	3.56221e+06	4	2.76188e+06	4	0	0	0	0	0	0	0	0	0	0	0	0	5.51859e+06	3	1319558	1	2.32233e+06	2	0	0	0	0	252370
63	1190	Fam120a	4.64786e+07	8	29491852	6	3.65826e+07	5	2.27253e+07	10	2.66814e+07	5	5.92033e+07	9	0	0	2.72534e+06	1	0	0	3.91359e+07	7	5.87226e+07	8	7.04167e+07	9	2.88961e+07	4	2.60469e+07	3	2.66887e+07	4	521073	1	586058	1	1.16956e+06	2	4.40093e+07	9	3.79993e+07	8	3.87332e+07	13	3.04039e+07	6	1.01808e+07	3	2.3988e+07
64	1201	Fam175b	3.01123e+06	3	1.56704e+06	2	4.39511e+06	4	0	0	2.35059e+06	2	1.21282e+06	2	0	0	0	0	0	0	9.63261e+06	2	1.27701e+07	2	1.5483e+07	3	0	0	6420324	2	4.10402e+06	1	0	0	0	0	0	0	8105121	1	8.92384e+06	2	8.75242e+06	2	0	0	0	0	0
65	1211	Fam222b	3.00527e+06	1	1.03243e+07	2	1.48269e+07	3	0	0	0	0	1.96936e+06	1	0	0	0	0	0	0	4.06436e+06	1	633441	1	1.10631e+06	2	0	0	0	0	0	0	0	0	0	0	0	0	8914281	2	8996564	2	9.26701e+06	2	3.76009e+06	1	0	0	0
66	1221	Farp2	1.91919e+07	3	1.32395e+07	3	25884738	5	1.19235e+06	1	0	0	1.73603e+06	1	0	0	0	0	0	0	7.61117e+06	3	1.06706e+07	2	2.78289e+06	1	0	0	3.55316e+06	2	0	0	0	0	0	0	0	0	1.0979e+07	2	1.50799e+07	2	2.2842e+07	4	0	0	10492271	2	0
67	1225	Fat1	1.50562e+07	5	11871334	4	14948694	4	0	0	0	0	0	0	0	0	0	0	0	0	1.63406e+07	6	2.50892e+07	5	28781533	6	0	0	0	0	0	0	0	0	0	0	0	0	1.6901e+06	1	9.58463e+06	3	2.55583e+06	1	0	0	0	0	0
68	1235	Fbxo30	1.246e+08	10	1.14802e+08	12	1.23726e+08	11	2.14349e+07	5	4.84334e+07	6	3.15876e+07	3	0	0	0	0	0	0	4.09525e+07	7	3.53659e+07	6	3.68962e+07	6	8458460	1	453746	1	768452	1	0	0	0	0	0	0	2.99332e+07	8	2.65406e+07	8	2.33923e+07	7	4612573	3	5.74051e+06	2	540744
69	1254	Fhl3	4.42637e+07	5	50377607	6	4.07289e+07	5	15186226	3	9414225	2	8.09676e+06	1	0	0	0	0	0	0	20777883	3	2.03196e+07	3	1.6717e+07	3	9227083	1	9265137	1	9.49373e+06	2	0	0	0	0	0	0	3.26834e+07	5	30642320	4	3.06504e+07	4	5086828	1	8957737	1	1.25436e+07
70	1256	Filip1l	2.01566e+08	26	204108681	30	2.06391e+08	33	4.71107e+07	13	5.99904e+07	15	5.8007e+07	11	0	0	0	0	0	0	1.73414e+08	24	1.49863e+08	18	1.67644e+08	21	1.07158e+08	15	8.33461e+07	12	9.45597e+07	14	0	0	0	0	0	0	1.32072e+08	17	1.17095e+08	16	1.47518e+08	23	4.97172e+07	13	5.30966e+07	7	4.03059e+07
71	1258	Fkbp15	1.11854e+08	14	1.11989e+08	17	1.38257e+08	13	2.15598e+07	7	3.89134e+07	7	3.21776e+07	7	0	0	0	0	0	0	1.43034e+08	27	1.32758e+08	24	1.78409e+08	36	3.43745e+07	8	2.57112e+07	10	3.2694e+07	11	0	0	0	0	0	0	5.20385e+07	15	5.07942e+07	12	4.24504e+07	14	1.54726e+07	4	1.20113e+07	7	1.70648e+07
72	1280	Fndc3b	5.83324e+07	8	5.1734e+07	8	4.40966e+07	7	2.95945e+06	1	5421583	3	11582350	2	0	0	0	0	0	0	8.46717e+06	2	11276874	3	9.84291e+06	3	0	0	0	0	3036537	1	0	0	0	0	0	0	8.07353e+07	4	3.218e+07	7	9.87778e+07	8	0	0	4.4207e+06	1	0
73	1296	Fubp3	3.32525e+08	28	3.50761e+08	24	3.21373e+08	21	1.13392e+08	13	7.99649e+07	10	1.60871e+08	11	0	0	0	0	0	0	1.05145e+08	12	1.30888e+08	17	9.08948e+07	13	4.83231e+07	11	6.8073e+07	12	1.3563e+08	15	0	0	0	0	0	0	1.58495e+08	21	1.59075e+08	16	1.79412e+08	18	8.35449e+07	12	140722957	14	1.33909e+08
74	1321	Gas7	2.71167e+08	28	2.98865e+08	26	3.0161e+08	29	6.61087e+06	4	1.42301e+07	4	8.78433e+06	3	0	0	0	0	0	0	1.49984e+08	10	1.77536e+08	15	1.62045e+08	12	1.49302e+07	5	1.71843e+07	6	1.56053e+07	5	0	0	0	0	0	0	1.92669e+08	15	2.4381e+08	14	1.9914e+08	16	4.10308e+06	3	7.14885e+06	4	11321583
75	1346	Gigyf1	2.78662e+06	3	1.45378e+06	3	7.26573e+06	4	0	0	0	0	0	0	0	0	0	0	0	0	2.44774e+07	6	2.01878e+07	6	1.08218e+07	5	0	0	2.67794e+06	1	0	0	0	0	0	0	0	0	8.47927e+06	3	4.83421e+06	2	4334510	1	0	0	0	0	0
76	1347	Gigyf2	3.83367e+08	40	3.18528e+08	38	3.07659e+08	38	4.7993e+07	11	9.3827e+07	17	1.61946e+08	14	0	0	0	0	0	0	2.46224e+08	28	2.32555e+08	29	277833223	34	7.79413e+07	17	1.04335e+08	19	5.35094e+07	13	0	0	0	0	0	0	190712691	22	1.98419e+08	22	173723815	20	58183688	12	5.03646e+07	9	3.63282e+07
77	1350	Git1	5.71908e+07	11	4.18792e+07	5	55967609	10	1.09534e+07	2	1.43301e+07	3	7.92578e+06	2	0	0	0	0	0	0	7.21068e+07	8	6.91845e+07	10	5.52258e+07	10	0	0	5837900	2	0	0	0	0	0	0	0	0	1.15642e+07	5	1.88807e+07	6	2.83911e+07	5	1.16101e+06	1	0	0	0
78	1358	Gli3	2.39304e+07	7	20688775	5	3.77817e+07	9	1.78856e+06	1	0	0	146376	1	0	0	0	0	0	0	3.11367e+07	10	3.62901e+07	10	4.21286e+07	13	3.90553e+06	1	0	0	0	0	0	0	0	0	0	0	1.51828e+07	7	1.50334e+07	6	1.53585e+07	6	0	0	0	0	0
79	1473	Gsk3b	2.66714e+07	6	1.50657e+07	4	2.90125e+07	7	2.21498e+06	1	3.96134e+06	2	2.23228e+06	1	2.40555e+06	1	1570471	1	1.17086e+06	1	3.51837e+07	3	3.66825e+07	4	3.35723e+07	3	3.06321e+06	1	3.44481e+07	2	3.57602e+06	1	0	0	0	0	0	0	1.82336e+07	3	1.87317e+07	3	1.85916e+07	3	335362	1	778596	1	596014
80	1509	Haus5	1.53567e+07	3	7.19281e+06	2	2.15624e+07	3	0	0	0	0	0	0	0	0	0	0	0	0	6.59405e+06	3	6.2686e+06	3	3.71006e+06	3	0	0	0	0	0	0	0	0	0	0	0	0	3.72647e+06	5	7.38607e+06	8	2.72966e+06	5	0	0	0	0	0
81	1511	Haus7	2.03265e+07	4	35208717	6	3.15566e+07	5	4947289	1	0	0	1.65776e+06	1	0	0	0	0	0	0	1.78468e+07	3	4246992	1	2.28235e+06	1	0	0	3.97293e+06	1	2.51833e+06	1	0	0	0	0	0	0	1.12956e+07	5	8.87558e+06	4	8532516	3	0	0	0	0	1.89486e+06
82	1534	Helz	3.57867e+07	9	3.33589e+07	10	4.17691e+07	9	2.67673e+06	2	0	0	0	0	0	0	0	0	0	0	1.52823e+06	1	7.82584e+06	4	9194261	4	0	0	528391	1	0	0	0	0	0	0	0	0	2.5769e+07	11	2.15986e+07	9	2.76084e+07	10	0	0	0	0	0
83	1647	Ikbkap	1.61434e+08	21	1.64242e+08	23	1.81756e+08	18	4.25487e+07	8	5.48656e+07	9	2.72858e+07	8	0	0	0	0	0	0	1.79919e+07	7	6.03992e+07	8	5.65432e+07	6	9.67048e+06	6	1.37109e+07	6	1.62155e+07	9	0	0	0	0	0	0	8.73086e+07	16	105623823	19	8.42187e+07	15	2.06353e+07	4	1.30859e+07	3	9.03184e+06
84	1674	Inppl1	2.71423e+07	5	3.34919e+07	7	1.96572e+07	4	0	0	0	0	0	0	0	0	0	0	0	0	12754557	1	11511481	1	1.3846e+07	2	0	0	2.53162e+06	1	0	0	0	0	0	0	0	0	3.95174e+06	2	1.63192e+07	5	1.00227e+07	2	1.12955e+06	1	0	0	0
85	1697	Irs1	1.07087e+08	22	9.50222e+07	22	1.57664e+08	27	7.20602e+07	13	6.99444e+07	12	5.09056e+07	13	0	0	0	0	0	0	2.27073e+08	19	1.47671e+08	21	1.98681e+08	25	4.98977e+07	8	3.19555e+07	7	3.37984e+07	7	0	0	0	0	0	0	1.22237e+08	19	9.70461e+07	16	8.79753e+07	15	4.67984e+07	8	4.23109e+07	5	3.04481e+07
86	1715	Itsn2	8.76729e+07	12	1.04757e+08	10	3.7665e+07	8	6.96257e+06	3	7.99057e+06	2	5.21063e+06	4	0	0	0	0	0	0	1.43366e+07	5	32340550	5	1.35651e+07	4	5.92681e+06	3	5002445	2	5.42205e+06	2	0	0	0	0	0	0	7.97092e+07	10	4.80788e+07	13	5.37863e+07	11	3.25315e+06	2	223908	1	303661
87	1724	Jcad	6.16835e+07	10	5.3199e+07	12	5.51012e+07	10	1.69983e+07	8	1.1665e+07	5	3.56001e+07	8	0	0	0	0	0	0	3.64069e+07	10	2.31352e+07	7	2.85181e+07	9	1.68479e+07	5	1.81889e+07	5	1.20714e+07	3	0	0	0	0	0	0	3.23832e+07	9	4.64986e+07	11	3.0037e+07	7	8.71495e+06	3	5.75279e+06	1	7.51322e+06
88	1767	Kiaa1522	1.924e+07	6	1.99777e+07	3	5.72233e+07	12	0	0	0	0	0	0	0	0	0	0	0	0	7.27541e+07	15	6.24643e+07	14	7.00164e+07	14	0	0	0	0	0	0	0	0	0	0	0	0	7.19547e+07	11	9.34161e+07	17	6.47004e+07	13	0	0	0	0	0
89	1783	Kif2c	1.95879e+07	5	1.84963e+07	3	1.84125e+07	4	6.27763e+06	2	7.47097e+06	2	1.25496e+07	5	0	0	0	0	0	0	88000.1	2	1.0681e+07	4	178219	2	3966411	1	0	0	0	0	0	0	0	0	0	0	3.00554e+06	2	4.97223e+06	2	4.06465e+06	3	0	0	0	0	0
90	1793	Kifc3	4.19345e+07	4	3.3432e+07	2	8493279	3	0	0	0	0	0	0	0	0	0	0	0	0	6.55294e+06	3	1.169e+07	5	9.34127e+06	6	0	0	0	0	0	0	0	0	0	0	0	0	0	0	152508	1	120406	1	0	0	0	0	0
91	1795	Kirrel	9.7624e+06	3	5.61975e+06	3	7960893	3	0	0	0	0	0	0	0	0	0	0	0	0	0	0	3.44042e+06	3	3.58182e+06	2	0	0	0	0	0	0	0	0	0	0	0	0	0	0	4.74386e+06	2	4.73881e+06	2	0	0	0	0	0
92	1883	Lpp	1275430178	57	1018504752	49	1120119804	53	3.82611e+08	35	3.6832e+08	26	4.83872e+08	29	0	0	0	0	0	0	823023142	48	8.4068e+08	56	8.30394e+08	46	3.88774e+08	34	317554834	34	4.1116e+08	34	0	0	0	0	0	0	1625064871	69	1785564194	69	1631857192	69	5.52286e+08	40	5.20519e+08	39	4.88989e+08
93	1919	Lzts2	5.01409e+07	12	3.87646e+07	8	5.24121e+07	7	7.95184e+06	3	4935526	2	1.12708e+07	3	0	0	0	0	0	0	5.7136e+07	8	4.63322e+07	8	4.61849e+07	10	1.0113e+07	2	8.87106e+06	3	9.86882e+06	3	0	0	0	0	0	0	4.00998e+07	8	3.40341e+07	6	3.76251e+07	6	1.35697e+06	1	5.65795e+06	2	3.70192e+06
94	1926	Maged1	2.64443e+06	3	5.27572e+06	5	2.71877e+06	3	0	0	0	0	0	0	0	0	0	0	0	0	1.58165e+07	4	34583992	5	3.73028e+07	7	0	0	3.61542e+06	1	0	0	0	0	0	0	0	0	9.51492e+06	2	8.15848e+06	4	0	0	0	0	0	0	0
95	1941	Map3k7	4.08604e+07	8	3.30723e+07	8	3.28993e+07	9	1.05383e+07	2	1.14451e+07	4	8.7713e+06	3	0	0	0	0	0	0	4.16226e+07	7	6.98185e+07	8	6.45036e+07	8	5.178e+07	6	4.32596e+07	4	4.02147e+07	5	0	0	0	0	0	0	5.07609e+07	5	46039520	3	4.62813e+07	4	25984434	1	25378050	1	29417172
96	1958	Marf1	4.56746e+06	2	4.80697e+06	1	4.91893e+06	2	0	0	2.24414e+06	1	1.77505e+06	1	0	0	0	0	0	0	4.59024e+06	2	3.71963e+06	2	3.61684e+06	2	0	0	0	0	0	0	0	0	0	0	0	0	153658	1	289341	1	0	0	0	0	0	0	0
97	2027	Mia3	2.21114e+08	32	160191397	26	2.03854e+08	29	0	0	2.32881e+06	1	0	0	0	0	0	0	0	0	6.79744e+07	15	8.50285e+07	17	9.28116e+07	15	1.25202e+06	1	868259	1	1.27159e+06	1	0	0	0	0	0	0	5.17427e+07	16	4.11389e+07	13	3.45613e+07	9	0	0	0	0	0
98	2034	Mink1	1.75804e+08	20	1.10772e+08	19	1.04106e+08	18	3.20836e+07	7	2.8128e+07	6	31956774	4	0	0	0	0	0	0	178779913	18	1.6601e+08	18	1.57634e+08	15	32810253	4	2.98793e+07	3	3.81791e+07	5	0	0	0	0	0	0	8.42806e+07	13	9.49552e+07	14	9.47265e+07	13	2.02211e+07	4	1.65414e+07	3	5900510
99	2048	Mkiaa0691	7.55152e+06	5	8.24602e+06	5	7.2327e+06	5	0	0	0	0	1.95336e+06	3	0	0	0	0	0	0	5.98715e+06	4	5.84492e+06	5	4.72463e+06	4	622424	1	508623	1	640051	1	0	0	0	0	0	0	2.63905e+06	4	1.01789e+06	3	372785	2	0	0	0	0	0
100	2059	Mkl2	4.05228e+07	9	8.33909e+07	12	7.60016e+07	11	3.00074e+07	6	1.54293e+07	2	29870386	3	0	0	0	0	0	0	3.09487e+07	8	3.43574e+07	8	39855764	7	9.69545e+06	4	9.83362e+06	4	8.5204e+06	3	0	0	0	0	0	0	1.47714e+07	5	1.57588e+07	5	1.78584e+07	7	535387	1	2182826	1	6.21229e+06
101	2068	Mllt4	9.07939e+08	64	1017685449	63	1201240747	78	3.6673e+08	40	3.55313e+08	35	2.92754e+08	33	0	0	0	0	0	0	4.67463e+08	43	4.9419e+08	45	478114186	46	3.14685e+08	30	2.56635e+08	33	2.23869e+08	31	0	0	0	0	0	0	4.62179e+08	113	6.80241e+08	120	516426637	115	1.71188e+08	28	1.90723e+08	29	117013355
102	2211	Nav1	2.95852e+08	33	333789084	43	3.65119e+08	37	6.66453e+07	11	39596403	8	3.84705e+07	7	0	0	0	0	0	0	4.95633e+08	57	4.17021e+08	51	4.36043e+08	44	25747779	6	3.46608e+07	5	2.05903e+07	5	0	0	0	0	0	0	2.68539e+08	30	2.84177e+08	38	2.62013e+08	36	8.25609e+06	3	4.18149e+06	2	8383938
103	2225	Nck2	4.87396e+06	2	1.23517e+06	1	8.10196e+06	2	0	0	0	0	0	0	0	0	0	0	0	0	0	0	0	0	0	0	0	0	0	0	0	0	0	0	0	0	0	0	1.19906e+06	2	5977876	3	0	0	0	0	0	0	0
104	2226	Nckap1	9.11391e+07	9	9.85691e+07	11	7.83974e+07	9	700499	1	2.78092e+06	1	655851	1	0	0	0	0	0	0	3.15579e+07	10	4.82198e+07	8	5.66996e+07	13	0	0	0	0	0	0	0	0	0	0	0	0	9.67743e+07	11	1.45905e+08	15	1.27491e+08	16	0	0	0	0	0
105	2239	Nde1	4.07223e+07	6	3.01975e+07	6	4.84699e+07	7	0	0	0	0	3.10759e+06	1	0	0	0	0	0	0	17462373	2	0	0	2.05256e+07	3	0	0	8.74159e+06	2	0	0	0	0	0	0	0	0	26102102	4	2.77801e+07	5	44446744	6	3692833	1	0	0	0
106	2251	Ndufaf7	0	0	13282334	1	1.73441e+07	2	0	0	0	0	0	0	0	0	0	0	0	0	170472	1	0	0	209662	1	0	0	0	0	0	0	0	0	0	0	0	0	2.16172e+06	2	4.72078e+06	3	4.62998e+06	3	0	0	0	0	0
107	2258	Nedd1	4.75483e+07	7	6.36712e+07	8	64675826	7	12982212	3	1.24533e+07	3	7.42553e+06	2	0	0	0	0	0	0	2.73297e+07	8	2.63296e+07	10	2.64599e+07	7	2.38038e+07	8	1.96509e+07	8	2.40414e+07	7	0	0	0	0	0	0	4.79391e+07	11	4.98046e+07	9	3.18162e+07	9	8.41855e+06	4	15726976	6	1.16433e+07
108	2267	Neo1	3.19272e+07	5	1.92237e+07	6	3.85977e+07	8	2.79003e+07	6	1.20718e+07	4	30498262	5	0	0	0	0	0	0	2.32465e+07	9	2.61064e+07	9	2.82315e+07	11	2.38477e+07	7	2.08852e+07	7	1.63376e+07	7	0	0	0	0	0	0	4.10456e+07	11	3.58392e+07	10	3.39236e+07	9	2.15377e+07	6	1.74621e+07	5	1.42459e+07
109	2289	Nhsl1	1.20672e+07	8	1.41849e+07	11	5.51439e+06	9	2.10825e+06	1	2.26674e+06	1	1.03817e+06	1	0	0	0	0	0	0	3.21579e+07	14	3.5001e+07	14	3.01749e+07	11	2.3253e+06	4	4.81447e+06	2	1.92349e+06	4	0	0	0	0	0	0	3.55837e+07	11	3.50038e+07	9	3.25359e+07	8	146101	1	604178	1	607465
110	2290	Nhsl2	1.24817e+07	4	1.16459e+07	3	3.92458e+06	3	3002230	1	4.13014e+06	1	1.6482e+06	1	0	0	0	0	0	0	26530219	5	1.41383e+07	5	2.32257e+07	4	0	0	0	0	0	0	0	0	0	0	0	0	4.22293e+06	1	4062645	1	3.77488e+06	1	215386	1	0	0	0
111	2360	Nup133	98865.5	1	193260	1	123881	1	0	0	0	0	2.20448e+06	1	0	0	0	0	0	0	3359741	2	3.74077e+06	2	5.00506e+06	2	0	0	0	0	0	0	0	0	0	0	0	0	3.70844e+06	2	1.07277e+06	1	914891	1	349047	1	0	0	0
112	2387	Ofd1	545224	1	511241	1	5.33246e+06	2	0	0	0	0	0	0	0	0	0	0	0	0	1.02641e+07	3	9.603e+06	3	5.56401e+06	2	0	0	0	0	0	0	0	0	0	0	0	0	3215210	1	0	0	0	0	0	0	0	0	0
113	2395	Ophn1	21753498	3	2.32427e+07	3	17750006	2	0	0	6.45789e+06	1	0	0	0	0	0	0	0	0	4771021	1	5931733	1	0	0	0	0	0	0	0	0	0	0	0	0	0	0	3.70812e+06	2	247128	1	361385	1	0	0	0	0	0
114	2450	Patl1	2.78012e+07	6	2.37546e+07	10	3.6496e+07	8	4102969	3	0	0	7.22344e+06	2	0	0	0	0	0	0	3.77016e+07	6	3.46018e+07	7	1.39826e+07	3	8.78301e+06	3	5.12357e+06	2	8542268	3	0	0	0	0	0	0	2.03837e+07	4	3.02602e+07	4	2.66861e+07	4	5.32636e+06	2	0	0	0
115	2460	Pcdh1	39384277	7	4.28982e+07	18	6.4175e+07	13	2.21654e+06	1	2.00994e+06	1	2.29218e+06	1	0	0	0	0	0	0	7.1554e+07	10	6.92528e+07	9	6.96251e+07	10	4.32231e+06	1	0	0	0	0	0	0	0	0	0	0	46402993	7	49639317	12	4.37095e+07	6	0	0	0	0	0
116	2463	Pcdh19	9.2802e+07	8	8.81623e+07	11	1.00475e+08	11	9004531	1	8742458	1	14703810	1	0	0	0	0	0	0	9.59117e+07	13	1.03863e+08	13	7.80862e+07	11	4.25955e+06	1	1.58847e+06	1	4.33042e+06	2	0	0	0	0	0	0	6.17046e+07	10	61294476	7	5.20674e+07	8	5.4458e+06	1	5078778	1	4.97975e+06
117	2464	Pcdh7	1.58018e+07	3	8692243	1	1.00353e+07	3	0	0	0	0	0	0	0	0	0	0	0	0	6.92579e+07	10	4.85314e+07	10	6.77528e+07	10	0	0	0	0	0	0	0	0	0	0	0	0	3.38118e+07	5	40458836	5	7.83812e+07	7	0	0	0	0	0
118	2469	Pcm1	1.25651e+08	27	1.51911e+08	27	8.73785e+07	23	164787	3	246218	1	0	0	0	0	0	0	0	0	237707924	20	2.25937e+08	26	2.51291e+08	29	0	0	0	0	0	0	0	0	0	0	0	0	109111697	16	1.58105e+08	17	1.86135e+08	20	0	0	0	0	0
119	2489	Pde4dip	3.95302e+07	5	1.69165e+07	2	35494923	5	4404938	1	3.88953e+06	1	4047351	1	0	0	0	0	0	0	63869729	19	7.36181e+07	21	7.61229e+07	19	0	0	0	0	2041048	1	0	0	0	0	0	0	7.21645e+06	2	4.10485e+06	1	4256365	1	0	0	0	0	0
120	2499	Pdlim7	1.17983e+08	12	1.10877e+08	12	1.01958e+08	14	9.90553e+06	4	7.92187e+06	3	8.15063e+06	2	0	0	0	0	0	0	2.67519e+07	5	3.03367e+07	7	2.48362e+07	6	1.31658e+07	4	1.18817e+07	3	1.44976e+07	4	0	0	0	0	0	0	6.37613e+07	12	5.0286e+07	10	4.38412e+07	10	2.15391e+07	5	22797457	4	1.95906e+07
121	2507	Pdzrn3	1.13763e+07	2	1.69827e+07	3	9248874	1	0	0	0	0	0	0	0	0	0	0	0	0	1.06578e+07	4	7.05776e+06	3	8.04451e+06	3	0	0	0	0	0	0	0	0	0	0	0	0	6681235	1	5464445	1	5.82425e+06	2	0	0	0	0	0
122	2508	Peak1	1.98903e+08	34	1.46269e+08	30	2.34281e+08	37	3.64667e+07	19	4.63441e+07	21	4.91257e+07	15	0	0	0	0	0	0	3.07012e+08	51	3.35506e+08	45	3.29244e+08	41	1.5716e+08	22	1.37171e+08	24	1.26073e+08	19	0	0	0	0	0	0	1.80282e+08	30	1.58535e+08	27	1.54804e+08	23	7.17877e+07	11	6.32745e+07	11	6.13723e+07
123	2539	Phactr4	1.71701e+08	22	1.92768e+08	23	1.82999e+08	23	5.34075e+06	4	1.72381e+07	7	4.81506e+07	8	0	0	0	0	0	0	8.39194e+07	15	6.86471e+07	13	9.56397e+07	13	3.08365e+07	6	2.17978e+07	5	2.76094e+07	5	0	0	0	0	0	0	56027649	8	37978272	8	5.33132e+07	10	1.06238e+07	2	1.30969e+07	3	1.26291e+07
124	2555	Phldb1	8.28619e+08	58	6.84593e+08	46	8.0839e+08	53	1.39723e+08	19	1.24759e+08	16	1.46229e+08	21	0	0	0	0	0	0	4.93097e+08	54	4.80535e+08	54	4.96668e+08	54	1.01028e+08	17	1.20065e+08	27	7.48597e+07	20	0	0	0	0	0	0	4.41335e+08	46	4.97815e+08	72	4.47701e+08	48	6.64224e+07	14	4.79065e+07	12	5.45284e+07
125	2556	Phldb2	1.01999e+08	28	7.28218e+07	19	91956044	26	1.08745e+07	5	8.59087e+06	4	1.86923e+07	6	0	0	0	0	0	0	3.49489e+07	12	3.10217e+07	11	2.82983e+07	10	12661172	5	2.9906e+06	3	5215392	3	0	0	0	0	0	0	9.18412e+07	21	103258370	20	1.15836e+08	22	1.3712e+07	5	7.1695e+06	5	762538
126	2566	Pik3c2a	5.35659e+07	11	3.44262e+07	9	5.4265e+07	11	4.78392e+06	2	16283957	4	9.87888e+06	2	0	0	0	0	0	0	3.56938e+07	4	1.76022e+07	3	30521160	4	24720573	3	17410999	2	19652919	2	0	0	0	0	0	0	3.41561e+07	4	3.03785e+07	7	1.75146e+07	5	9971478	1	1.04967e+07	2	8.02808e+06
127	2595	Plekha7	3.39476e+06	2	49626.5	1	0	0	0	0	0	0	0	0	0	0	0	0	0	0	132979	2	112374	1	7268421	1	0	0	0	0	0	0	0	0	0	0	0	0	3.04418e+06	3	0	0	6.05333e+06	2	0	0	0	0	0
128	2645	Ppfia1	8.19946e+06	2	1.09094e+06	3	1.13125e+07	2	0	0	0	0	0	0	0	0	0	0	0	0	0	0	7.77353e+06	3	4.00548e+06	3	0	0	0	0	0	0	0	0	0	0	0	0	0	0	0	0	0	0	0	0	0	0	0
129	2669	Ppp1r13l	5.9343e+07	8	9.96513e+07	9	107030456	9	2.37678e+07	2	22566152	2	2.05229e+07	3	0	0	0	0	0	0	4.38491e+07	6	4.17303e+07	6	3.64797e+07	5	2.87759e+07	5	21882390	4	2.21548e+07	3	0	0	0	0	0	0	6.50191e+07	9	59936052	7	5.69467e+07	6	24630511	3	2.12101e+07	3	2.82221e+07
130	2681	Ppp2r3a	10553221	2	2.6111e+07	6	4325033	1	0	0	0	0	5.4771e+06	2	0	0	0	0	0	0	1.62336e+06	1	1.30516e+06	1	0	0	0	0	0	0	0	0	0	0	0	0	0	0	14767463	3	1.13249e+07	3	1.21157e+07	3	0	0	0	0	0
131	2689	Ppp6r1	9.71642e+06	4	5.54539e+06	2	8.77502e+06	4	0	0	0	0	2.25722e+06	2	0	0	0	0	0	0	6.10914e+06	2	6.16474e+06	3	1.1428e+07	3	0	0	0	0	0	0	0	0	0	0	0	0	8.06838e+06	2	8.44928e+06	4	1.14318e+07	4	0	0	0	0	0
132	2743	Prrc2a	1124181804	95	9.51089e+08	85	1174413451	97	2.64721e+08	38	3.36084e+08	43	4.53466e+08	53	0	0	0	0	0	0	7.73503e+08	75	7.35227e+08	84	7.16736e+08	81	3.3029e+08	44	3.18478e+08	47	342127750	44	0	0	0	0	0	0	8.1368e+08	74	9.90208e+08	66	7.99311e+08	67	2.73634e+08	35	2.77369e+08	34	2.44786e+08
133	2745	Prrc2c	596407437	81	5.3253e+08	82	4.74692e+08	71	143123909	37	1.38172e+08	36	2.07977e+08	31	0	0	0	0	0	0	4.67907e+08	52	4.85035e+08	61	4.94495e+08	59	329548318	41	326812251	45	3.01192e+08	43	0	0	0	0	0	0	2.27796e+08	43	2.47484e+08	36	2.64227e+08	41	2.02221e+08	34	1.67732e+08	24	152947804
134	2749	Prune2	3.62455e+07	9	35046919	7	4.39847e+07	11	9.70971e+06	3	1.18547e+06	1	3.16202e+06	1	0	0	0	0	0	0	7.73468e+07	21	4.8345e+07	20	4.48407e+07	16	8.45423e+06	5	2.6734e+07	6	4.15441e+06	2	0	0	0	0	0	0	1.28149e+07	3	1.75915e+07	7	1.50153e+07	5	3.31574e+06	1	5.43904e+06	2	4.79225e+06
135	2781	Ptk2	4.46324e+06	2	5.42179e+06	3	7.72201e+06	2	0	0	23578.5	1	2.54413e+06	1	0	0	0	0	0	0	0	0	0	0	275049	1	0	0	0	0	0	0	0	0	0	0	0	0	7.9196e+06	3	1697747	1	7.66109e+06	3	0	0	0	0	0
136	2788	Ptpn14	4.98922e+06	3	6.84814e+06	2	1.00827e+07	4	1.62901e+06	1	0	0	0	0	0	0	0	0	0	0	2418410	1	3.75811e+06	4	3.82771e+06	2	0	0	668794	1	0	0	0	0	0	0	0	0	0	0	1.89061e+06	1	0	0	0	0	0	0	0
137	2790	Ptpn23	4.90746e+07	11	5.15382e+07	11	7.00915e+07	14	1.21794e+07	7	2.93831e+07	6	2.24652e+07	4	0	0	0	0	0	0	1.10902e+07	6	2.04135e+07	10	1.87456e+07	6	4.5027e+06	4	1.1368e+06	4	6.11084e+06	5	0	0	0	0	0	0	3.39394e+07	8	2.54559e+07	6	2.01866e+07	6	2972034	1	4.03473e+06	2	4.41367e+06
138	2795	Pum1	3.64824e+07	11	2.50922e+07	12	4.96124e+07	10	5.19425e+06	6	1.37166e+06	4	7285674	4	0	0	0	0	0	0	1.47617e+07	4	1.08522e+07	4	1.26905e+07	4	1.01022e+06	3	2.28949e+06	3	842433	2	421178	1	448877	1	422069	1	2.40156e+07	9	2.27462e+07	9	1.73135e+07	7	1.95983e+06	3	1.5601e+06	3	1.40209e+07
139	2856	Ralbp1	0	0	3.03568e+06	2	2.27632e+06	1	1.98738e+06	1	3.52918e+06	2	0	0	0	0	0	0	0	0	1.87303e+06	1	2817446	2	4.54326e+06	2	0	0	0	0	0	0	0	0	0	0	0	0	4.32969e+06	5	4.13487e+06	4	1.83481e+06	3	0	0	0	0	724248
140	2861	Ranbp2	5.0899e+08	77	4.49948e+08	61	7.41171e+08	69	1.08928e+08	28	9.05871e+07	25	138832259	25	0	0	0	0	0	0	4.27903e+08	65	4.23626e+08	67	3.69803e+08	59	1.2852e+08	27	1.02812e+08	24	121151450	21	0	0	0	0	0	0	5.28639e+08	72	5.42818e+08	70	4.3889e+08	67	7.12178e+07	19	6.06251e+07	20	8.59682e+07
141	2864	Rangap1	1.46653e+08	9	1.20439e+08	12	9.19684e+07	8	4.62067e+07	2	5.44203e+07	5	5.71318e+07	6	0	0	0	0	0	0	9.51717e+07	10	8.66755e+07	8	8.75746e+07	6	4.32413e+07	5	2.03256e+07	3	2.54153e+07	5	0	0	0	0	0	0	9.76006e+07	8	8.81363e+07	9	7.5678e+07	9	2.98888e+07	5	23420754	4	2.36812e+07
142	2871	Raph1	1.70903e+08	21	1.61826e+08	22	1.21502e+08	24	5.37989e+07	18	7.66656e+07	13	1.03714e+08	14	0	0	0	0	0	0	2.17544e+08	22	2.22972e+08	19	2.31597e+08	19	5.46934e+07	13	5.13598e+07	13	4.79734e+07	12	0	0	0	0	0	0	3.0322e+08	23	2.24768e+08	27	2.74267e+08	20	8.17685e+06	6	2.47005e+07	7	4.89053e+07
143	2902	Rbms1	5.96136e+06	1	8.37327e+06	2	8.25088e+06	3	0	0	0	0	0	0	0	0	0	0	0	0	0	0	977441	2	976506	1	0	0	0	0	0	0	0	0	0	0	0	0	4.20069e+06	2	0	0	2.95084e+06	1	0	0	0	0	0
144	2903	Rbms2	7.03212e+07	10	4.61511e+07	9	4.57162e+07	8	664800	2	8.75223e+06	3	1.00615e+07	4	0	0	0	0	0	0	2.50493e+07	5	1.60641e+07	3	2.03792e+07	4	3.12474e+06	4	1.63809e+07	4	1.45344e+07	2	0	0	0	0	0	0	7.23173e+07	7	7.21138e+07	9	6.68119e+07	7	2.0965e+06	2	1.49371e+07	3	3.78221e+07
145	2947	Ripk1	2.72663e+07	8	2.37937e+07	8	2.02166e+07	6	7.10066e+06	3	6.6976e+06	2	6.31666e+06	2	0	0	0	0	0	0	2.69692e+06	2	2.86422e+06	4	2.48317e+06	2	0	0	0	0	0	0	0	0	0	0	0	0	5985500	3	6.53606e+06	3	6.7117e+06	2	0	0	2.22555e+06	1	1.32688e+06
146	2973	Ror1	13347751	2	1.28184e+07	2	1.54038e+07	3	0	0	0	0	0	0	0	0	0	0	0	0	2144267	1	5.19298e+06	2	1.39319e+06	1	0	0	0	0	1.481e+06	1	0	0	0	0	0	0	2.27213e+07	4	2.26258e+07	4	2.34303e+07	5	2.28463e+06	1	0	0	0
147	3036	Rps13	9.22174e+06	3	6130860	1	1.18165e+07	2	3.1162e+06	1	3.08815e+06	1	1.24176e+07	2	1.81184e+07	2	12839325	1	12259662	1	1.00762e+07	3	5160898	1	4993101	1	5.08211e+06	1	0	0	0	0	0	0	0	0	0	0	293986	1	1.51467e+07	5	18386413	4	3.27364e+06	1	0	0	0
148	3053	Rps28	3.78734e+07	7	3.95595e+07	9	3.16124e+07	6	1.37905e+07	3	1.65169e+07	3	1.40597e+07	4	1.98005e+07	4	2.2059e+07	3	24990652	2	2.84534e+07	6	28198809	6	1.33117e+07	4	1.54026e+07	3	1.44578e+07	4	1.64182e+07	4	0	0	0	0	0	0	1.19659e+07	7	1.67101e+07	6	3.06645e+07	7	1.72577e+07	6	1.43099e+07	3	2.03297e+07
149	3088	Rtkn	7.66713e+07	6	8.43686e+07	6	1.18518e+08	8	1.29065e+07	4	1.85446e+07	3	1.79613e+07	6	0	0	0	0	0	0	9.37599e+06	9	8.18388e+06	9	10254563	6	827619	2	2.08043e+06	2	1.54235e+06	2	0	0	0	0	0	0	4.09674e+07	11	4.02515e+07	9	33367172	7	2.81319e+06	1	1.15061e+07	4	1.35303e+07
150	3120	Sass6	3.96759e+07	9	4.55691e+07	9	5.51049e+07	11	0	0	0	0	0	0	0	0	0	0	0	0	34981215	3	4.35098e+07	5	4.19634e+07	5	11386615	1	9064771	1	7867757	1	0	0	0	0	0	0	1.26246e+08	11	76389388	10	8.15082e+07	11	4.68826e+06	2	13116571	1	8.35237e+06
151	3137	Scrib	1.78807e+08	26	7.10126e+07	24	4.33789e+07	15	6.5027e+07	10	3.07207e+07	9	5.23358e+07	8	0	0	0	0	0	0	1.21105e+08	16	1.23153e+08	18	9.21417e+07	27	5.87815e+07	14	5.12038e+07	8	5.30839e+07	8	0	0	0	0	0	0	3.92434e+07	11	6.3497e+07	13	5.21404e+07	13	3.25389e+07	5	2.16789e+07	4	2.36724e+07
152	3150	Sec16a	3.51749e+08	35	3.40237e+08	36	3.42628e+08	30	7.36546e+06	5	3.63946e+07	8	3.08979e+07	7	0	0	0	0	0	0	4.01378e+08	51	4.07266e+08	51	3.71515e+08	50	4.79565e+07	11	2.09962e+07	11	3.04942e+07	10	0	0	0	0	0	0	3.16907e+08	41	2.34204e+08	39	2.81291e+08	41	6.16732e+06	4	1.61596e+07	6	1.91506e+07
153	3151	Sec16b	2.64568e+06	1	2.51324e+06	2	1.63404e+06	2	0	0	0	0	0	0	0	0	0	0	0	0	0	0	0	0	244404	1	0	0	0	0	0	0	0	0	0	0	0	0	2.9352e+06	3	3.57456e+06	3	3.21244e+06	3	0	0	0	0	0
154	3154	Sec23b	8.31588e+07	11	9.54274e+07	6	8.69586e+07	11	2.3343e+07	5	2.36769e+07	4	2.24084e+07	4	0	0	0	0	0	0	1.18912e+07	2	1.23116e+07	3	1.18364e+07	3	7.69733e+06	1	8.92334e+06	2	9.17277e+06	2	0	0	0	0	0	0	6.03125e+07	17	6.67809e+07	16	6.39162e+07	17	9.19174e+06	4	1.15615e+07	2	1.47154e+07
155	3157	Sec24b	154160481	11	1.48268e+08	15	218270076	16	45120497	6	6.24134e+07	11	4.37842e+07	6	0	0	0	0	0	0	3.18935e+07	9	2.93288e+07	11	4.04025e+07	11	3.71668e+07	9	1.13319e+07	5	3.27434e+07	10	0	0	0	0	0	0	1.82595e+08	28	1.09523e+08	23	1.04129e+08	23	1.58015e+07	6	2.48567e+07	8	2.90339e+07
156	3158	Sec24c	9.00728e+06	2	8.46275e+06	3	8.02699e+06	2	2519992	1	0	0	2.38876e+06	1	0	0	0	0	0	0	1.18665e+06	1	1.28956e+06	1	1.1e+06	1	0	0	0	0	0	0	0	0	0	0	0	0	767164	1	1.83408e+06	2	1057245	1	0	0	0	0	316204
157	3159	Sec24d	26220106	4	2.44182e+07	5	1.80253e+07	6	2.03393e+06	2	0	0	0	0	0	0	0	0	0	0	230143	1	0	0	250202	2	0	0	0	0	0	0	0	0	0	0	0	0	3.00699e+06	2	491875	2	2469029	2	0	0	0	0	0
158	3178	Serpinh1	1.48202e+08	10	6.63488e+07	8	1.92763e+08	14	9.5969e+07	13	8.12613e+07	8	8.70611e+07	9	5.28416e+07	7	7.09468e+07	5	7.13443e+07	4	8.29168e+07	6	8.1481e+07	8	6.9297e+07	8	7.25633e+07	8	6.37733e+07	8	6.40788e+07	6	7.05719e+06	3	1.07848e+07	5	5.07565e+06	3	2.23379e+08	14	2.31495e+08	15	1.77088e+08	16	30899148	4	5.14779e+07	4	5.62279e+07
159	3209	Sh3d19	1.26889e+08	18	1.18183e+08	17	1.13582e+08	18	2.42014e+07	6	3.38724e+07	9	6.12623e+07	8	0	0	0	0	0	0	7.09096e+07	10	7.64182e+07	15	6.03347e+07	14	3.60634e+07	7	4.09979e+07	10	3.45791e+07	6	0	0	0	0	0	0	6.93467e+07	18	9.35479e+07	20	9.03871e+07	20	3.52489e+07	8	4.48711e+07	7	3.68414e+07
160	3214	Sh3kbp1	3.22845e+08	29	2.5893e+08	22	3.50197e+08	30	8.34266e+06	3	4.5927e+07	6	3.23579e+07	4	0	0	0	0	0	0	7.65797e+07	12	9.0388e+07	12	9.0817e+07	11	3.1551e+07	8	1.81629e+07	5	4.19732e+07	9	0	0	0	0	0	0	2.49878e+08	26	2.54095e+08	27	2.79206e+08	29	5.93346e+07	8	6.85313e+07	7	4.82722e+07
161	3215	Sh3pxd2a	3.37393e+08	30	2.85342e+08	39	3.79862e+08	42	8.3947e+07	16	6.10483e+07	11	62067449	12	0	0	0	0	0	0	3.14524e+08	23	3.33867e+08	25	3.66871e+08	24	1.75987e+08	17	1.50158e+08	14	1.74405e+08	14	0	0	0	0	0	0	5.99023e+08	29	6.09842e+08	28	5.32771e+08	28	1.36129e+08	13	2.65888e+08	16	2.14323e+08
162	3224	Shroom3	2.42098e+07	3	3.18119e+07	3	3.33193e+07	5	0	0	0	0	599991	1	0	0	0	0	0	0	0	0	6.56166e+06	4	1.62641e+06	1	0	0	0	0	0	0	0	0	0	0	0	0	8.54809e+06	3	1.91723e+07	10	1.20333e+07	6	0	0	0	0	0
163	3228	Sik3	1.49979e+07	4	2.40781e+07	5	2.92785e+07	7	0	0	14251155	1	0	0	0	0	0	0	0	0	1.2271e+07	3	1.79275e+07	5	2.15633e+07	5	4.10305e+06	2	3.86179e+06	1	3348470	1	0	0	0	0	0	0	8041093	2	1.66056e+07	4	1.50696e+07	3	0	0	4.13467e+06	3	1.26743e+06
164	3231	Sipa1l1	2.04742e+08	32	9.38856e+07	26	1.53552e+08	31	4.65531e+07	12	4.93043e+07	14	6.64046e+07	16	0	0	0	0	0	0	1.89831e+08	32	2.02131e+08	36	2.23063e+08	37	5.10469e+07	13	5.2996e+07	14	36929184	8	0	0	0	0	0	0	1.33332e+08	23	1.23207e+08	25	1.13751e+08	24	2.09604e+07	7	1.32065e+07	3	5.03409e+07
165	3232	Sipa1l2	5.56584e+06	3	0	0	5.98903e+06	3	721648	1	0	0	0	0	0	0	0	0	0	0	1.54441e+07	3	1.26837e+07	2	1162239	2	0	0	0	0	0	0	0	0	0	0	0	0	4.15627e+06	2	5.54577e+06	4	2.97241e+06	3	0	0	0	0	0
166	3233	Sipa1l3	1.19289e+08	26	1.33733e+08	28	1.42005e+08	30	1.13906e+07	4	8.15976e+06	5	1.79406e+06	1	0	0	0	0	0	0	3.80971e+07	15	6.40374e+07	17	7.19697e+07	17	8.11732e+06	4	5.26688e+06	2	1.25042e+07	7	0	0	0	0	0	0	1.05303e+08	19	1.02207e+08	18	1.60321e+08	24	6.66755e+06	2	5501113	1	38560204
167	3282	Smap2	2.1292e+07	4	2.2492e+07	4	18115478	3	2582630	1	2.55479e+06	1	2479781	2	0	0	0	0	0	0	2.43506e+06	2	3.95825e+06	3	2.45548e+06	3	283687	1	1.54248e+06	2	1.93911e+06	2	0	0	0	0	0	0	1.02212e+07	6	8.85406e+06	6	7.81723e+06	4	715349	1	5198759	2	2125777
168	3315	Snap29	3.29549e+08	14	3.21875e+08	11	3.55171e+08	11	253992185	4	7.14945e+07	7	1.27916e+08	7	0	0	0	0	0	0	5.67505e+07	5	4.87258e+07	7	48563484	5	3.19285e+07	4	3.34242e+07	5	23472712	4	0	0	0	0	0	0	1.39415e+08	12	1.38074e+08	12	125214361	11	25206199	4	34905780	6	1.92926e+07
169	3348	Soga1	0	0	739230	2	0	0	0	0	2.50348e+06	1	0	0	0	0	0	0	0	0	1.0335e+07	5	1.7367e+07	10	1.9602e+07	8	0	0	0	0	0	0	0	0	0	0	0	0	332177	2	316756	1	325057	1	0	0	0	0	0
170	3359	Spag5	8.47029e+06	4	8.7582e+06	6	1.07398e+07	6	184748	1	143216	1	198036	1	0	0	0	0	0	0	2.08005e+07	4	2.04268e+07	6	21905562	5	3.28793e+06	1	0	0	0	0	0	0	0	0	0	0	3.69795e+06	3	1248804	2	3.87949e+06	4	1.76865e+06	1	0	0	0
171	3370	Specc1l	1.08717e+08	24	1.12796e+08	21	1.35244e+08	27	2.59893e+07	11	3.88212e+07	10	8.93541e+07	16	0	0	0	0	0	0	1.7008e+08	19	1.52134e+08	17	1.13605e+08	18	7.06162e+07	8	2.25746e+07	9	2.88822e+07	9	0	0	0	0	0	0	1.49203e+08	19	1.45566e+08	18	1.65175e+08	22	2.92031e+07	7	3.16841e+07	6	3.64492e+07
172	3374	Spice1	7.35632e+06	5	1.48757e+07	6	1.15903e+07	4	0	0	0	0	0	0	0	0	0	0	0	0	1.13139e+07	7	6.80641e+06	9	4.95066e+06	4	0	0	0	0	0	0	0	0	0	0	0	0	7.18347e+06	4	7.34806e+06	3	5.31289e+06	3	0	0	0	0	0
173	3384	Sqstm1	1.11216e+08	10	2.64848e+08	13	2.38537e+08	14	1.72716e+07	3	5.08296e+07	6	2.54928e+07	4	0	0	0	0	0	0	3.42318e+07	4	38571058	4	3.95772e+07	4	21692283	2	23093106	2	2.58508e+07	2	0	0	36251.2	1	28487.5	1	4.11391e+07	7	2.90549e+07	6	3.60189e+07	6	22552003	3	2.2197e+07	2	26486674
174	3409	Ssfa2	2.72009e+07	5	2.98604e+07	6	3.05052e+07	3	0	0	8819365	2	5148562	1	0	0	0	0	0	0	5.65349e+07	14	5.71191e+07	14	6.91877e+07	15	1.34717e+06	1	698962	1	1.3285e+06	1	0	0	0	0	0	0	1.29689e+07	4	9.9563e+06	4	9.10057e+06	4	373994	1	0	0	0
175	3468	Sufu	3.53807e+06	1	72568.6	1	6.47447e+06	3	113055	1	0	0	0	0	0	0	0	0	0	0	0	0	0	0	0	0	0	0	0	0	0	0	0	0	0	0	0	0	2.48209e+06	2	6.57901e+06	4	4.74296e+06	4	0	0	0	0	0
176	3484	Svil	7.5199e+07	21	4.78874e+07	15	7.12665e+07	18	5.50542e+06	7	1.89497e+07	9	1.93037e+07	11	0	0	0	0	0	0	9.30819e+07	20	7.91285e+07	16	7.96579e+07	17	1.65792e+07	8	2.30319e+07	8	3.6679e+07	11	0	0	0	0	0	0	1.58764e+07	7	2.16533e+07	11	1.35098e+07	8	1.04974e+07	6	8.13761e+06	3	1.81089e+07
177	3497	Synj1	1.79e+07	6	7.46156e+06	3	2.56067e+07	6	7.92338e+06	4	6.20919e+06	2	3.91022e+06	1	0	0	0	0	0	0	8.18174e+06	4	9.75984e+06	4	2.7422e+07	5	2.14982e+07	4	5274016	3	1.95436e+07	3	0	0	0	0	0	0	6.74866e+07	9	6.17472e+07	9	7.75246e+07	10	3.13228e+06	1	854355	2	2.64941e+07
178	3505	Tab2	1.57665e+07	3	3.07152e+07	6	3.94812e+07	5	8.83032e+06	3	0	0	0	0	0	0	0	0	0	0	4488113	2	5.02995e+06	4	5.18597e+06	4	370116	2	211508	1	1.5488e+06	1	0	0	0	0	0	0	2.34362e+07	5	2.60875e+07	7	2.11254e+07	4	0	0	0	0	108311
179	3508	Tacc2	2.1074e+08	29	2.21127e+08	63	1.94954e+08	29	9.53084e+07	21	1.10911e+08	26	1.02468e+08	19	0	0	0	0	0	0	2.33984e+08	66	2.1947e+08	60	2.12927e+08	58	1.01988e+08	18	9.50119e+07	17	8.56742e+07	14	0	0	0	0	0	0	1.66293e+08	41	1.3617e+08	42	132584194	21	7.31193e+07	11	6.84874e+07	13	5.16649e+07
180	3524	Tanc1	9.43359e+07	14	8.3631e+07	10	8.61901e+07	13	1.50649e+07	7	3.61882e+07	7	3.94946e+07	5	0	0	0	0	0	0	6.91372e+07	11	5.80789e+07	11	6.3239e+07	12	1.10904e+07	3	3.87346e+06	1	1.23998e+07	4	0	0	0	0	0	0	1.01699e+08	13	7.56329e+07	12	7.08773e+07	11	1.47319e+07	4	6.38434e+06	2	9.7756e+06
181	3525	Tanc2	4.96614e+07	13	4.63979e+07	12	6.81323e+07	16	9.58199e+06	3	5.84028e+06	2	6.65209e+06	2	0	0	0	0	0	0	2.74237e+07	7	2.53934e+07	6	1.86787e+07	6	0	0	2643994	1	0	0	0	0	0	0	0	0	1.04786e+07	5	2.16688e+07	6	1.75235e+07	5	0	0	0	0	0
182	3547	Tbk1	9.40042e+06	3	13732080	3	1.11723e+07	2	6.50036e+06	2	3.62899e+06	1	8885521	3	0	0	0	0	0	0	1.34091e+07	5	1.66861e+07	5	1.6449e+07	4	1.61455e+07	4	1.3583e+07	4	4.46905e+06	2	0	0	0	0	0	0	5.01453e+06	2	2.60223e+07	3	26480019	4	7.01332e+06	2	1.70976e+06	1	1.65036e+06
183	3577	Tenc1	2.52568e+07	7	5.02941e+07	13	2.85828e+07	12	2.88006e+06	2	3.12315e+06	3	1.47768e+06	2	0	0	0	0	0	0	6.08743e+07	11	6.09391e+07	12	7.63261e+07	14	1.01176e+06	3	0	0	0	0	0	0	0	0	0	0	4.36822e+07	11	4.58798e+07	11	48852279	11	0	0	924929	2	648541
184	3612	Tjp2	1863382873	98	1588413090	93	2065292843	97	5.42044e+08	53	6.33503e+08	58	7.84877e+08	49	0	0	0	0	0	0	1056071824	45	1060455189	49	1099767011	51	8.78248e+08	41	8.38528e+08	45	8.14225e+08	44	0	0	0	0	0	0	1583525194	71	1659971418	73	1614233676	72	6.19291e+08	39	6.0865e+08	31	5.82129e+08
185	3618	Tln2	1.18827e+08	33	8.26842e+07	26	7.56957e+07	31	2.03879e+07	18	1.05639e+07	17	3.6965e+07	19	0	0	0	0	0	0	2.50576e+08	46	2.52551e+08	47	2.73539e+08	50	2.62149e+07	18	1.81274e+07	14	2.64539e+07	17	0	0	0	0	0	0	1.07844e+08	29	1.17753e+08	32	101309370	33	4.66731e+06	8	9.16424e+06	10	1.02787e+07
186	3650	Tnip1	2.25e+07	7	6.04433e+06	4	3.39843e+07	7	5.76766e+06	3	0	0	0	0	0	0	0	0	0	0	1.58004e+07	6	13678568	4	1.80627e+07	7	4.51826e+06	2	3526633	1	3.02196e+06	1	0	0	0	0	0	0	1.45163e+07	6	1.26989e+07	4	1.24816e+07	5	0	0	0	0	0
187	3652	Tnk2	2.80177e+06	1	1.93978e+07	3	1.45305e+07	4	0	0	0	0	0	0	0	0	0	0	0	0	6.9397e+06	2	4.53163e+06	2	4.00253e+06	1	0	0	0	0	0	0	0	0	0	0	0	0	4.42417e+06	3	6.19101e+06	4	2.82545e+06	1	0	0	0	0	0
188	3665	Tom1	3.13955e+06	2	8.46938e+06	3	8939057	2	2522732	1	0	0	0	0	0	0	0	0	0	0	0	0	2.43872e+06	1	2.86111e+06	1	0	0	0	0	0	0	0	0	0	0	0	0	2.01688e+06	2	1.06045e+06	1	0	0	0	0	0	0	0
189	3690	Traf3ip2	3.25816e+06	3	808149	2	1.5845e+06	2	0	0	0	0	0	0	0	0	0	0	0	0	2683868	1	3.32723e+06	1	3.47766e+06	2	0	0	0	0	0	0	0	0	0	0	0	0	1.21555e+06	1	0	0	2.10621e+06	1	0	0	0	0	0
190	3691	Traf7	2813066	1	0	0	5.58102e+06	3	0	0	0	0	0	0	0	0	0	0	0	0	4586846	1	6.61417e+06	2	402075	1	0	0	271657	1	295331	1	0	0	0	0	0	0	1.28394e+07	3	1.33305e+07	4	1.2461e+07	3	0	0	0	0	0
191	3710	Trim32	1.44793e+08	18	1.52602e+08	20	1.45092e+08	17	0	0	0	0	0	0	0	0	0	0	0	0	1.92527e+08	22	1.19104e+08	19	1.69212e+08	18	0	0	0	0	0	0	0	0	0	0	0	0	9.43624e+07	16	1.24626e+08	16	126849325	17	0	0	0	0	0
192	3714	Trim47	82685339	10	5.72291e+07	8	7.40823e+07	9	2.4262e+07	4	2.82378e+07	5	20205970	4	0	0	0	0	0	0	25602535	3	2.32916e+07	4	1.92988e+07	4	1.74952e+07	2	1.10417e+07	3	1.03954e+07	2	0	0	0	0	0	0	6.02462e+07	7	5.52e+07	5	7.72499e+07	8	2.81773e+07	4	14442053	2	2.34067e+07
193	3716	Trim56	6.39747e+07	13	6.96484e+07	12	5.74522e+07	9	1.51951e+07	7	1.59185e+07	8	6.74733e+07	7	0	0	0	0	0	0	3.41884e+07	8	2.27874e+07	7	2.49289e+07	5	1.44924e+07	5	1.29452e+07	2	2.27554e+07	4	13407	1	0	0	0	0	5.28872e+07	16	5.29892e+07	16	4.0474e+07	15	3.24176e+07	7	2.48051e+07	6	3.24437e+07
194	3717	Trim65	3.85732e+06	2	1.05244e+06	2	4.92168e+06	3	0	0	0	0	894338	1	0	0	0	0	0	0	8.09258e+06	6	9.35819e+06	3	7.47156e+06	3	1.06464e+06	2	149051	1	0	0	0	0	0	0	0	0	3.76356e+06	5	1.73108e+06	4	1.2619e+06	4	585214	2	826900	3	385122
195	3721	Trip10	7.49408e+06	2	5447013	3	4.69684e+06	2	0	0	0	0	0	0	0	0	0	0	0	0	0	0	9274177	2	4.57426e+06	1	0	0	0	0	0	0	0	0	0	0	0	0	0	0	0	0	0	0	0	0	0	0	0
196	3742	Tsg101	72465829	6	7.26822e+07	5	9.13317e+07	7	42577782	5	2.64348e+07	4	25508875	3	0	0	0	0	0	0	14261100	4	1.18756e+07	3	2.02855e+07	4	3.82966e+06	1	1.72879e+06	1	1.17112e+07	2	0	0	0	0	0	0	4.72397e+07	7	4.91428e+07	6	4.42746e+07	7	8.13519e+06	1	1.28767e+07	3	1.69894e+07
197	3795	Ubap2	5.58713e+08	55	447333078	51	4.41921e+08	45	1.38331e+08	28	1.52526e+08	31	1.81766e+08	25	0	0	0	0	0	0	1.99806e+08	25	1.92696e+08	21	2.00518e+08	23	2.48683e+08	20	2.11307e+08	21	2.38607e+08	21	0	0	0	0	0	0	5.30389e+08	33	6.79403e+08	38	6.07963e+08	36	1.53488e+08	13	1.9253e+08	17	1.9876e+08
198	3824	Unk	0	0	1.72343e+06	3	4.1267e+06	3	0	0	0	0	0	0	0	0	0	0	0	0	1.58832e+07	6	1.16183e+07	4	1.20474e+07	3	0	0	0	0	0	0	0	0	0	0	0	0	6.87589e+06	2	6.88451e+06	2	7.22554e+06	2	0	0	0	0	1.72364e+06
199	3832	Urgcp	7118314	2	2.23263e+06	1	2.70399e+06	1	0	0	0	0	0	0	0	0	0	0	0	0	1.6838e+06	1	1285154	1	2.35624e+06	1	2.43024e+06	1	0	0	2.16081e+06	1	0	0	0	0	0	0	872662	2	1.49103e+06	2	2.53805e+06	3	0	0	0	0	0
200	3851	Usp6nl	1.2274e+07	2	2.82977e+06	2	8.95368e+06	2	0	0	0	0	0	0	0	0	0	0	0	0	0	0	0	0	524719	1	0	0	0	0	0	0	0	0	0	0	0	0	1.00068e+06	1	0	0	4.03138e+06	2	0	0	0	0	522247
201	3871	Vasp	5.15188e+07	13	4.32515e+07	10	6.7042e+07	11	0	0	0	0	0	0	0	0	0	0	0	0	7.63951e+07	9	58694354	7	5.32397e+07	12	0	0	0	0	0	0	0	0	0	0	0	0	2.2428e+08	20	251442614	19	2.12834e+08	18	0	0	0	0	0
202	3909	Wasf1	4384358	1	3.0679e+07	2	4.65982e+06	2	0	0	0	0	0	0	0	0	0	0	0	0	1.37505e+07	7	1.28116e+07	9	12271109	7	0	0	0	0	0	0	0	0	0	0	0	0	7.45291e+06	3	9000637	2	6.55683e+06	2	0	0	0	0	0
203	3910	Wasf2	1.46119e+08	8	1.63939e+08	9	1.55095e+08	11	5.08735e+06	2	9.42632e+06	2	2.68762e+07	4	0	0	0	0	0	0	1.52972e+08	14	1.30961e+08	13	1.50163e+08	15	0	0	2.19557e+06	1	4.28569e+06	2	0	0	0	0	0	0	8.96766e+07	6	1.00276e+08	7	1.01136e+08	8	741580	1	1.30327e+06	1	1.37122e+06
204	3912	Wasl	2.34939e+08	16	2.11565e+08	18	1.82261e+08	20	7.43627e+07	7	7.4268e+07	8	2.95693e+07	6	0	0	0	0	0	0	1.20029e+08	14	1.37824e+08	14	1.62606e+08	14	3.84809e+07	5	3.53113e+07	4	5.19266e+07	5	0	0	0	0	0	0	311938468	19	3.11976e+08	16	4.05903e+08	20	1.48902e+07	3	2.29124e+07	2	2.66855e+07
205	3936	Wipf1	4.08028e+08	20	2.66636e+08	19	242224588	16	125748564	7	1.62061e+08	9	8.13914e+07	10	0	0	0	0	0	0	2.23893e+08	15	151297090	17	204445639	17	4.40489e+07	6	5.15331e+07	8	3.39316e+07	4	0	0	0	0	0	0	205718523	13	2.18586e+08	14	256423768	17	27549330	4	4.35423e+07	5	4.50705e+07
206	3937	Wipf2	1.02205e+08	8	4.82455e+07	4	1.80193e+07	3	2.281e+06	1	0	0	0	0	0	0	0	0	0	0	3.33877e+07	9	3.02282e+07	8	29845326	8	0	0	0	0	0	0	0	0	0	0	0	0	5.35092e+07	9	7.68975e+07	9	8.69471e+07	9	2.34989e+06	1	0	0	0
207	3947	Wwc2	1.2044e+07	6	4.97984e+06	4	4.57142e+06	3	2.95848e+06	4	9.57852e+06	4	1.10724e+07	6	0	0	0	0	0	0	1.30234e+07	6	1.21365e+07	7	1.07393e+07	6	918333	2	1.80162e+06	3	1.81348e+06	2	0	0	0	0	0	0	7.45881e+06	4	6.67936e+06	5	6.07469e+06	4	234477	1	204841	1	3.06285e+06
208	3981	Ythdf3	2.32903e+08	20	2.65552e+08	17	1.95932e+08	18	5.26553e+07	7	4.01556e+07	7	9.59484e+06	5	0	0	0	0	0	0	3.92949e+07	9	4.45675e+07	8	3.80544e+07	8	1.61835e+07	4	2.07892e+07	4	2.67341e+07	8	0	0	0	0	0	0	2.48064e+08	22	2.50297e+08	21	2.37111e+08	17	1.75308e+07	8	3.54645e+07	9	5.47118e+07
209	3998	Zc3h12a	5.91977e+06	2	1.00726e+06	1	205795	1	0	0	0	0	0	0	0	0	0	0	0	0	0	0	0	0	0	0	0	0	0	0	0	0	0	0	0	0	0	0	4.01557e+06	2	3.04412e+06	2	5.82458e+06	3	0	0	0	0	0
210	4005	Zc3h7a	6.12375e+07	9	6.01801e+07	10	7.42092e+07	12	6297820	1	1.88551e+06	3	1.0232e+07	4	0	0	0	0	0	0	1.52016e+07	6	1.42627e+07	7	7.27649e+06	4	4.97945e+06	4	2.0876e+06	3	6.88822e+06	5	0	0	0	0	0	0	8.28441e+07	15	92101889	13	9.0174e+07	14	4.54891e+06	4	7.46441e+06	3	7.17437e+06
211	4016	Zdhhc8	2.14686e+07	6	1.01962e+07	3	1.69214e+07	4	0	0	0	0	0	0	0	0	0	0	0	0	1.81686e+07	3	1.75258e+07	4	24617464	5	0	0	0	0	0	0	0	0	0	0	0	0	1.22052e+07	2	1.45323e+07	2	15250032	3	0	0	0	0	0
212	4028	Zfp36l2	5.95983e+07	13	1.83667e+07	7	5.38933e+07	12	8060623	2	8.08274e+06	3	8.52258e+06	4	0	0	0	0	0	0	9.34609e+06	4	1.25881e+07	5	9.11995e+06	3	6.30557e+06	2	4.33284e+06	2	6.17497e+06	2	0	0	0	0	0	0	6.22312e+07	9	72211514	8	9.00993e+07	10	2.39808e+07	5	22302018	4	18442924
[truncated: 48 more columns]

## Sheet: ABI1 PDL-MS sig proteins DAVID
Category	Term	Count	%	PValue	Genes	List Total	Pop Hits	Pop Total	Fold Enrichment	Bonferroni	Benjamini	FDR
GOTERM_CC_DIRECT	GO:0005737~cytoplasm	144	69.9029	2.72535e-30	ITSN2, NCKAP1, CYFIP1, CRTC3, IRS1, WIPF1, WIPF2, CTNND1, INPPL1, CASC3, EPS8, EIF4ENIF1, TBK1, OPHN1, CSPP1, ZC3H12A, TOM1, PPFIA1, LZTS2, CEP97, MAP3K7, CEP131, SPICE1, SCRIB, BCR, DOK1, SPECC1L, SIK3, ROR1, TLN2, PHLDB2, SQSTM1, ANKRD17, TSG101, MAGED1, LPP, CAMSAP1, ZFP36L2, CAMSAP2, CASKIN2, SERPINH1, ABL2, RIPK1, CNTLN, VASP, DTNA, SEC16A, TNK2, PUM1, PTK2, ANKHD1, PRRC2A, CNOT4, ARHGAP32, …	195	6631	19662	2.18966	6.6226e-28	6.6226e-28	5.42344e-28
GOTERM_CC_DIRECT	GO:0005856~cytoskeleton	59	28.6408	9.04869e-27	SH3KBP1, WIPF1, WIPF2, INPPL1, BRK1, WASL, PTPN23, BICD2, PCM1, SIPA1L1, CSPP1, ZC3H12A, CEP170B, CEP170, CEP97, LZTS2, OFD1, CEP131, SPICE1, SHROOM3, NAV1, HAUS5, RANGAP1, ENAH, PEAK1, SPECC1L, EVL, KIF2C, TLN2, KIFC3, DCTN2, CAMSAP1, CAMSAP2, ABLIM1, HAUS7, ABL2, WASF1, WASF2, PDLIM7, CNTLN, FARP2, VASP, SVIL, SPAG5, NDE1, PDE4DIP, BAIAP2, PTPN14, PTK2, PLEKHA7, NEDD1, DNMBP, APC, ABI2, FAM175B…	195	1113	19662	5.34503	2.19883e-24	1.09942e-24	9.00345e-25
GOTERM_CC_DIRECT	GO:0030027~lamellipodium	22	10.6796	1.16352e-17	VASP, NCKAP1, CYFIP1, CTNND1, INPPL1, BRK1, SCRIB, WASL, PTK2, ENAH, ARHGAP31, ABLIM1, ABI2, APC, ABI1, FAT1, ABL2, EVL, ARHGEF7, WASF1, WASF2, PHACTR4	195	164	19662	13.5261	2.82735e-15	9.42449e-16	7.718e-16
INTERPRO	IPR001452:Src homology-3 domain	22	10.6796	8.63809e-16	ITSN2, SH3KBP1, TNK2, MIA3, BAIAP2, EPS8, ARHGAP32, DNMBP, ABI2, SH3PXD2A, PPP1R13L, CASKIN2, DLG5, ABI1, TRIP10, NCK2, ABL2, EPS8L2, ARHGEF7, DOCK1, TJP2, SH3D19	193	212	20594	11.0731	2.99316e-13	2.91968e-13	2.76419e-13
GOTERM_BP_DIRECT	GO:0030036~actin cytoskeleton organization	18	8.73786	1.10967e-13	MKL2, VASP, WIPF1, ARHGEF17, BRK1, SHROOM3, FHL3, WASL, BCR, ENAH, OPHN1, SPECC1L, TRIP10, ABL2, WASF1, WASF2, PDLIM7, PHACTR4	188	142	18082	12.1919	1.18453e-10	1.18401e-10	1.15627e-10
GOTERM_CC_DIRECT	GO:0030054~cell junction	33	16.0194	7.79566e-13	CYFIP1, SH3KBP1, LPP, EPS8, SIPA1L1, SH3PXD2A, OPHN1, PPP1R13L, WASF1, VASP, SVIL, DTNA, TNK2, MINK1, SHROOM3, SCRIB, PTK2, PLEKHA7, BCR, ENAH, ARHGAP32, TANC1, ARHGAP31, DNMBP, APC, PEAK1, SPECC1L, ABI1, FAT1, KIFC3, TLN2, ARHGEF7, TJP2	195	718	19662	4.63428	1.89442e-10	4.73586e-11	3.87834e-11
INTERPRO	IPR011993:Pleckstrin homology-like domain	24	11.6505	5.74697e-12	FARP2, VASP, ITSN2, RANBP2, PHLDB1, RTKN, IRS1, ARHGEF17, RAPH1, WASL, PTPN14, PTK2, PLEKHA7, EPS8, BCR, ENAH, DOK1, DAB2, OPHN1, EVL, EPS8L2, TLN2, ARHGEF7, PHLDB2	193	409	20594	6.2614	1.93673e-09	9.71239e-10	9.19516e-10
GOTERM_BP_DIRECT	GO:0016601~Rac protein signal transduction	9	4.36893	7.72164e-12	FARP2, EPS8, NCKAP1, CYFIP1, ABI2, BRK1, EPS8L2, WASF1, WASF2	188	19	18082	45.5594	8.24667e-09	4.11949e-09	4.02297e-09
GOTERM_CC_DIRECT	GO:0042995~cell projection	31	15.0485	1.78618e-11	NCKAP1, CYFIP1, FKBP15, WIPF1, DOCK7, INPPL1, PTPN23, GLI3, EPS8, PCM1, SH3PXD2A, OPHN1, SNAP29, PHACTR4, OFD1, VASP, SVIL, DTNA, CEP131, MINK1, SCRIB, BAIAP2, ENAH, ARHGAP32, ARHGAP31, ABI2, APC, ABI1, TRIP10, EVL, ARHGEF7	195	712	19662	4.3901	4.34042e-09	8.68084e-10	7.109e-10
GOTERM_CC_DIRECT	GO:0031209~SCAR complex	7	3.39806	2.35225e-11	NCKAP1, CYFIP1, ABI2, ABI1, BRK1, WASF1, WASF2	195	8	19662	88.2269	5.71597e-09	9.52661e-10	7.80162e-10
GOTERM_CC_DIRECT	GO:0005925~focal adhesion	23	11.165	5.00212e-11	VASP, NCKAP1, CYFIP1, SVIL, SH3KBP1, DOCK7, FHL3, LPP, PTK2, ENAH, ARHGAP31, DAB2, PEAK1, PPFIA1, FAT1, EVL, TLN2, ARHGEF7, WASF1, PHLDB2, GIT1, PDLIM7, RPS13	195	391	19662	5.93122	1.21552e-08	1.73645e-09	1.42203e-09
GOTERM_CC_DIRECT	GO:0005913~cell-cell adherens junction	20	9.70874	3.68319e-10	MKL2, VASP, CTNND1, SCRIB, EPS15L1, BAIAP2, CBL, RANGAP1, GIGYF2, ABI2, APC, PPP1R13L, DLG5, ABI1, EPS8L2, UBAP2, ERC1, PHLDB2, WASF2, TJP2	195	316	19662	6.38169	8.95016e-08	1.03304e-08	8.45987e-09
GOTERM_CC_DIRECT	GO:0005813~centrosome	23	11.165	3.82607e-10	OFD1, ITSN2, GSK3B, DCTN2, NDE1, CEP131, SPICE1, PDE4DIP, HAUS5, PLEKHA7, CAMSAP2, NEDD1, PCM1, APC, HAUS7, FAM175B, CSPP1, SASS6, CEP170, KIFC3, LZTS2, CEP97, SNAP29	195	435	19662	5.33128	9.29735e-08	1.03304e-08	8.45987e-09
GOTERM_BP_DIRECT	GO:0006897~endocytosis	16	7.76699	6.4961e-10	ITSN2, RALBP1, FKBP15, SH3KBP1, WIPF1, TNK2, WIPF2, INPPL1, AP2A1, EPS15L1, PIK3C2A, DAB2, OPHN1, TRIP10, WASF2, AP2M1	188	181	18082	8.50217	6.93784e-07	2.31045e-07	2.25631e-07
GOTERM_CC_DIRECT	GO:0005874~microtubule	20	9.70874	6.54262e-10	GSK3B, DCTN2, SPAG5, NDE1, SHROOM3, NAV1, HAUS5, CAMSAP1, CAMSAP2, APC, SYNJ1, HAUS7, FAM175B, CSPP1, TRIP10, CEP170B, CEP170, KIF2C, KIFC3, LZTS2	195	327	19662	6.16702	1.58986e-07	1.58986e-08	1.30198e-08
GOTERM_BP_DIRECT	GO:2000601~positive regulation of Arp2/3 complex-mediated actin nucleation	6	2.91262	2.31582e-09	NCKAP1, CYFIP1, ABI2, BRK1, WASL, WASF1	188	7	18082	82.4407	2.47329e-06	6.17745e-07	6.03271e-07
GOTERM_CC_DIRECT	GO:0045202~synapse	23	11.165	6.0488e-09	CYFIP1, DTNA, SH3KBP1, NDE1, CTNND1, MINK1, EPS8, BCR, ENAH, ARHGAP32, TANC1, DNMBP, SIPA1L1, APC, OPHN1, ABI1, NCK2, ERC1, TLN2, WASF1, GIT1, DLGAP4, CPEB4	195	505	19662	4.59229	1.46986e-06	1.33624e-07	1.09428e-07
GOTERM_BP_DIRECT	GO:0016477~cell migration	13	6.31068	7.26777e-07	GSK3B, SH3KBP1, TNK2, FNDC3B, SCRIB, ABI2, APC, PEAK1, SPECC1L, NCK2, FAT1, ABL2, DOCK1	188	191	18082	6.54634	0.000775897	0.000155094	0.00015146
GOTERM_BP_DIRECT	GO:0008154~actin polymerization or depolymerization	5	2.42718	3.45397e-06	VASP, ENAH, ABI2, WIPF1, EVL	188	11	18082	43.7186	0.00368205	0.000614231	0.00059984
GOTERM_CC_DIRECT	GO:0001726~ruffle	9	4.36893	4.53915e-06	CYFIP1, WIPF1, EPS8L2, TLN2, BAIAP2, ARHGEF7, WASF2, PDLIM7, GAS7	195	95	19662	9.55239	0.00110241	8.82134e-05	7.22406e-05
GOTERM_CC_DIRECT	GO:0014069~postsynaptic density	13	6.31068	4.71923e-06	GSK3B, MINK1, BAIAP2, EPS8, BCR, ARHGAP32, TANC1, ABLIM1, SIPA1L1, ABI1, NCK2, MAP3K7, CPEB4	195	239	19662	5.48452	0.00114612	8.82134e-05	7.22406e-05
GOTERM_CC_DIRECT	GO:0015629~actin cytoskeleton	12	5.82524	5.23282e-06	ENAH, ARHGAP32, SVIL, ABLIM1, OPHN1, WIPF1, PEAK1, SPECC1L, CCDC53, ABL2, BAIAP2, PDLIM7	195	201	19662	6.01975	0.00127077	9.08268e-05	7.43808e-05
INTERPRO	IPR007123:Gelsolin domain	5	2.42718	6.81313e-06	SVIL, SEC24B, SEC24D, SEC24C, SEC23B	193	14	20594	38.1088	0.0022934	0.000660374	0.000625206
INTERPRO	IPR011511:Variant SH3	7	3.39806	1.48437e-05	ITSN2, DNMBP, CASKIN2, MIA3, ARHGEF7, TJP2, SH3D19	193	57	20594	13.1041	0.00498987	0.000660374	0.000625206
INTERPRO	IPR006896:Sec23/Sec24, trunk domain	4	1.94175	1.56301e-05	SEC24B, SEC24D, SEC24C, SEC23B	193	6	20594	71.1364	0.00525355	0.000660374	0.000625206
INTERPRO	IPR012990:Sec23/Sec24 beta-sandwich	4	1.94175	1.56301e-05	SEC24B, SEC24D, SEC24C, SEC23B	193	6	20594	71.1364	0.00525355	0.000660374	0.000625206
INTERPRO	IPR006900:Sec23/Sec24, helical domain	4	1.94175	1.56301e-05	SEC24B, SEC24D, SEC24C, SEC23B	193	6	20594	71.1364	0.00525355	0.000660374	0.000625206
INTERPRO	IPR006895:Zinc finger, Sec23/Sec24-type	4	1.94175	1.56301e-05	SEC24B, SEC24D, SEC24C, SEC23B	193	6	20594	71.1364	0.00525355	0.000660374	0.000625206
GOTERM_BP_DIRECT	GO:0030032~lamellipodium assembly	6	2.91262	1.79999e-05	NCKAP1, CYFIP1, ABLIM1, NCK2, ARHGEF7, WASF2	188	32	18082	18.0339	0.0190405	0.0027437	0.00267942
INTERPRO	IPR003124:WH2 domain	5	2.42718	2.02273e-05	WIPF1, WIPF2, WASL, WASF1, WASF2	193	18	20594	29.6402	0.00679349	0.000759647	0.000719193
GOTERM_CC_DIRECT	GO:0030426~growth cone	10	4.85437	2.93025e-05	EPS8, GSK3B, FKBP15, DCTN2, APC, TNK2, CTNND1, ABI1, CBL, ARHGEF7	195	159	19662	6.34156	0.00709531	0.0004747	0.000388746
INTERPRO	IPR001849:Pleckstrin homology domain	12	5.82524	3.6861e-05	FARP2, ITSN2, BCR, DOK1, PHLDB1, RTKN, OPHN1, IRS1, RAPH1, ARHGEF7, PHLDB2, PLEKHA7	193	262	20594	4.88724	0.0123455	0.0012459	0.00117955
GOTERM_BP_DIRECT	GO:0071539~protein localization to centrosome	5	2.42718	4.71434e-05	NEDD1, PCM1, DCTN2, SPAG5, CEP131	188	20	18082	24.0452	0.0491038	0.00628776	0.00614043
GOTERM_CC_DIRECT	GO:0030127~COPII vesicle coat	4	1.94175	5.10699e-05	SEC24B, SEC24D, SEC24C, SEC23B	195	8	19662	50.4154	0.0123336	0.000738826	0.000605047
GOTERM_CC_DIRECT	GO:0001725~stress fiber	7	3.39806	5.16874e-05	ENAH, ABLIM1, FHL3, ROR1, SIPA1L3, PTK2, PDLIM7	195	67	19662	10.5346	0.0124818	0.000738826	0.000605047
GOTERM_BP_DIRECT	GO:0001843~neural tube closure	8	3.8835	6.63003e-05	VASP, ENAH, NCKAP1, SEC24B, SUFU, SHROOM3, SCRIB, PHACTR4	188	97	18082	7.93244	0.0683621	0.00747272	0.00729763
GOTERM_BP_DIRECT	GO:0006928~movement of cell or subcellular component	5	2.42718	7.00348e-05	ENAH, ABI2, ABI1, WASF2, PTK2	188	22	18082	21.8593	0.0720708	0.00747272	0.00729763
GOTERM_CC_DIRECT	GO:0000932~cytoplasmic mRNA processing body	7	3.39806	9.0621e-05	EIF4ENIF1, CNOT2, ZC3H12A, PUM1, EIF4E, SQSTM1, PATL1	195	74	19662	9.53805	0.0217812	0.00122338	0.00100186
GOTERM_BP_DIRECT	GO:0008360~regulation of cell shape	9	4.36893	0.000100055	EPS8, CYFIP1, SH3KBP1, WIPF1, WIPF2, SHROOM3, BAIAP2, PTK2, GAS7	188	139	18082	6.22754	0.101352	0.00917473	0.00895976
INTERPRO	IPR001478:PDZ domain	9	4.36893	0.000100967	SIPA1L1, DLG5, SHROOM3, SCRIB, SIPA1L2, PDZRN3, SIPA1L3, PDLIM7, TJP2	193	154	20594	6.23599	0.0334553	0.00310245	0.00293724
GOTERM_BP_DIRECT	GO:0007010~cytoskeleton organization	8	3.8835	0.000103183	SVIL, GSK3B, ABLIM1, SH3KBP1, DOCK1, SIPA1L3, CAMSAP1, SH3D19	188	104	18082	7.39853	0.10435	0.00917473	0.00895976
GOTERM_CC_DIRECT	GO:0030175~filopodium	7	3.39806	0.000113179	VASP, ENAH, ABI2, ABI1, FAT1, INPPL1, BAIAP2	195	77	19662	9.16643	0.0271293	0.0014475	0.0011854
INTERPRO	IPR000697:EVH1	4	1.94175	0.00012458	VASP, ENAH, EVL, WASL	193	11	20594	38.8017	0.0411169	0.00350901	0.00332214
GOTERM_BP_DIRECT	GO:0035023~regulation of Rho protein signal transduction	7	3.39806	0.000145607	FARP2, ITSN2, BCR, DNMBP, ARHGEF17, EPS8L2, ARHGEF7	188	77	18082	8.74371	0.14403	0.0112634	0.0109995
GOTERM_BP_DIRECT	GO:0007067~mitotic nuclear division	12	5.82524	0.000150466	OFD1, NEDD1, DCTN2, SPAG5, HAUS7, NDE1, FAM175B, SPICE1, KIF2C, HAUS5, WASL, LZTS2	188	277	18082	4.16668	0.148461	0.0112634	0.0109995
GOTERM_CC_DIRECT	GO:0005819~spindle	8	3.8835	0.000153856	SPAG5, HAUS7, NDE1, CSPP1, SPECC1L, SPICE1, CEP170, HAUS5	195	116	19662	6.95385	0.0366994	0.00186935	0.00153086
GOTERM_BP_DIRECT	GO:0098609~cell-cell adhesion	10	4.85437	0.000158342	VASP, MKL2, PPP1R13L, ABI1, SCRIB, UBAP2, EPS15L1, ERC1, WASF2, GIGYF2	188	189	18082	5.08893	0.155595	0.0112634	0.0109995
GOTERM_BP_DIRECT	GO:0007015~actin filament organization	7	3.39806	0.00022024	ENAH, NCK2, FAT1, INPPL1, BRK1, ABL2, WASL	188	83	18082	8.11164	0.209621	0.0146873	0.0143431
GOTERM_CC_DIRECT	GO:0031252~cell leading edge	6	2.91262	0.000225558	ABI1, RAPH1, FAT1, SCRIB, WASL, PHLDB2	195	56	19662	10.8033	0.0533415	0.00261003	0.00213743
INTERPRO	IPR021818:Protein of unknown function DUF3401	3	1.45631	0.00025782	SIPA1L1, SIPA1L2, SIPA1L3	193	3	20594	106.705	0.0832279	0.0062245	0.00589302
INTERPRO	IPR014885:VASP tetramerisation	3	1.45631	0.00025782	VASP, ENAH, EVL	193	3	20594	106.705	0.0832279	0.0062245	0.00589302
INTERPRO	IPR000219:Dbl homology (DH) domain	6	2.91262	0.000433085	FARP2, ITSN2, BCR, DNMBP, ARHGEF17, ARHGEF7	193	68	20594	9.41512	0.135826	0.00975884	0.00923914
GOTERM_BP_DIRECT	GO:0030154~cell differentiation	20	9.70874	0.000477796	MKL2, ITSN2, CYFIP1, GSK3B, TSG101, NDE1, TNK2, DOCK7, CEP131, NAV1, SCRIB, PUM1, PRRC2A, ENAH, DAB2, MARF1, ZC3H12A, SQSTM1, PDLIM7, GAS7	188	780	18082	2.46618	0.399749	0.0299887	0.0292861
GOTERM_BP_DIRECT	GO:0030048~actin filament-based movement	4	1.94175	0.000665155	WIPF1, WIPF2, EVL, WASF2	188	17	18082	22.6308	0.508661	0.0394289	0.0385051
GOTERM_CC_DIRECT	GO:0031410~cytoplasmic vesicle	17	8.25243	0.000698666	USP6NL, SH3KBP1, WIPF1, TNK2, CEP131, ZDHHC8, WASL, PTPN23, PIK3C2A, BICD2, TRAF7, DAB2, ABL2, AMOTL2, KIFC3, SQSTM1, SNAP29	195	646	19662	2.65344	0.156196	0.00771708	0.00631975
GOTERM_CC_DIRECT	GO:0005814~centriole	7	3.39806	0.000819838	OFD1, NEDD1, PCM1, SPICE1, SASS6, CEP170, CNTLN	195	111	19662	6.3587	0.180698	0.00864099	0.00707636
GOTERM_BP_DIRECT	GO:0017148~negative regulation of translation	6	2.91262	0.000840469	EIF4ENIF1, CNOT2, EIF4E2, EIF4E, GIGYF2, PATL1	188	71	18082	8.12796	0.592616	0.047199	0.0460931
GOTERM_CC_DIRECT	GO:0005911~cell-cell junction	9	4.36893	0.000883687	KIRREL, SH3KBP1, CTNND1, FAT1, SCRIB, PCDH1, WASF2, PDLIM7, TJP2	195	201	19662	4.51481	0.193322	0.00864099	0.00707636
GOTERM_CC_DIRECT	GO:0005815~microtubule organizing center	8	3.8835	0.00088899	NDE1, CSPP1, SPECC1L, CEP131, PDE4DIP, TACC2, CEP97, PTK2	195	155	19662	5.20417	0.194362	0.00864099	0.00707636
GOTERM_BP_DIRECT	GO:0043123~positive regulation of I-kappaB kinase/NF-kappaB signaling	8	3.8835	0.000923092	ANKRD17, TBK1, TRAF3IP2, ABL2, RIPK1, TAB2, MAP3K7, TRIM32	188	149	18082	5.16407	0.627052	0.049247	0.0480931
GOTERM_BP_DIRECT	GO:0048013~ephrin receptor signaling pathway	5	2.42718	0.000997529	SIPA1L1, NCK2, WASL, GIT1, PTK2	188	43	18082	11.1838	0.65558	0.0506839	0.0494964
GOTERM_CC_DIRECT	GO:0000776~kinetochore	7	3.39806	0.00122959	NUP133, DCTN2, APC, SPAG5, NDE1, KIF2C, RANGAP1	195	120	19662	5.88179	0.258421	0.0114919	0.00941107
GOTERM_BP_DIRECT	GO:0007266~Rho protein signal transduction	5	2.42718	0.00128763	ARHGAP32, RTKN, EPS8L2, BAIAP2, PHACTR4	188	46	18082	10.4544	0.747433	0.0598057	0.0584044
GOTERM_BP_DIRECT	GO:0015031~protein transport	16	7.76699	0.00128916	RANBP2, SEC16B, TSG101, NUP133, MIA3, AP2A1, PTPN23, ARFGAP3, EIF4ENIF1, DAB2, TOM1, CCDC53, ERC1, SEC23B, SNAP29, AP2M1	188	592	18082	2.59948	0.747844	0.0598057	0.0584044
GOTERM_CC_DIRECT	GO:0036449~microtubule minus-end	3	1.45631	0.00141541	SVIL, FAM175B, CAMSAP2	195	6	19662	50.4154	0.291205	0.0127387	0.0104321
GOTERM_BP_DIRECT	GO:0006417~regulation of translation	7	3.39806	0.00162376	UNK, CNOT2, NCK2, CASC3, PUM1, EIF4E2, EIF4E	188	121	18082	5.56418	0.823703	0.069657	0.068025
GOTERM_BP_DIRECT	GO:0030838~positive regulation of actin filament polymerization	5	2.42718	0.00163208	VASP, KIRREL, NCK2, EVL, BAIAP2	188	49	18082	9.81437	0.825265	0.069657	0.068025
GOTERM_BP_DIRECT	GO:0051301~cell division	12	5.82524	0.00182524	NEDD1, TSG101, SPAG5, HAUS7, NDE1, FAM175B, SPECC1L, SPICE1, KIF2C, HAUS5, WASL, LZTS2	188	374	18082	3.08602	0.857888	0.0726863	0.0709832
GOTERM_BP_DIRECT	GO:0001764~neuron migration	7	3.39806	0.0018393	MKL2, PCM1, UNK, NDE1, NAV1, NEO1, PTK2	188	124	18082	5.42956	0.860009	0.0726863	0.0709832
GOTERM_BP_DIRECT	GO:0007399~nervous system development	12	5.82524	0.00193736	ENAH, GSK3B, CYFIP1, OPHN1, NDE1, ZC3H12A, DOCK7, NAV1, ARHGEF7, NEO1, PHACTR4, GAS7	188	377	18082	3.06146	0.873953	0.0738271	0.0720973
GOTERM_CC_DIRECT	GO:0005915~zonula adherens	3	1.45631	0.00196872	CTNND1, KIFC3, PLEKHA7	195	7	19662	43.2132	0.380517	0.0170857	0.013992
GOTERM_CC_DIRECT	GO:0034451~centriolar satellite	4	1.94175	0.00208033	OFD1, PCM1, SPAG5, CEP131	195	26	19662	15.5124	0.397125	0.0174317	0.0142754
GOTERM_BP_DIRECT	GO:0072673~lamellipodium morphogenesis	3	1.45631	0.00215907	ABI1, WASF1, WASF2	188	7	18082	41.2204	0.900577	0.0794387	0.0775775
INTERPRO	IPR000571:Zinc finger, CCCH-type	5	2.42718	0.00223376	CNOT4, UNK, ZC3H7A, HELZ, ZFP36L2	193	59	20594	9.04277	0.529341	0.0471883	0.0446753
GOTERM_CC_DIRECT	GO:0030132~clathrin coat of coated pit	3	1.45631	0.00260793	DAB2, SYNJ1, EPS15L1	195	8	19662	37.8115	0.469829	0.0211079	0.0172859
GOTERM_CC_DIRECT	GO:0005829~cytosol	31	15.0485	0.00269278	GSK3B, RTKN, MAGED1, IRS1, WWC2, CTNND1, INPPL1, WASL, ZFP36L2, GLI3, EIF4ENIF1, TBK1, SUFU, TOM1, GIT1, FARP2, VASP, SEC16A, SCRIB, BAIAP2, ARFGAP3, RANGAP1, PTK2, BCR, DNAJA1, ENAH, TRAF7, ABI2, SYNJ1, TAB2, ARHGEF7	195	1784	19662	1.7521	0.480676	0.0211079	0.0172859
GOTERM_CC_DIRECT	GO:0005905~clathrin-coated pit	5	2.42718	0.00291177	DAB2, TNK2, AP2A1, EPS15L1, AP2M1	195	60	19662	8.40256	0.507664	0.0221113	0.0181076
INTERPRO	IPR000198:Rho GTPase-activating protein domain	5	2.42718	0.00336318	BCR, ARHGAP32, ARHGAP31, RALBP1, OPHN1	193	66	20594	8.08369	0.678675	0.066868	0.063307
GOTERM_CC_DIRECT	GO:0043197~dendritic spine	7	3.39806	0.0035364	ARHGAP32, GSK3B, SIPA1L1, OPHN1, CTNND1, ABL2, BAIAP2	195	148	19662	4.76902	0.577205	0.0260408	0.0213256
GOTERM_BP_DIRECT	GO:0022027~interkinetic nuclear migration	3	1.45631	0.00365116	PCM1, DOCK7, TACC2	188	9	18082	32.0603	0.979891	0.129859	0.126817
GOTERM_CC_DIRECT	GO:0043234~protein complex	15	7.28155	0.00389894	GSK3B, DTNA, MAGED1, AP2A1, BCR, PCM1, SIPA1L1, APC, SYNJ1, ZC3H12A, RIPK1, EPS8L2, ARHGEF7, CEP97, EIF4E	195	628	19662	2.40838	0.612986	0.0278659	0.0228203
GOTERM_BP_DIRECT	GO:0090090~negative regulation of canonical Wnt signaling pathway	6	2.91262	0.00415965	DAB2, APC, CTNND1, LZTS2, BICC1, GLI3	188	102	18082	5.6577	0.988342	0.143173	0.139818
INTERPRO	IPR017907:Zinc finger, RING-type, conserved site	7	3.39806	0.00430862	TRAF7, TRIM47, CBL, TRIM65, TRIM32, PDZRN3, TRIM56	193	163	20594	4.58241	0.766633	0.0800487	0.0757858
INTERPRO	IPR000331:Rap GTPase activating proteins domain	3	1.45631	0.00449978	SIPA1L1, SIPA1L2, SIPA1L3	193	11	20594	29.1013	0.781255	0.0800487	0.0757858
GOTERM_BP_DIRECT	GO:0007411~axon guidance	7	3.39806	0.00457699	VASP, ENAH, ABLIM1, EVL, NEO1, PTK2, GLI3	188	149	18082	4.51856	0.992549	0.152614	0.149038
GOTERM_BP_DIRECT	GO:0007049~cell cycle	15	7.28155	0.00478742	TSG101, URGCP, SPAG5, NDE1, CEP131, SPICE1, HAUS5, WASL, NEDD1, HAUS7, FAM175B, SPECC1L, SASS6, KIF2C, LZTS2	188	614	18082	2.3497	0.994055	0.154793	0.151167
INTERPRO	IPR004087:K Homology domain	4	1.94175	0.00529466	ANKRD17, FUBP3, ANKHD1, BICC1	193	38	20594	11.2321	0.83288	0.0824527	0.0780617
INTERPRO	IPR013323:SIAH-type domain	3	1.45631	0.00536674	TRAF7, PDZRN3, FBXO30	193	12	20594	26.6762	0.836912	0.0824527	0.0780617
INTERPRO	IPR001293:Zinc finger, TRAF-type	3	1.45631	0.00536674	TRAF7, PDZRN3, FBXO30	193	12	20594	26.6762	0.836912	0.0824527	0.0780617
GOTERM_BP_DIRECT	GO:0045176~apical protein localization	3	1.45631	0.00550278	NCKAP1, DLG5, SHROOM3	188	11	18082	26.2311	0.997242	0.170282	0.166293
GOTERM_BP_DIRECT	GO:0051017~actin filament bundle assembly	4	1.94175	0.00558564	EPS8, ABL2, BAIAP2, GAS7	188	35	18082	10.9921	0.997477	0.170282	0.166293
GOTERM_BP_DIRECT	GO:0007252~I-kappaB phosphorylation	3	1.45631	0.00655862	ERC1, IKBKAP, MAP3K7	188	12	18082	24.0452	0.999113	0.189137	0.184705
GOTERM_BP_DIRECT	GO:0048009~insulin-like growth factor receptor signaling pathway	3	1.45631	0.00655862	GIGYF1, IRS1, GIGYF2	188	12	18082	24.0452	0.999113	0.189137	0.184705
GOTERM_BP_DIRECT	GO:0016192~vesicle-mediated transport	8	3.8835	0.00679224	SEC16B, TRIP10, NCK2, MIA3, AP2A1, ARFGAP3, SEC23B, AP2M1	188	213	18082	3.61243	0.99931	0.190719	0.18625
GOTERM_CC_DIRECT	GO:0005845~mRNA cap binding complex	3	1.45631	0.00703296	CYFIP1, EIF4E2, EIF4E	195	13	19662	23.2686	0.820045	0.0488289	0.0399874
GOTERM_BP_DIRECT	GO:0006888~ER to Golgi vesicle-mediated transport	5	2.42718	0.0087178	SEC24B, MIA3, SEC24D, SEC24C, SEC23B	188	78	18082	6.16544	0.999913	0.237969	0.232394
GOTERM_CC_DIRECT	GO:0048471~perinuclear region of cytoplasm	15	7.28155	0.0089085	CYFIP1, GSK3B, KIRREL, CASC3, ZDHHC8, CBL, RANGAP1, PTK2, DNAJA1, TRAF7, DAB2, APC, FAT1, SEC23B, EIF4E	195	692	19662	2.18564	0.886331	0.0594741	0.0487051
GOTERM_BP_DIRECT	GO:0032886~regulation of microtubule-based process	3	1.45631	0.00892106	GSK3B, APC, TACC2	188	14	18082	20.6102	0.99993	0.237969	0.232394
GOTERM_CC_DIRECT	GO:0043005~neuron projection	11	5.33981	0.00905572	EPS8, CYFIP1, RALBP1, SIPA1L1, APC, SYNJ1, SH3KBP1, ABI1, BAIAP2, ARHGEF7, GIT1	195	420	19662	2.64081	0.890361	0.0594741	0.0487051
INTERPRO	IPR004088:K Homology domain, type 1	4	1.94175	0.00957373	ANKRD17, FUBP3, ANKHD1, BICC1	193	47	20594	9.08125	0.96091	0.129546	0.122647
GOTERM_CC_DIRECT	GO:0000777~condensed chromosome kinetochore	5	2.42718	0.00959984	NUP133, SPAG5, NDE1, KIF2C, RANGAP1	195	84	19662	6.00183	0.90406	0.0613885	0.0502729
INTERPRO	IPR008936:Rho GTPase activation protein	5	2.42718	0.00965981	BCR, ARHGAP32, ARHGAP31, RALBP1, OPHN1	193	89	20594	5.99464	0.962038	0.129546	0.122647
INTERPRO	IPR001245:Serine-threonine/tyrosine-protein kinase catalytic domain	6	2.91262	0.00984224	TNK2, ABL2, ROR1, RIPK1, MAP3K7, PTK2	193	139	20594	4.60596	0.964324	0.129546	0.122647
GOTERM_BP_DIRECT	GO:0045197~establishment or maintenance of epithelial cell apical/basal polarity	3	1.45631	0.010224	DLG5, FAT1, SCRIB	188	15	18082	19.2362	0.999983	0.262849	0.25669
GOTERM_BP_DIRECT	GO:0007275~multicellular organism development	20	9.70874	0.0103464	MKL2, CYFIP1, GSK3B, NDE1, DOCK7, CEP131, MINK1, SHROOM3, NAV1, SCRIB, PTK2, BICC1, ENAH, DAB2, SUFU, CNOT2, ZC3H12A, PDLIM7, PHACTR4, GAS7	188	1029	18082	1.8694	0.999985	0.262849	0.25669
GOTERM_BP_DIRECT	GO:0006886~intracellular protein transport	8	3.8835	0.0106099	USP6NL, SEC24B, TOM1, AP2A1, SEC24D, SEC24C, SEC23B, AP2M1	188	232	18082	3.31658	0.999989	0.263274	0.257106
GOTERM_CC_DIRECT	GO:0030014~CCR4-NOT complex	3	1.45631	0.010612	CNOT4, CNOT2, PATL1	195	16	19662	18.9058	0.925166	0.0661206	0.0541482
INTERPRO	IPR000299:FERM domain	4	1.94175	0.0107316	FARP2, TLN2, PTPN14, PTK2	193	49	20594	8.71058	0.973645	0.129546	0.122647
INTERPRO	IPR019749:Band 4.1 domain	4	1.94175	0.0107316	FARP2, TLN2, PTPN14, PTK2	193	49	20594	8.71058	0.973645	0.129546	0.122647
INTERPRO	IPR019748:FERM central domain	4	1.94175	0.0107316	FARP2, TLN2, PTPN14, PTK2	193	49	20594	8.71058	0.973645	0.129546	0.122647
INTERPRO	IPR015940:Ubiquitin-associated/translation elongation factor EF1B, N-terminal, eukaryote	4	1.94175	0.0113396	SIK3, UBAP2, CBL, SQSTM1	193	50	20594	8.53637	0.978577	0.132166	0.125127
GOTERM_BP_DIRECT	GO:0001701~in utero embryonic development	9	4.36893	0.01277	MKL2, NCKAP1, DAB2, BRK1, SEC24D, EIF4E2, SEC24C, TANC2, GLI3	188	299	18082	2.89508	0.999999	0.309673	0.302418
GOTERM_BP_DIRECT	GO:0048488~synaptic vesicle endocytosis	3	1.45631	0.0130645	SYNJ1, OPHN1, SCRIB	188	17	18082	16.9731	0.999999	0.309773	0.302515
INTERPRO	IPR008266:Tyrosine-protein kinase, active site	5	2.42718	0.0138668	PEAK1, TNK2, ABL2, ROR1, PTK2	193	99	20594	5.38912	0.990957	0.156232	0.147912
GOTERM_BP_DIRECT	GO:0051056~regulation of small GTPase mediated signal transduction	3	1.45631	0.0145985	SIPA1L1, SIPA1L2, SIPA1L3	188	18	18082	16.0301	1	0.338622	0.330688
GOTERM_CC_DIRECT	GO:0035371~microtubule plus-end	3	1.45631	0.014832	APC, SPAG5, KIF2C	195	19	19662	15.9206	0.973515	0.0901047	0.0737894
INTERPRO	IPR011009:Protein kinase-like domain	12	5.82524	0.015486	GSK3B, TBK1, PEAK1, TNK2, MINK1, SIK3, ABL2, ROR1, RIPK1, PIK3C2A, MAP3K7, PTK2	193	556	20594	2.30298	0.994803	0.168848	0.159856
GOTERM_BP_DIRECT	GO:0010592~positive regulation of lamellipodium assembly	3	1.45631	0.0162062	NCKAP1, BRK1, WASF2	188	19	18082	15.1865	1	0.367413	0.358805
GOTERM_BP_DIRECT	GO:0031532~actin cytoskeleton reorganization	4	1.94175	0.0165994	FARP2, EPS8, SIPA1L1, MINK1	188	52	18082	7.39853	1	0.367413	0.358805
GOTERM_BP_DIRECT	GO:0006468~protein phosphorylation	13	6.31068	0.0168728	GSK3B, TNK2, MINK1, CBL, PTK2, BCR, TBK1, PEAK1, SIK3, ABL2, ROR1, RIPK1, MAP3K7	188	576	18082	2.17075	1	0.367413	0.358805
INTERPRO	IPR009060:UBA-like	4	1.94175	0.016913	TNK2, UBAP2, CBL, SQSTM1	193	58	20594	7.35894	0.996812	0.174255	0.164975
GOTERM_CC_DIRECT	GO:0016023~cytoplasmic, membrane-bounded vesicle	6	2.91262	0.0170256	USP6NL, TRAF7, WIPF1, ABL2, WASL, PTPN23	195	151	19662	4.00652	0.984592	0.100908	0.0826363
GOTERM_BP_DIRECT	GO:0000226~microtubule cytoskeleton organization	5	2.42718	0.017607	DOCK7, TACC2, PHLDB2, PTK2, CAMSAP2	188	96	18082	5.00942	1	0.374198	0.36543
GOTERM_BP_DIRECT	GO:0007520~myoblast fusion	3	1.45631	0.0178857	TANC1, GSK3B, NEO1	188	20	18082	14.4271	1	0.374198	0.36543
INTERPRO	IPR001841:Zinc finger, RING-type	8	3.8835	0.0180375	CNOT4, TRAF7, TRIM47, CBL, TRIM65, TRIM32, PDZRN3, TRIM56	193	286	20594	2.98475	0.997832	0.174255	0.164975
INTERPRO	IPR024880:COPII coat assembly protein, Sec16	2	0.970874	0.0185597	SEC16B, SEC16A	193	2	20594	106.705	0.998188	0.174255	0.164975
INTERPRO	IPR017354:Vasodilator-stimulated phosphoprotein	2	0.970874	0.0185597	VASP, EVL	193	2	20594	106.705	0.998188	0.174255	0.164975
INTERPRO	IPR024340:Sec16, central conserved domain	2	0.970874	0.0185597	SEC16B, SEC16A	193	2	20594	106.705	0.998188	0.174255	0.164975
GOTERM_BP_DIRECT	GO:0002244~hematopoietic progenitor cell differentiation	5	2.42718	0.0188462	DOCK7, PRRC2C, ARHGEF7, DOCK1, SIPA1L3	188	98	18082	4.90719	1	0.38671	0.377649
INTERPRO	IPR001164:Arf GTPase activating protein	3	1.45631	0.0192372	SMAP2, ARFGAP3, GIT1	193	23	20594	13.918	0.998564	0.175734	0.166375
GOTERM_CC_DIRECT	GO:1990723~cytoplasmic periphery of the nuclear pore complex	2	0.970874	0.0196366	RANBP2, RANGAP1	195	2	19662	100.831	0.991927	0.113612	0.0930403
GOTERM_CC_DIRECT	GO:0015630~microtubule cytoskeleton	6	2.91262	0.0203632	OFD1, SPECC1L, CEP131, NAV1, KIF2C, TACC2	195	158	19662	3.82902	0.993258	0.115076	0.094239
GOTERM_BP_DIRECT	GO:0030030~cell projection organization	6	2.91262	0.0204607	OFD1, PCM1, CEP131, PTPN23, CEP97, SNAP29	188	151	18082	3.82176	1	0.40659	0.397063
GOTERM_BP_DIRECT	GO:0051171~regulation of nitrogen compound metabolic process	2	0.970874	0.0205772	BCR, APC	188	2	18082	96.1809	1	0.40659	0.397063
INTERPRO	IPR001331:Guanine-nucleotide dissociation stimulator, CDC24, conserved site	3	1.45631	0.0208589	BCR, DNMBP, ARHGEF7	193	24	20594	13.3381	0.999178	0.180777	0.17115
INTERPRO	IPR019747:FERM conserved site	3	1.45631	0.0208589	FARP2, TLN2, PTPN14	193	24	20594	13.3381	0.999178	0.180777	0.17115
GOTERM_BP_DIRECT	GO:0051497~negative regulation of stress fiber assembly	3	1.45631	0.0214541	PPFIA1, PHLDB2, WASF2	188	22	18082	13.1156	1	0.41621	0.406458
INTERPRO	IPR000980:SH2 domain	5	2.42718	0.0214706	BCAR3, NCK2, INPPL1, ABL2, CBL	193	113	20594	4.72145	0.999334	0.181427	0.171765
INTERPRO	IPR002110:Ankyrin repeat	7	3.39806	0.0220953	ANKRD17, TANC1, PPP1R13L, CASKIN2, GIT1, TANC2, ANKHD1	193	232	20594	3.21954	0.999463	0.182152	0.172451
GOTERM_CC_DIRECT	GO:0036064~ciliary basal body	5	2.42718	0.0229241	OFD1, NEDD1, PCM1, IRS1, PTPN23	195	109	19662	4.62526	0.996431	0.124554	0.102001
INTERPRO	IPR000719:Protein kinase, catalytic domain	11	5.33981	0.0229476	GSK3B, TBK1, PEAK1, TNK2, MINK1, SIK3, ABL2, ROR1, RIPK1, MAP3K7, PTK2	193	515	20594	2.27913	0.9996	0.184674	0.174839
GOTERM_CC_DIRECT	GO:0045211~postsynaptic membrane	7	3.39806	0.0230655	BCR, ARHGAP32, TANC1, SIPA1L1, MINK1, ABI1, SCRIB	195	222	19662	3.17935	0.996554	0.124554	0.102001
GOTERM_BP_DIRECT	GO:0016055~Wnt signaling pathway	7	3.39806	0.0235746	GSK3B, DAB2, APC, CTNND1, ROR1, AMOTL2, LZTS2	188	213	18082	3.16087	1	0.449181	0.438657
INTERPRO	IPR000727:Target SNARE coiled-coil domain	3	1.45631	0.024266	ABI2, ABI1, SNAP29	193	26	20594	12.3121	0.999746	0.184796	0.174954
GOTERM_CC_DIRECT	GO:0031965~nuclear membrane	7	3.39806	0.0247696	RANBP2, PCM1, NUP133, APC, CEP131, CEP170, RANGAP1	195	226	19662	3.12308	0.997745	0.130848	0.107155
INTERPRO	IPR020683:Ankyrin repeat-containing domain	7	3.39806	0.0263126	ANKRD17, TANC1, PPP1R13L, CASKIN2, GIT1, TANC2, ANKHD1	193	242	20594	3.0865	0.999875	0.184796	0.174954
GOTERM_BP_DIRECT	GO:0003382~epithelial cell morphogenesis	3	1.45631	0.027306	FAT1, SCRIB, SIPA1L3	188	25	18082	11.5417	1	0.502337	0.490567
GOTERM_BP_DIRECT	GO:0048593~camera-type eye morphogenesis	3	1.45631	0.027306	FAT1, SCRIB, GLI3	188	25	18082	11.5417	1	0.502337	0.490567
INTERPRO	IPR019770:Eukaryotic translation initiation factor 4E (eIF-4E), conserved site	2	0.970874	0.0277107	EIF4E2, EIF4E	193	3	20594	71.1364	0.999923	0.184796	0.174954
INTERPRO	IPR024845:Nance-Horan syndrome protein family	2	0.970874	0.0277107	NHSL2, NHSL1	193	3	20594	71.1364	0.999923	0.184796	0.174954
INTERPRO	IPR009738:BAT2, N-terminal	2	0.970874	0.0277107	PRRC2C, PRRC2A	193	3	20594	71.1364	0.999923	0.184796	0.174954
INTERPRO	IPR012849:Abl-interactor, homeo-domain homologous domain	2	0.970874	0.0277107	ABI2, ABI1	193	3	20594	71.1364	0.999923	0.184796	0.174954
INTERPRO	IPR014797:CKK domain	2	0.970874	0.0277107	CAMSAP1, CAMSAP2	193	3	20594	71.1364	0.999923	0.184796	0.174954
INTERPRO	IPR011033:PRC-barrel-like	2	0.970874	0.0277107	CAMSAP1, CAMSAP2	193	3	20594	71.1364	0.999923	0.184796	0.174954
INTERPRO	IPR018979:FERM, N-terminal	3	1.45631	0.0278834	FARP2, TLN2, PTPN14	193	28	20594	11.4326	0.999927	0.184796	0.174954
GOTERM_CC_DIRECT	GO:0034750~Scrib-APC-beta-catenin complex	2	0.970874	0.0293106	APC, SCRIB	195	3	19662	67.2205	0.999275	0.14719	0.120538
GOTERM_CC_DIRECT	GO:0005884~actin filament	4	1.94175	0.0296803	FKBP15, WIPF1, WIPF2, GAS7	195	68	19662	5.93122	0.999339	0.14719	0.120538
GOTERM_CC_DIRECT	GO:0031234~extrinsic component of cytoplasmic side of plasma membrane	4	1.94175	0.0296803	DTNA, TNK2, ABL2, PTK2	195	68	19662	5.93122	0.999339	0.14719	0.120538
GOTERM_BP_DIRECT	GO:0018108~peptidyl-tyrosine phosphorylation	4	1.94175	0.0297787	ABI2, ABI1, ABL2, PTK2	188	65	18082	5.91882	1	0.516261	0.504164
GOTERM_BP_DIRECT	GO:0045218~zonula adherens maintenance	2	0.970874	0.0307073	KIFC3, PLEKHA7	188	3	18082	64.1206	1	0.516261	0.504164
GOTERM_BP_DIRECT	GO:0021775~smoothened signaling pathway involved in ventral spinal cord interneuron specification	2	0.970874	0.0307073	SUFU, GLI3	188	3	18082	64.1206	1	0.516261	0.504164
GOTERM_BP_DIRECT	GO:0021776~smoothened signaling pathway involved in spinal cord motor neuron cell fate specification	2	0.970874	0.0307073	SUFU, GLI3	188	3	18082	64.1206	1	0.516261	0.504164
GOTERM_BP_DIRECT	GO:0044337~canonical Wnt signaling pathway involved in positive regulation of apoptotic process	2	0.970874	0.0307073	GSK3B, APC	188	3	18082	64.1206	1	0.516261	0.504164
GOTERM_BP_DIRECT	GO:0032880~regulation of protein localization	4	1.94175	0.030966	NCKAP1, TRAF7, SIK3, WASL	188	66	18082	5.82914	1	0.516261	0.504164
GOTERM_CC_DIRECT	GO:0070062~extracellular exosome	37	17.9612	0.0313038	ITSN2, NCKAP1, CYFIP1, TSG101, DCTN2, CTNND1, BRK1, WASL, PTPN23, PIK3C2A, SOGA1, EPS8, TOM1, SERPINH1, EPS8L2, EIF4E, WASF2, RPS13, AP2M1, CNTLN, VASP, KIRREL, MINK1, SCRIB, BAIAP2, PLEKHA7, PRRC2A, BCR, DNAJA1, DAB2, RPS28, ABI1, TRIP10, FAT1, EIF3H, KIFC3, SQSTM1	195	2674	19662	1.39519	0.99956	0.152137	0.124589
GOTERM_BP_DIRECT	GO:0007163~establishment or maintenance of cell polarity	3	1.45631	0.0315221	GSK3B, APC, FAT1	188	27	18082	10.6868	1	0.516772	0.504664
INTERPRO	IPR001781:Zinc finger, LIM-type	4	1.94175	0.0319129	ABLIM1, FHL3, LPP, PDLIM7	193	74	20594	5.76782	0.999982	0.207434	0.196387
GOTERM_BP_DIRECT	GO:0060271~cilium morphogenesis	6	2.91262	0.0319653	OFD1, PCM1, ABLIM1, CEP131, PTPN23, SNAP29	188	170	18082	3.39462	1	0.516772	0.504664
INTERPRO	IPR001715:Calponin homology domain	4	1.94175	0.0341491	SPECC1L, ARHGEF7, CAMSAP1, CAMSAP2	193	76	20594	5.61603	0.999992	0.217781	0.206183
GOTERM_BP_DIRECT	GO:0000165~MAPK cascade	4	1.94175	0.0346751	DOK1, MAP3K7, ZFP36L2, PTK2	188	69	18082	5.5757	1	0.552213	0.539275
GOTERM_CC_DIRECT	GO:0043231~intracellular membrane-bounded organelle	14	6.79612	0.0356561	SEC16B, IRS1, CEP131, MIA3, RANGAP1, PATL1, PRRC2A, DNAJA1, TRAF7, EIF4ENIF1, DAB2, TRIP10, CCDC53, SEC23B	195	751	19662	1.87967	0.999853	0.169891	0.139129
GOTERM_BP_DIRECT	GO:0007264~small GTPase mediated signal transduction	7	3.39806	0.0363012	BCAR3, ARHGAP32, ARHGAP31, RALBP1, DOCK7, ARHGEF7, DOCK1	188	236	18082	2.85282	1	0.569608	0.556262
INTERPRO	IPR001040:Translation Initiation factor eIF- 4e	2	0.970874	0.0367768	EIF4E2, EIF4E	193	4	20594	53.3523	0.999997	0.221974	0.210153
INTERPRO	IPR003169:GYF	2	0.970874	0.0367768	GIGYF1, GIGYF2	193	4	20594	53.3523	0.999997	0.221974	0.210153
INTERPRO	IPR013585:Protocadherin	2	0.970874	0.0367768	PCDH7, PCDH1	193	4	20594	53.3523	0.999997	0.221974	0.210153
GOTERM_CC_DIRECT	GO:0044614~nuclear pore cytoplasmic filaments	2	0.970874	0.0388896	RANBP2, RANGAP1	195	4	19662	50.4154	0.999935	0.181734	0.148828
INTERPRO	IPR008974:TRAF-like	3	1.45631	0.0399102	TRAF7, PDZRN3, FBXO30	193	34	20594	9.41512	0.999999	0.23666	0.224057
GOTERM_BP_DIRECT	GO:0090630~activation of GTPase activity	4	1.94175	0.0399613	USP6NL, SIPA1L1, DOCK7, SCRIB	188	73	18082	5.27018	1	0.603642	0.589499
GOTERM_CC_DIRECT	GO:0030496~midbody	5	2.42718	0.0400045	SVIL, SPAG5, FAM175B, CTNND1, LZTS2	195	130	19662	3.87811	0.999951	0.183417	0.150206
GOTERM_BP_DIRECT	GO:2000370~positive regulation of clathrin-mediated endocytosis	2	0.970874	0.0407331	DAB2, WASL	188	4	18082	48.0904	1	0.603642	0.589499
GOTERM_BP_DIRECT	GO:0021747~cochlear nucleus development	2	0.970874	0.0407331	SEC24B, SCRIB	188	4	18082	48.0904	1	0.603642	0.589499
GOTERM_BP_DIRECT	GO:0071896~protein localization to adherens junction	2	0.970874	0.0407331	DLG5, SCRIB	188	4	18082	48.0904	1	0.603642	0.589499
GOTERM_CC_DIRECT	GO:0005923~bicellular tight junction	5	2.42718	0.0409584	VASP, APC, CTNND1, AMOTL2, TJP2	195	131	19662	3.8485	0.999961	0.184313	0.150939
GOTERM_BP_DIRECT	GO:0046777~protein autophosphorylation	6	2.91262	0.0417403	BCR, GSK3B, PEAK1, MINK1, RIPK1, PTK2	188	183	18082	3.15347	1	0.610094	0.5958
GOTERM_BP_DIRECT	GO:0051297~centrosome organization	3	1.45631	0.0430787	PCM1, HAUS7, HAUS5	188	32	18082	9.01695	1	0.621148	0.606594
GOTERM_BP_DIRECT	GO:1900026~positive regulation of substrate adhesion-dependent cell spreading	3	1.45631	0.045553	DAB2, ARHGEF7, DOCK1	188	33	18082	8.74371	1	0.648067	0.632883
INTERPRO	IPR023398:Translation Initiation factor eIF- 4e-like domain	2	0.970874	0.0457587	EIF4E2, EIF4E	193	5	20594	42.6819	1	0.262133	0.248174
INTERPRO	IPR027370:RING-type zinc-finger, LisH dimerisation motif	3	1.45631	0.0465325	TRAF7, TRIM32, TRIM56	193	37	20594	8.65173	1	0.262133	0.248174
INTERPRO	IPR000253:Forkhead-associated (FHA) domain	3	1.45631	0.0465325	PHLDB1, CEP170B, CEP170	193	37	20594	8.65173	1	0.262133	0.248174
GOTERM_CC_DIRECT	GO:0000139~Golgi membrane	9	4.36893	0.047051	ARHGAP32, SEC16B, SEC16A, MIA3, ERC1, WASL, ARFGAP3, SNAP29, SEC23B	195	403	19662	2.2518	0.999992	0.204831	0.167742
GOTERM_CC_DIRECT	GO:0005794~Golgi apparatus	19	9.2233	0.0472039	USP6NL, SEC16B, SEC16A, MINK1, INPPL1, PDE4DIP, ZDHHC8, ARFGAP3, PIK3C2A, BICD2, ARHGAP32, DNMBP, TRIP10, ERC1, KIFC3, SEC23B, SNAP29, NEO1, SH3D19	195	1190	19662	1.6099	0.999992	0.204831	0.167742
GOTERM_BP_DIRECT	GO:0090307~mitotic spindle assembly	3	1.45631	0.0506538	OFD1, FAM175B, SPICE1	188	35	18082	8.24407	1	0.684175	0.668144
GOTERM_BP_DIRECT	GO:0048208~COPII vesicle coating	2	0.970874	0.0506558	SEC16B, SEC16A	188	5	18082	38.4723	1	0.684175	0.668144
GOTERM_BP_DIRECT	GO:1904261~positive regulation of basement membrane assembly involved in embryonic body morphogenesis	2	0.970874	0.0506558	PHLDB1, PHLDB2	188	5	18082	38.4723	1	0.684175	0.668144
GOTERM_BP_DIRECT	GO:0071800~podosome assembly	2	0.970874	0.0506558	FARP2, SH3PXD2A	188	5	18082	38.4723	1	0.684175	0.668144
GOTERM_CC_DIRECT	GO:0000775~chromosome, centromeric region	5	2.42718	0.0512036	NUP133, SPAG5, NDE1, KIF2C, RANGAP1	195	141	19662	3.57556	0.999997	0.218289	0.178763
GOTERM_BP_DIRECT	GO:0048015~phosphatidylinositol-mediated signaling	3	1.45631	0.0532777	SYNJ1, IRS1, PIK3C2A	188	36	18082	8.01507	1	0.706272	0.689724
INTERPRO	IPR001660:Sterile alpha motif domain	4	1.94175	0.053406	CASKIN2, PPFIA1, INPPL1, BICC1	193	91	20594	4.69031	1	0.2954	0.279669
GOTERM_BP_DIRECT	GO:0016310~phosphorylation	12	5.82524	0.0536158	BCR, GSK3B, TBK1, PEAK1, TNK2, MINK1, SIK3, ABL2, RIPK1, PIK3C2A, MAP3K7, PTK2	188	612	18082	1.8859	1	0.706272	0.689724
GOTERM_CC_DIRECT	GO:0005938~cell cortex	5	2.42718	0.0545196	EPS8, ARHGAP32, APC, TRIP10, ARHGEF7	195	144	19662	3.50107	0.999999	0.226217	0.185256
INTERPRO	IPR022613:Calmodulin-regulated spectrin-associated protein, CH domain	2	0.970874	0.0546574	CAMSAP1, CAMSAP2	193	6	20594	35.5682	1	0.2954	0.279669
GOTERM_CC_DIRECT	GO:0030425~dendrite	10	4.85437	0.0549251	TANC1, GSK3B, ABI2, APC, OPHN1, TNK2, MINK1, RANGAP1, DLGAP4, CPEB4	195	490	19662	2.05777	0.999999	0.226217	0.185256
INTERPRO	IPR011042:Six-bladed beta-propeller, TolB-like	3	1.45631	0.0559338	IKBKAP, TRIM32, TRIM56	193	41	20594	7.80766	1	0.2954	0.279669
INTERPRO	IPR006020:Phosphotyrosine interaction domain	3	1.45631	0.0559338	EPS8, DAB2, EPS8L2	193	41	20594	7.80766	1	0.2954	0.279669
GOTERM_BP_DIRECT	GO:0031175~neuron projection development	5	2.42718	0.0563816	MKL2, APC, DOCK7, CAMSAP1, CAMSAP2	188	139	18082	3.45974	1	0.733649	0.716459
GOTERM_BP_DIRECT	GO:0030335~positive regulation of cell migration	6	2.91262	0.059985	DAB2, APC, IRS1, IKBKAP, TRIM32, PTK2	188	203	18082	2.84278	1	0.753378	0.735726
GOTERM_BP_DIRECT	GO:0002093~auditory receptor cell morphogenesis	2	0.970874	0.0604765	SEC24B, SCRIB	188	6	18082	32.0603	1	0.753378	0.735726
GOTERM_BP_DIRECT	GO:2000766~negative regulation of cytoplasmic translation	2	0.970874	0.0604765	UNK, CPEB4	188	6	18082	32.0603	1	0.753378	0.735726
GOTERM_BP_DIRECT	GO:0033077~T cell differentiation in thymus	3	1.45631	0.0614282	APC, ZFP36L2, GLI3	188	39	18082	7.39853	1	0.753378	0.735726
GOTERM_BP_DIRECT	GO:0043124~negative regulation of I-kappaB kinase/NF-kappaB signaling	3	1.45631	0.0614282	TNIP1, ZC3H12A, RIPK1	188	39	18082	7.39853	1	0.753378	0.735726
INTERPRO	IPR004018:RPEL repeat	2	0.970874	0.0634735	MKL2, PHACTR4	193	7	20594	30.487	1	0.330062	0.312485
GOTERM_BP_DIRECT	GO:0007492~endoderm development	3	1.45631	0.0642339	ANKRD17, NCKAP1, DAB2	188	40	18082	7.21356	1	0.77592	0.75774
GOTERM_BP_DIRECT	GO:0007059~chromosome segregation	4	1.94175	0.0648592	SPAG5, NDE1, FAM175B, KIF2C	188	89	18082	4.32273	1	0.77592	0.75774
INTERPRO	IPR002035:von Willebrand factor, type A	4	1.94175	0.0653975	SEC24B, SEC24D, SEC24C, SEC23B	193	99	20594	4.3113	1	0.334915	0.317079
GOTERM_BP_DIRECT	GO:0007155~cell adhesion	10	4.85437	0.0654478	FARP2, CTNND1, SPECC1L, INPPL1, ABL2, TLN2, PCDH19, NEO1, LPP, PTK2	188	485	18082	1.98311	1	0.77592	0.75774
GOTERM_CC_DIRECT	GO:0045180~basal cortex	2	0.970874	0.0670661	PHLDB1, PHLDB2	195	7	19662	28.8088	1	0.271618	0.222436
GOTERM_BP_DIRECT	GO:0038083~peptidyl-tyrosine autophosphorylation	3	1.45631	0.067082	TNK2, ABL2, PTK2	188	41	18082	7.03762	1	0.7802	0.761919
GOTERM_BP_DIRECT	GO:2000096~positive regulation of Wnt signaling pathway, planar cell polarity pathway	2	0.970874	0.070196	DAB2, ABL2	188	7	18082	27.4802	1	0.7802	0.761919
GOTERM_BP_DIRECT	GO:0035735~intraciliary transport involved in cilium morphogenesis	2	0.970874	0.070196	PCM1, CEP131	188	7	18082	27.4802	1	0.7802	0.761919
GOTERM_BP_DIRECT	GO:0051988~regulation of attachment of spindle microtubules to kinetochore	2	0.970874	0.070196	APC, SPAG5	188	7	18082	27.4802	1	0.7802	0.761919
GOTERM_BP_DIRECT	GO:1903077~negative regulation of protein localization to plasma membrane	2	0.970874	0.070196	DAB2, AP2M1	188	7	18082	27.4802	1	0.7802	0.761919
GOTERM_BP_DIRECT	GO:0097062~dendritic spine maintenance	2	0.970874	0.070196	TANC1, ABL2	188	7	18082	27.4802	1	0.7802	0.761919
GOTERM_CC_DIRECT	GO:0005622~intracellular	23	11.165	0.0703723	BCAR3, RANBP2, RALBP1, IRS1, DOCK7, CEP131, MIA3, PIK3C2A, BCR, DOK1, ARHGAP31, RPS28, ABI1, TOM1, TRIM47, ARHGEF7, MAP3K7, TRIM32, TRIM65, WASF2, RPS13, PHACTR4, TRIM56	195	1599	19662	1.45035	1	0.280335	0.229575
INTERPRO	IPR003128:Villin headpiece	2	0.970874	0.0722078	SVIL, ABLIM1	193	8	20594	26.6762	1	0.353714	0.334877
INTERPRO	IPR002343:Paraneoplastic encephalomyelitis antigen	2	0.970874	0.0722078	RBMS1, RBMS2	193	8	20594	26.6762	1	0.353714	0.334877
INTERPRO	IPR013625:Tensin phosphotyrosine-binding domain	2	0.970874	0.0722078	EPS8, EPS8L2	193	8	20594	26.6762	1	0.353714	0.334877
GOTERM_BP_DIRECT	GO:0006915~apoptotic process	11	5.33981	0.0725919	TRAF7, DAB2, RTKN, SH3KBP1, PPP1R13L, ZC3H12A, PRUNE2, RIPK1, DOCK1, MAP3K7, SQSTM1	188	570	18082	1.85612	1	0.793727	0.77513
GOTERM_BP_DIRECT	GO:0048813~dendrite morphogenesis	3	1.45631	0.0729009	MINK1, ABI1, ABL2	188	43	18082	6.71029	1	0.793727	0.77513
GOTERM_CC_DIRECT	GO:0005769~early endosome	6	2.91262	0.0731886	TSG101, FKBP15, TOM1, CCDC53, PTPN23, WASF2	195	226	19662	2.67692	1	0.286852	0.234912
INTERPRO	IPR000504:RNA recognition motif domain	6	2.91262	0.0744846	CNOT4, MARF1, SYNJ1, RBMS1, RBMS2, CPEB4	193	241	20594	2.65655	1	0.359654	0.340501
GOTERM_CC_DIRECT	GO:0070652~HAUS complex	2	0.970874	0.0762744	HAUS7, HAUS5	195	8	19662	25.2077	1	0.294201	0.24093
INTERPRO	IPR017441:Protein kinase, ATP binding site	8	3.8835	0.0766611	GSK3B, TBK1, TNK2, MINK1, SIK3, ABL2, MAP3K7, PTK2	193	394	20594	2.16659	1	0.36495	0.345515
GOTERM_BP_DIRECT	GO:0007173~epidermal growth factor receptor signaling pathway	3	1.45631	0.0788758	ABL2, CBL, PTK2	188	45	18082	6.41206	1	0.818877	0.799691
GOTERM_CC_DIRECT	GO:0031982~vesicle	5	2.42718	0.0795911	EPS8, DCTN2, EPS8L2, PIK3C2A, LZTS2	195	164	19662	3.07411	1	0.302197	0.247478
GOTERM_BP_DIRECT	GO:1904628~cellular response to phorbol 13-acetate 12-myristate	2	0.970874	0.0798156	ZC3H12A, ZFP36L2	188	8	18082	24.0452	1	0.818877	0.799691
GOTERM_BP_DIRECT	GO:0021513~spinal cord dorsal/ventral patterning	2	0.970874	0.0798156	SUFU, GLI3	188	8	18082	24.0452	1	0.818877	0.799691
GOTERM_BP_DIRECT	GO:2000643~positive regulation of early endosome to late endosome transport	2	0.970874	0.0798156	DAB2, PTPN23	188	8	18082	24.0452	1	0.818877	0.799691
GOTERM_BP_DIRECT	GO:1900246~positive regulation of RIG-I signaling pathway	2	0.970874	0.0798156	ANKRD17, PUM1	188	8	18082	24.0452	1	0.818877	0.799691
GOTERM_BP_DIRECT	GO:0043615~astrocyte cell migration	2	0.970874	0.0798156	SCRIB, ARHGEF7	188	8	18082	24.0452	1	0.818877	0.799691
INTERPRO	IPR001683:Phox homologous domain	3	1.45631	0.0819336	ARHGAP32, SH3PXD2A, PIK3C2A	193	51	20594	6.27674	1	0.379364	0.359161
INTERPRO	IPR001202:WW domain	3	1.45631	0.0819336	WWC2, PLEKHA7, GAS7	193	51	20594	6.27674	1	0.379364	0.359161
INTERPRO	IPR014352:FERM/acyl-CoA-binding protein, 3-helical bundle	3	1.45631	0.0847063	FARP2, TLN2, PTPN14	193	52	20594	6.15604	1	0.381743	0.361414
INTERPRO	IPR008984:SMAD/FHA domain	3	1.45631	0.0847063	PHLDB1, CEP170B, CEP170	193	52	20594	6.15604	1	0.381743	0.361414
GOTERM_CC_DIRECT	GO:0008385~IkappaB kinase complex	2	0.970874	0.0853922	ERC1, MAP3K7	195	9	19662	22.4068	1	0.319236	0.261432
GOTERM_CC_DIRECT	GO:0000922~spindle pole	4	1.94175	0.0875173	NEDD1, SPAG5, FAM175B, CSPP1	195	106	19662	3.80493	1	0.322223	0.263878
GOTERM_BP_DIRECT	GO:0010942~positive regulation of cell death	3	1.45631	0.0881114	ZC3H12A, RIPK1, LZTS2	188	48	18082	6.0113	1	0.882608	0.861928
GOTERM_BP_DIRECT	GO:0010470~regulation of gastrulation	2	0.970874	0.0893361	PHLDB1, PHLDB2	188	9	18082	21.3735	1	0.882608	0.861928
GOTERM_BP_DIRECT	GO:0051983~regulation of chromosome segregation	2	0.970874	0.0893361	KIF2C, PUM1	188	9	18082	21.3735	1	0.882608	0.861928
GOTERM_BP_DIRECT	GO:0051127~positive regulation of actin nucleation	2	0.970874	0.0893361	WIPF1, WIPF2	188	9	18082	21.3735	1	0.882608	0.861928
INTERPRO	IPR000300:Inositol polyphosphate-related phosphatase	2	0.970874	0.089434	SYNJ1, INPPL1	193	10	20594	21.3409	1	0.397746	0.376564
INTERPRO	IPR013761:Sterile alpha motif/pointed domain	4	1.94175	0.0908423	CASKIN2, PPFIA1, INPPL1, BICC1	193	114	20594	3.74402	1	0.398762	0.377526
INTERPRO	IPR020894:Cadherin conserved site	4	1.94175	0.0926668	PCDH7, FAT1, PCDH19, PCDH1	193	115	20594	3.71147	1	0.398789	0.377552
GOTERM_CC_DIRECT	GO:0005871~kinesin complex	3	1.45631	0.0932435	NDE1, KIF2C, KIFC3	195	52	19662	5.81716	1	0.338182	0.276947
GOTERM_BP_DIRECT	GO:0008286~insulin receptor signaling pathway	3	1.45631	0.0976498	IRS1, BAIAP2, SOGA1	188	51	18082	5.6577	1	0.940853	0.918809
INTERPRO	IPR026791:Dedicator of cytokinesis	2	0.970874	0.0979275	DOCK7, DOCK1	193	11	20594	19.4008	1	0.398789	0.377552
INTERPRO	IPR000261:EPS15 homology (EH)	2	0.970874	0.0979275	ITSN2, EPS15L1	193	11	20594	19.4008	1	0.398789	0.377552
INTERPRO	IPR010703:Dedicator of cytokinesis C-terminal	2	0.970874	0.0979275	DOCK7, DOCK1	193	11	20594	19.4008	1	0.398789	0.377552
INTERPRO	IPR027357:DHR-2 domain	2	0.970874	0.0979275	DOCK7, DOCK1	193	11	20594	19.4008	1	0.398789	0.377552
INTERPRO	IPR027007:DHR-1 domain	2	0.970874	0.0979275	DOCK7, DOCK1	193	11	20594	19.4008	1	0.398789	0.377552
GOTERM_BP_DIRECT	GO:0090136~epithelial cell-cell adhesion	2	0.970874	0.0987587	KIFC3, PLEKHA7	188	10	18082	19.2362	1	0.940853	0.918809
GOTERM_BP_DIRECT	GO:0045010~actin nucleation	2	0.970874	0.0987587	EVL, WASL	188	10	18082	19.2362	1	0.940853	0.918809
GOTERM_BP_DIRECT	GO:0010172~embryonic body morphogenesis	2	0.970874	0.0987587	OFD1, NCKAP1	188	10	18082	19.2362	1	0.940853	0.918809
