# Supplementary material for: Proximity proteomics reveals role of Abelson interactor 1 in the regulation of TAK1/RIPK1 signaling
Source: Mol Oncol. 2023 May 12;17(11):2356–79. doi: 10.1002/1878-0261.13374 (PMC10620119; doi:10.1002/1878-0261.13374)
Supplement: Supplementary file 8 — Table S8. Known ABI1 and TAK1/MAP3K7 interactors, curated from StringDB, MINT, IntAct, and BioGRID interaction databases. [file MOL2-17-2356-s004.csv]

Proteins with literature evidence of ABI1 interaction, curated from BioGRID, StringDB, IntAct, and MINT databases	Proteins with literature evidence of TAK1 interaction, curated from BioGRID, StringDB, IntAct, and MINT databases
abi1	BBS10
cyfip1	CHUK
cyfip2	CUL4B
nckap1	IKBKG
wasf2	MALT1
brk1	MAP2K7
nckap1l	CDC37
wasl	HSP90AA1
abl1	UBC
wasf1	PPP6C
wasf3	TAB3
pik3r1	TAB1
abl2	MAP3K14
shank3	EZH2
eps8	MAPK6
evl	CNTN2
mink1	ELP1
tcerg1	NDUFS6
eps8l2	IKBKB
wipf2	ZNF593
syne2	TAB2
sos1	MAPK8IP1
tnik	MED4
abi2	NEK4
nck1	NUDCD1
atxn1	PPP2CA
tsc1	PPP5C
dlg4	RBX1
prkaa1	RNF19A
nck2	SMAD1
mrfap1	SMAD5
hras	SMAD9
pyl1	TRAF6
srk2e	ZNF746
rbm14	SMURF1
cdh23	Pebp1
homer3	UL37
bclaf1	Mib2
kiaa1522	Tmem115
dpp7	Traf2
coro1c	Tlr4
baiap2	Cd40
ivns1abp	Tnip3
bsn	Traf3ip2
nxn	Tnfrsf1a
sass6	Syk
thoc6	Tube1
nhsl1	Tlr3
ywhab	Gsk3b
znf511	Ticam2
lhx4	Trim29
dtnbp1	Mettl21e
paat	TRIM9
cog6	Bcl10
gtf2e2	Irak1
enah	Peli2
slc25a3	Birc2
akap12	Birc3
slc25a11	Myd88
camk2d	Ube2n
prpsap1	Map2k4
timm50	Map2k6
amz1	Card11
pdcd4	Skil
hsd17b12	Vrk2
nhsl2	Sash1
ubxn11	Prkaa2
cgb2	Prkaa1
nhs	Cyld
raph1	Notch4
ikbip	RIPK1
rd21c	Alpk1
rpn1a	Camk2a
vasp	Cd14
prps1	Dab2
ywhae	Fgfr1
tra2b	Gm20431
ywhaz	Hipk2
tuba1b	Irak2
tubb4b	Irak4
lamp1	Ly96
prps2	Map3k1
ezr	Map3k2
tcf4	Map3k3
hspa6	Map3k5
slc2a4	Map3k7
aha1	Mapk10
pcmt1	Mapk8
itga3	Ngfr
cad	Nod1
cmpk1	Nod2
ppp2r1a	Nr2c1
mki67	Nr2c2
hspa7	Pdpk1
rpn10	Prkcq
sps1	Rela
tubb	Ripk2
pacsin2	Smad3
srrm1	Smad6
traf3ip1	Smad7
mrfap1l1	Tgfbr1
sorbs1	Ticam1
srp68	Tifa
tln1	Tnf
pi3p	Tradd
myo1c	Traf1
prpsap2	Traf4
ccdc22	Ube2v1
esr1	Xiap
hspb1	Nlk
slc25a5	Usp18
prpf40a	AKTIP
stx4	ARRB2
dst	Arhgap33
ncf1	CLTC
fnbp1	CTBP1
synj1	EGLN3
prex1	EZR
kiaa0408	HIF1AN
prrc2a	LMP1
anmk	M
q81xc3_bacan	MYC
q83bp6_coxbu	N
ktn1	PLEKHG4B
cenpf	RUVBL1
ylpm1	SHARPIN
nin	SLC9A1
shank2	STAT3
dlgap4	TNIK
cblb	TOMM20
rbm3	Xpo1
camk2a	YWHAH
acs2	cagA
q8le63_arath	ACAT1
acs6	ACOT7
tpm1	AHCY
hnrnpk	AHSA1
grb10	AK2
shc2	ALDH1B1
pik3r3	ALDH2
cblc	ANXA5
c17	APEX1
cpk23	ARHGDIA
srk2c	ATIC
cpk21	BASP1
d4adw6_rat	BSG
ralpha4	BUB3
gas7	CALR
myc	CANX
neb	CAPZA1
max	CBR1
ptpn11	CLIC1
frk	CNPY2
crk	COPS5
crkl	CS
vav2	CYCS
grb2	ECHS1
cdk6	ECM1
itk	EEF2
inppl1	EIF5A
src	ESD
mbp	ETFA
lck	FKBP3
fyn	FKBP4
fes	FKBP5
yes1	GARS1
lyn	GART
hck	GDI2
fgr	GLO1
plcg1	GLRX3
vav1	GOT2
fer	HINT1
rasa1	HMGB1
cbl	HMGB2
diaph3	HPRT1
cacna1a	HSD17B10
spta1	HSP90AB1
sos2	HSP90B1
swi3b	HSPA1L
pcm1	HSPE1
pik3r2	MARCKSL1
socs7	MDH1
rcor3	MDH2
mab21l2	MSN
itga4	MTHFD1
smarcd1	MTPN
rbm15	NAXE
enkd1	NCCRP1
fam124b	OAT
kiaa1217	P4HB
ttc23	PA2G4
fbxl19	PAICS
homer1	PARK7
cchcr1	PCNA
c22orf15	PDCD5
fhl2	PDIA3
trip10	PDIA4
ccdc57	PGAM1
vars2	PGD
pyl12	PGK1
pyl11	PNP
pyl13	POF1B
prkaa2	PPA1
hhex	PPIB
eif3h	PRDX3
dtnb	PRDX6
nfasc	PSAT1
sorbs2	RAB7A
hspa8	RACK1
lmo1	RDX
pyl8	SHMT2
ropgef1	SOD1
pyl7	SOD2
pyl10	STATH
srk2i	SUB1
pyl3	TALDO1
pyl2	TARS1
pyl6	TBCB
srk2d	TKT
pyl9	TMPO
pyl5	TPM3
pyr1	TRAP1
pyl4	TUFM
	UBA1
	UCHL1
	VDAC1
