# Supplementary material for: Proximity proteomics reveals role of Abelson interactor 1 in the regulation of TAK1/RIPK1 signaling
Source: Mol Oncol. 2023 May 12;17(11):2356–79. doi: 10.1002/1878-0261.13374 (PMC10620119; doi:10.1002/1878-0261.13374)
Supplement: Supplementary file 9 — Table S9. Global TMT proteomics data of uninduced WT, TurboControl #1, and TurboABI1 #1 cell lysates (n = 3). [file MOL2-17-2356-s009.xlsx]

## Sheet: Sheet1
																		FC>2 and FDRpval < 0.05									FC>2 and FDRpval < 0.05									FC>2 and FDRpval < 0.05
										Limma (TurboControl - WTControl)									Limma (TurboAbi - WTControl)									Limma (TurboAbi - TurboControl)									Log2 Cyclic Loess normalized MS3 reporter ion intensities
id	ID	Name	Symbol	Protein_IDs	Majority_protein_IDs	Fasta_headers	Protein_names	Gene_names	Score	logFC	CI.L	CI.R	AveExpr	t	P.Value	adj.P.Val	B	01_TurboControl_vs_WTControl	logFC	CI.L	CI.R	AveExpr	t	P.Value	adj.P.Val	B	02_TurboAbi_vs_WTControl	logFC	CI.L	CI.R	AveExpr	t	P.Value	adj.P.Val	B	03_TurboAbi_vs_TurboControl	ID	Name	Symbol	WT.1	WT.2	WT.3	TC.1	TC.2	TC.3	TA.1	TA.2	TA.3
0	A1A5B6	TBC1 domain family member 25	Tbc1d25	A1A5B6	A1A5B6	sp|A1A5B6|TBC25_MOUSE TBC1 domain family member 25 OS=Mus musculus OX=10090 GN=Tbc1d25 PE=1 SV=1	TBC1 domain family member 25	Tbc1d25	2.0542	0.0690743	-0.0779537	0.216102	16.8862	1.08353	0.310171	0.370412	-7.65169	0	-0.179928	-0.326956	-0.0328997	16.8862	-2.82243	0.0224292	0.0339886	-5.28954	0	-0.249002	-0.39603	-0.101974	16.8862	-3.90596	0.00451422	0.0131482	-2.94762	0	A1A5B6	TBC1 domain family member 25	Tbc1d25	16.8487	16.8749	17.046	17.0884	16.9482	16.9402	16.7046	16.7481	16.7771
1	A2A432	Cullin-4B	Cul4b	A2A432	A2A432	sp|A2A432|CUL4B_MOUSE Cullin-4B OS=Mus musculus OX=10090 GN=Cul4b PE=1 SV=1	Cullin-4B	Cul4b	65.004	-1.11068	-1.21359	-1.00778	22.1892	-24.8926	7.34267e-09	3.95157e-07	11.1329	-1	-1.05351	-1.15642	-0.950605	22.1892	-23.6112	1.11452e-08	3.55326e-07	10.6009	-1	0.0571727	-0.0457347	0.16008	22.1892	1.28135	0.235991	0.321562	-6.8942	0	A2A432	Cullin-4B	Cul4b	22.8389	22.9652	22.9278	21.7539	21.8185	21.8274	21.8131	21.8875	21.8708
2	A2A4P0	ATP-dependent RNA helicase DHX8	Dhx8	A2A4P0	A2A4P0	sp|A2A4P0|DHX8_MOUSE ATP-dependent RNA helicase DHX8 OS=Mus musculus OX=10090 GN=Dhx8 PE=2 SV=1	ATP-dependent RNA helicase DHX8	Dhx8	64.423	-0.168848	-0.303587	-0.0341098	20.2809	-2.89022	0.0202109	0.0332745	-5.05356	0	-0.0612079	-0.195946	0.0735306	20.2809	-1.04771	0.325417	0.376137	-7.81815	0	0.10764	-0.0270981	0.242379	20.2809	1.84251	0.102682	0.163945	-6.14443	0	A2A4P0	ATP-dependent RNA helicase DHX8	Dhx8	20.3426	20.2561	20.4741	20.1484	20.1814	20.2365	20.2932	20.2552	20.3409
3	A2A5R2	Brefeldin A-inhibited guanine nucleotide-exchange protein 2	Arfgef2	A2A5R2	A2A5R2	sp|A2A5R2|BIG2_MOUSE Brefeldin A-inhibited guanine nucleotide-exchange protein 2 OS=Mus musculus OX=10090 GN=Arfgef2 PE=1 SV=1	Brefeldin A-inhibited guanine nucleotide-exchange protein 2	Arfgef2	17.844	-0.127132	-0.222869	-0.031395	20.0341	-3.06267	0.0155356	0.0264918	-4.78005	0	0.0291481	-0.066589	0.124885	20.0341	0.702191	0.502492	0.552003	-8.12745	0	0.15628	0.0605431	0.252017	20.0341	3.76486	0.00551459	0.0154482	-3.16084	0	A2A5R2	Brefeldin A-inhibited guanine nucleotide-exchange protein 2	Arfgef2	20.0202	20.1122	20.068	19.9775	19.9091	19.9324	20.041	20.1356	20.1112
4	A2A5Z6	E3 ubiquitin-protein ligase SMURF2	Smurf2	A2A5Z6;Q9CUN6	A2A5Z6	sp|A2A5Z6|SMUF2_MOUSE E3 ubiquitin-protein ligase SMURF2 OS=Mus musculus OX=10090 GN=Smurf2 PE=1 SV=1	E3 ubiquitin-protein ligase SMURF2	Smurf2	7.7976	0.0691704	-0.115787	0.254127	17.1126	0.862531	0.413524	0.475354	-7.8676	0	0.545958	0.361001	0.730915	17.1126	6.80791	0.000137268	0.0003838	0.209039	0	0.476788	0.291831	0.661745	17.1126	5.94538	0.00034491	0.00178732	-0.168335	0	A2A5Z6	E3 ubiquitin-protein ligase SMURF2	Smurf2	17.0596	16.7601	16.9029	17.0806	16.8686	16.981	17.4468	17.4726	17.4412
5	A2A690	Protein TANC2	Tanc2	A2A690	A2A690	sp|A2A690|TANC2_MOUSE Protein TANC2 OS=Mus musculus OX=10090 GN=Tanc2 PE=1 SV=1	Protein TANC2	Tanc2	2.7659	-1.17809	-1.47011	-0.886064	16.7276	-9.30433	1.45863e-05	7.33192e-05	2.81073	-1	-0.493961	-0.785985	-0.201937	16.7276	-3.90122	0.00454452	0.00814486	-3.60691	0	0.684127	0.392103	0.976151	16.7276	5.40311	0.000645507	0.00288575	-0.850463	0	A2A690	Protein TANC2	Tanc2	17.3263	17.259	17.2694	16.4181	16.0539	15.8485	16.856	16.8205	16.6964
6	A2A6A1	G patch domain-containing protein 8	Gpatch8	A2A6A1	A2A6A1	sp|A2A6A1|GPTC8_MOUSE G patch domain-containing protein 8 OS=Mus musculus OX=10090 GN=Gpatch8 PE=1 SV=1	G patch domain-containing protein 8	Gpatch8	31.89	-0.0353602	-0.11408	0.0433594	18.5033	-1.03599	0.330528	0.391376	-7.70135	0	-0.0118432	-0.0905628	0.0668763	18.5033	-0.346987	0.737559	0.769707	-8.32928	0	0.0235169	-0.0552026	0.102237	18.5033	0.689007	0.51032	0.600509	-7.47358	0	A2A6A1	G patch domain-containing protein 8	Gpatch8	18.4785	18.5367	18.5419	18.4556	18.4773	18.518	18.4932	18.5119	18.5164
7	A2A6Q5	Cell division cycle protein 27 homolog	Cdc27	A2A6Q5	A2A6Q5	sp|A2A6Q5|CDC27_MOUSE Cell division cycle protein 27 homolog OS=Mus musculus OX=10090 GN=Cdc27 PE=1 SV=1	Cell division cycle protein 27 homolog	Cdc27	46.512	0.344687	0.271096	0.418279	20.4557	10.8025	4.78818e-06	3.13826e-05	4.04336	0	0.418172	0.344581	0.491763	20.4557	13.1056	1.10098e-06	8.37661e-06	5.55321	0	0.0734845	-0.000106531	0.147076	20.4557	2.30301	0.0502612	0.0915912	-5.44957	0	A2A6Q5	Cell division cycle protein 27 homolog	Cdc27	20.1685	20.2092	20.2264	20.531	20.5322	20.575	20.6178	20.6217	20.6192
8	A2A791	Zinc finger MYM-type protein 4	Zmym4	A2A791	A2A791	sp|A2A791|ZMYM4_MOUSE Zinc finger MYM-type protein 4 OS=Mus musculus OX=10090 GN=Zmym4 PE=1 SV=1	Zinc finger MYM-type protein 4	Zmym4	9.9433	-0.07046	-0.21759	0.0766697	18.881	-1.10451	0.30151	0.361467	-7.62925	0	-0.36282	-0.50995	-0.21569	18.881	-5.68743	0.000462471	0.00109921	-1.1267	0	-0.29236	-0.43949	-0.14523	18.881	-4.58293	0.00179914	0.00637825	-1.9605	0	A2A791	Zinc finger MYM-type protein 4	Zmym4	19.1157	19.0065	18.954	18.8708	19.0207	18.9733	18.6894	18.5679	18.7304
9	A2A7S8	Uncharacterized protein KIAA1522	Kiaa1522	A2A7S8	A2A7S8	sp|A2A7S8|K1522_MOUSE Uncharacterized protein KIAA1522 OS=Mus musculus OX=10090 GN=Kiaa1522 PE=1 SV=1	Uncharacterized protein KIAA1522	Kiaa1522	66.861	6.36063	-2.38647	15.1077	4.262	1.75998	0.126658	0.169012	-6.80918	0	6.42537	-2.32174	15.1725	4.262	1.77789	0.123505	0.156746	-6.91339	0	0.0647358	-8.68237	8.81184	4.262	0.0179123	0.986264	0.989977	-7.73232	0	A2A7S8	Uncharacterized protein KIAA1522	Kiaa1522	0	0	0	0	10.0147	9.06717	9.81251	0	9.4636
10	A2A8L1	Chromodomain-helicase-DNA-binding protein 5	Chd5	A2A8L1	A2A8L1	sp|A2A8L1|CHD5_MOUSE Chromodomain-helicase-DNA-binding protein 5 OS=Mus musculus OX=10090 GN=Chd5 PE=1 SV=1	Chromodomain-helicase-DNA-binding protein 5	Chd5	1.8162	-0.0022037	-0.350496	0.346089	15.1987	-0.0145927	0.988715	0.990911	-8.26738	0	-0.318672	-0.666964	0.0296202	15.1987	-2.11021	0.0678808	0.0918968	-6.40653	0	-0.316468	-0.664761	0.0318239	15.1987	-2.09562	0.0694389	0.119346	-5.76819	0	A2A8L1	Chromodomain-helicase-DNA-binding protein 5	Chd5	15.1129	15.4009	15.4033	15.0477	15.5709	15.2919	14.7713	15.1231	15.0667
11	A2A8U2	Transmembrane protein 201	Tmem201	A2A8U2	A2A8U2	sp|A2A8U2|TM201_MOUSE Transmembrane protein 201 OS=Mus musculus OX=10090 GN=Tmem201 PE=1 SV=1	Transmembrane protein 201	Tmem201	2.3586	0.220076	0.0250457	0.415106	17.4711	2.60253	0.0315163	0.0492212	-5.51013	0	-0.152295	-0.347325	0.0427348	17.4711	-1.80099	0.10942	0.140697	-6.86585	0	-0.372371	-0.567401	-0.177341	17.4711	-4.40352	0.0022808	0.00763216	-2.21603	0	A2A8U2	Transmembrane protein 201	Tmem201	17.4716	17.5061	17.3679	17.5063	17.7411	17.7584	17.4274	17.2495	17.2118
12	A2A8Z1	Oxysterol-binding protein-related protein 9	Osbpl9	A2A8Z1	A2A8Z1	sp|A2A8Z1|OSBL9_MOUSE Oxysterol-binding protein-related protein 9 OS=Mus musculus OX=10090 GN=Osbpl9 PE=1 SV=1	Oxysterol-binding protein-related protein 9	Osbpl9	50.191	0.279363	0.201148	0.357578	20.8768	8.23763	3.55296e-05	0.0001475	1.82603	0	0.481588	0.403373	0.559804	20.8768	14.2007	5.93651e-07	5.43269e-06	6.2369	0	0.202226	0.12401	0.280441	20.8768	5.96307	0.000338149	0.00176005	-0.146758	0	A2A8Z1	Oxysterol-binding protein-related protein 9	Osbpl9	20.6108	20.6196	20.6389	20.9432	20.8917	20.8725	21.1222	21.1191	21.0729
13	A2A9C3	Protein SZT2	Szt2	A2A9C3	A2A9C3	sp|A2A9C3|SZT2_MOUSE KICSTOR complex protein SZT2 OS=Mus musculus OX=10090 GN=Szt2 PE=1 SV=1	Protein SZT2	Szt2	3.289	-0.0467898	-0.215887	0.122307	14.7851	-0.638177	0.541206	0.600817	-8.04418	0	0.130062	-0.0390352	0.299158	14.7851	1.77394	0.114032	0.14605	-6.90468	0	0.176851	0.0077546	0.345948	14.7851	2.41212	0.0423935	0.0799101	-5.27943	0	A2A9C3	Protein SZT2	Szt2	14.9191	14.6721	14.681	14.7707	14.7166	14.6445	14.9462	14.8204	14.8957
14	A2AAY5	SH3 and PX domain-containing protein 2B	Sh3pxd2b	A2AAY5	A2AAY5	sp|A2AAY5|SPD2B_MOUSE SH3 and PX domain-containing protein 2B OS=Mus musculus OX=10090 GN=Sh3pxd2b PE=1 SV=1	SH3 and PX domain-containing protein 2B	Sh3pxd2b	10.433	-0.192577	-0.309574	-0.0755798	20.1048	-3.79625	0.00527312	0.0102696	-3.63819	0	-0.893434	-1.01043	-0.776437	20.1048	-17.6122	1.11463e-07	1.61046e-06	8.08274	0	-0.700857	-0.817854	-0.58386	20.1048	-13.816	7.33696e-07	2.67321e-05	6.52199	0	A2AAY5	SH3 and PX domain-containing protein 2B	Sh3pxd2b	20.4366	20.5566	20.4074	20.2812	20.312	20.2297	19.5347	19.5511	19.6344
15	A2ABV5	Mediator of RNA polymerase II transcription subunit 14	Med14	A2ABV5	A2ABV5	sp|A2ABV5|MED14_MOUSE Mediator of RNA polymerase II transcription subunit 14 OS=Mus musculus OX=10090 GN=Med14 PE=1 SV=1	Mediator of RNA polymerase II transcription subunit 14	Med14	1.908	-0.300837	-0.527124	-0.0745504	17.3638	-3.06618	0.0154531	0.0263742	-4.77449	0	-0.437092	-0.663379	-0.210805	17.3638	-4.45491	0.00212994	0.00414128	-2.79094	0	-0.136254	-0.362541	0.0900325	17.3638	-1.38873	0.202386	0.283273	-6.76266	0	A2ABV5	Mediator of RNA polymerase II transcription subunit 14	Med14	17.8331	17.487	17.5092	17.2082	17.2715	17.4471	17.156	17.1733	17.1887
16	A2ACJ2	Fanconi anemia-associated protein of 100 kDa	Faap100	A2ACJ2	A2ACJ2	sp|A2ACJ2|FP100_MOUSE Fanconi anemia core complex-associated protein 100 OS=Mus musculus OX=10090 GN=Faap100 PE=2 SV=1	Fanconi anemia-associated protein of 100 kDa	Faap100	2.8573	0.0166732	-0.38484	0.418186	16.0141	0.0957732	0.926058	0.942446	-8.26235	0	0.377943	-0.0235696	0.779456	16.0141	2.17096	0.0617547	0.084599	-6.3136	0	0.36127	-0.0402428	0.762783	16.0141	2.07519	0.0716789	0.12244	-5.79914	0	A2ACJ2	Fanconi anemia-associated protein of 100 kDa	Faap100	15.4875	16.2517	15.9085	15.7306	15.9015	16.0655	16.2033	16.2791	16.299
17	A2ADA5	tRNA pseudouridine synthase-like 1	Pusl1	A2ADA5	A2ADA5	sp|A2ADA5|PUSL1_MOUSE tRNA pseudouridine synthase-like 1 OS=Mus musculus OX=10090 GN=Pusl1 PE=1 SV=1	tRNA pseudouridine synthase-like 1	Pusl1	2.4325	0.0916529	-0.128042	0.311348	17.1194	0.962169	0.364165	0.42596	-7.77506	0	0.135363	-0.0843322	0.355058	17.1194	1.42104	0.193123	0.23513	-7.38419	0	0.04371	-0.175985	0.263405	17.1194	0.458866	0.65855	0.732194	-7.61581	0	A2ADA5	tRNA pseudouridine synthase-like 1	Pusl1	17.1497	16.8928	17.0887	17.1641	16.9641	17.278	17.0945	17.1869	17.2558
18	A2ADY9	Protein DDI1 homolog 2	Ddi2	A2ADY9	A2ADY9	sp|A2ADY9|DDI2_MOUSE Protein DDI1 homolog 2 OS=Mus musculus OX=10090 GN=Ddi2 PE=1 SV=1	Protein DDI1 homolog 2	Ddi2	37.096	0.0952685	-0.00375607	0.194293	20.4696	2.21887	0.0573113	0.0832561	-6.11128	0	0.103688	0.00466375	0.202713	20.4696	2.41497	0.0422051	0.0601057	-5.93439	0	0.00841982	-0.0906047	0.107444	20.4696	0.196104	0.849423	0.889136	-7.71096	0	A2ADY9	Protein DDI1 homolog 2	Ddi2	20.4741	20.4111	20.3246	20.5084	20.5052	20.4821	20.5359	20.4918	20.4933
19	A2AF47	Dedicator of cytokinesis protein 11	Dock11	A2AF47	A2AF47	sp|A2AF47|DOC11_MOUSE Dedicator of cytokinesis protein 11 OS=Mus musculus OX=10090 GN=Dock11 PE=1 SV=1	Dedicator of cytokinesis protein 11	Dock11	18.553	0.124258	0.0360418	0.212474	18.7777	3.24864	0.0117387	0.020747	-4.48652	0	0.0211131	-0.0671032	0.109329	18.7777	0.551986	0.596049	0.639902	-8.22834	0	-0.103145	-0.191361	-0.0149287	18.7777	-2.69665	0.0272361	0.0558039	-4.831	0	A2AF47	Dedicator of cytokinesis protein 11	Dock11	18.7658	18.6893	18.7328	18.9006	18.8477	18.8123	18.7622	18.7697	18.7194
20	A2AG58	Uncharacterized protein CXorf23 homolog	NA	A2AG58	A2AG58	sp|A2AG58|BCLA3_MOUSE BCLAF1 and THRAP3 family member 3 OS=Mus musculus OX=10090 GN=Bclaf3 PE=1 SV=1	Uncharacterized protein CXorf23 homolog	NA	1.1218	0.767073	0.270847	1.2633	15.414	3.56519	0.00735533	0.0137496	-3.9926	0	0.193693	-0.302533	0.689919	15.414	0.900245	0.394303	0.446522	-7.96245	0	-0.57338	-1.06961	-0.0771541	15.414	-2.66495	0.0286071	0.0581376	-4.88117	0	A2AG58	Uncharacterized protein CXorf23 homolog	NA	15.0619	15.1847	15.0347	15.9488	16.0035	15.6303	14.9929	15.8358	15.0337
21	A2AGH6	Mediator of RNA polymerase II transcription subunit 12	Med12	A2AGH6	A2AGH6	sp|A2AGH6|MED12_MOUSE Mediator of RNA polymerase II transcription subunit 12 OS=Mus musculus OX=10090 GN=Med12 PE=1 SV=1	Mediator of RNA polymerase II transcription subunit 12	Med12	35.545	-0.0209663	-0.133286	0.0913534	19.1309	-0.430518	0.678192	0.727556	-8.16449	0	0.00210626	-0.110213	0.114426	19.1309	0.0432495	0.966564	0.972365	-8.39542	0	0.0230726	-0.0892471	0.135392	19.1309	0.473768	0.648336	0.725098	-7.60822	0	A2AGH6	Mediator of RNA polymerase II transcription subunit 12	Med12	19.124	19.1653	19.1224	19.0729	19.0697	19.2061	19.1317	19.1974	19.089
22	A2AGT5	Cytoskeleton-associated protein 5	Ckap5	A2AGT5	A2AGT5	sp|A2AGT5|CKAP5_MOUSE Cytoskeleton-associated protein 5 OS=Mus musculus OX=10090 GN=Ckap5 PE=1 SV=1	Cytoskeleton-associated protein 5	Ckap5	174.05	0.268274	0.189399	0.347148	24.2231	7.84452	5.0522e-05	0.000195879	1.43699	0	0.00805467	-0.0708199	0.0869293	24.2231	0.235525	0.819724	0.844485	-8.36539	0	-0.260219	-0.339093	-0.181344	24.2231	-7.60899	6.28101e-05	0.000498571	1.69161	0	A2AGT5	Cytoskeleton-associated protein 5	Ckap5	24.1659	24.0865	24.1406	24.3762	24.3965	24.4251	24.1259	24.1392	24.152
23	A2AH22	Activating molecule in BECN1-regulated autophagy protein 1	Ambra1	A2AH22	A2AH22	sp|A2AH22|AMRA1_MOUSE Activating molecule in BECN1-regulated autophagy protein 1 OS=Mus musculus OX=10090 GN=Ambra1 PE=1 SV=1	Activating molecule in BECN1-regulated autophagy protein 1	Ambra1	1.0944	-0.20566	-0.432936	0.0216163	13.4913	-2.08699	0.0703761	0.0995961	-6.31323	0	-0.460753	-0.688029	-0.233477	13.4913	-4.67562	0.00159457	0.00323213	-2.47725	0	-0.255093	-0.482369	-0.0278166	13.4913	-2.58863	0.0322046	0.0640597	-5.0018	0	A2AH22	Activating molecule in BECN1-regulated autophagy protein 1	Ambra1	13.8537	13.5004	13.7862	13.3908	13.6056	13.5269	13.1619	13.3194	13.2767
24	A2AHC3	Calmodulin-regulated spectrin-associated protein 1	Camsap1	A2AHC3	A2AHC3	sp|A2AHC3|CAMP1_MOUSE Calmodulin-regulated spectrin-associated protein 1 OS=Mus musculus OX=10090 GN=Camsap1 PE=1 SV=1	Calmodulin-regulated spectrin-associated protein 1	Camsap1	34.012	0.128859	-0.00598355	0.263702	18.8369	2.20401	0.0586548	0.0847878	-6.1342	0	-0.302028	-0.436871	-0.167186	18.8369	-5.1659	0.000859781	0.00188049	-1.80496	0	-0.430888	-0.565731	-0.296045	18.8369	-7.3699	7.87741e-05	0.000590345	1.44406	0	A2AHC3	Calmodulin-regulated spectrin-associated protein 1	Camsap1	18.956	18.918	18.8097	18.9997	18.9921	19.0785	18.4907	18.6513	18.6356
25	A2AIV2	Protein virilizer homolog	Kiaa1429	A2AIV2	A2AIV2	sp|A2AIV2|VIR_MOUSE Protein virilizer homolog OS=Mus musculus OX=10090 GN=Virma PE=1 SV=1	Protein virilizer homolog	Kiaa1429	56.06	0.293338	0.186987	0.399689	19.1168	6.3614	0.000218738	0.000652655	-0.178645	0	0.0626689	-0.043682	0.16902	19.1168	1.35905	0.211233	0.254486	-7.46221	0	-0.230669	-0.33702	-0.124318	19.1168	-5.00235	0.00105247	0.00417148	-1.3809	0	A2AIV2	Protein virilizer homolog	Kiaa1429	18.9428	18.9931	19.0584	19.344	19.2442	19.286	19.0815	19.0061	19.0946
26	A2AJ15	Endoplasmic reticulum mannosyl-oligosaccharide 1,2-alpha-mannosidase	Man1b1	A2AJ15	A2AJ15	sp|A2AJ15|MA1B1_MOUSE Endoplasmic reticulum mannosyl-oligosaccharide 1,2-alpha-mannosidase OS=Mus musculus OX=10090 GN=Man1b1 PE=1 SV=1	Endoplasmic reticulum mannosyl-oligosaccharide 1,2-alpha-mannosidase	Man1b1	22.372	0.238463	0.0300056	0.446921	19.9237	2.63833	0.0298126	0.0468096	-5.45343	0	-0.219651	-0.428109	-0.0111936	19.9237	-2.4302	0.0412149	0.0588527	-5.91048	0	-0.458115	-0.666572	-0.249657	19.9237	-5.06853	0.000969334	0.00393231	-1.29174	0	A2AJ15	Endoplasmic reticulum mannosyl-oligosaccharide 1,2-alpha-mannosidase	Man1b1	20.0497	19.7529	19.9498	20.2115	20.1861	20.0702	19.5891	19.6682	19.8361
27	A2AJI0	MAP7 domain-containing protein 1	Map7d1	A2AJI0	A2AJI0	sp|A2AJI0|MA7D1_MOUSE MAP7 domain-containing protein 1 OS=Mus musculus OX=10090 GN=Map7d1 PE=1 SV=1	MAP7 domain-containing protein 1	Map7d1	45.825	0.0424511	-0.0988506	0.183753	21.3174	0.692895	0.508004	0.568476	-8.00539	0	0.230826	0.0895243	0.372128	21.3174	3.76758	0.00549321	0.00963611	-3.80965	0	0.188375	0.0470732	0.329677	21.3174	3.07469	0.0152551	0.0350272	-4.2326	0	A2AJI0	MAP7 domain-containing protein 1	Map7d1	21.2834	21.1661	21.2294	21.2291	21.2982	21.2791	21.5654	21.3367	21.4693
28	A2AJQ3	Probable C-mannosyltransferase DPY19L4	Dpy19l4	A2AJQ3	A2AJQ3	sp|A2AJQ3|D19L4_MOUSE Probable C-mannosyltransferase DPY19L4 OS=Mus musculus OX=10090 GN=Dpy19l4 PE=2 SV=1	Probable C-mannosyltransferase DPY19L4	Dpy19l4	7.8036	-0.0166727	-0.185305	0.15196	17.4831	-0.228029	0.825349	0.856296	-8.23836	0	-0.187222	-0.355854	-0.0185894	17.4831	-2.5606	0.0336391	0.0489403	-5.7049	0	-0.170549	-0.339181	-0.00191677	17.4831	-2.33257	0.0479958	0.0882029	-5.40362	0	A2AJQ3	Probable C-mannosyltransferase DPY19L4	Dpy19l4	17.5869	17.5534	17.5129	17.4884	17.6032	17.5116	17.2332	17.5272	17.3312
29	A2AJT4	Arginine/serine-rich protein PNISR	Pnisr	A2AJT4	A2AJT4	sp|A2AJT4|PNISR_MOUSE Arginine/serine-rich protein PNISR OS=Mus musculus OX=10090 GN=Pnisr PE=1 SV=1	Arginine/serine-rich protein PNISR	Pnisr	7.697	0.484114	0.309101	0.659127	19.7336	6.37975	0.000214492	0.000644575	-0.157087	0	0.247945	0.072932	0.422958	19.7336	3.26746	0.0114129	0.0184481	-4.58501	0	-0.236169	-0.411182	-0.0611567	19.7336	-3.11229	0.0144111	0.0335191	-4.17329	0	A2AJT4	Arginine/serine-rich protein PNISR	Pnisr	19.3418	19.487	19.64	19.9007	20.0048	20.0156	19.7018	19.7033	19.8075
30	A2AKG8	Focadhesin	Focad	A2AKG8	A2AKG8	sp|A2AKG8|FOCAD_MOUSE Focadhesin OS=Mus musculus OX=10090 GN=Focad PE=1 SV=1	Focadhesin	Focad	25.217	0.742968	0.571385	0.914551	19.8041	9.9867	8.62601e-06	4.89837e-05	3.39202	0	0.840377	0.668794	1.01196	19.8041	11.296	3.41739e-06	1.93151e-05	4.29793	0	0.0974092	-0.0741734	0.268992	19.8041	1.30934	0.226802	0.311209	-6.86057	0	A2AKG8	Focadhesin	Focad	19.3897	19.1165	19.3229	19.9605	20	20.0975	20.0877	20.0792	20.1833
31	A2ALW5	DnaJ homolog subfamily C member 25	Dnajc25	A2ALW5	A2ALW5	sp|A2ALW5|DJC25_MOUSE DnaJ homolog subfamily C member 25 OS=Mus musculus OX=10090 GN=Dnajc25 PE=1 SV=1	DnaJ homolog subfamily C member 25	Dnajc25	15.968	0.200927	0.0770492	0.324804	18.4482	3.74085	0.00570725	0.0109838	-3.72263	0	0.303983	0.180106	0.427861	18.4482	5.65957	0.000477609	0.00113107	-1.162	0	0.103057	-0.0208207	0.226934	18.4482	1.91871	0.0913285	0.149146	-6.03296	0	A2ALW5	DnaJ homolog subfamily C member 25	Dnajc25	18.31	18.189	18.3406	18.5216	18.5121	18.4087	18.6102	18.6136	18.5278
32	A2AM05	Centlein	Cntln	A2AM05	A2AM05	sp|A2AM05|CNTLN_MOUSE Centlein OS=Mus musculus OX=10090 GN=Cntln PE=1 SV=1	Centlein	Cntln	1.3131	0.465367	0.0880611	0.842672	13.7137	2.84464	0.0216759	0.0354358	-5.12594	0	-0.274345	-0.651651	0.10296	13.7137	-1.67699	0.132101	0.16661	-7.04171	0	-0.739712	-1.11702	-0.362407	13.7137	-4.52163	0.00194999	0.00676443	-2.0473	0	A2AM05	Centlein	Cntln	13.7345	13.3943	13.8211	14.4066	13.988	13.9515	13.5737	13.3843	13.169
33	A2AM29	Protein AF-9	Mllt3	A2AM29	A2AM29	sp|A2AM29|AF9_MOUSE Protein AF-9 OS=Mus musculus OX=10090 GN=Mllt3 PE=1 SV=1	Protein AF-9	Mllt3	20.076	0.0731494	-0.516118	0.662417	12.1645	0.286302	0.781928	0.818484	-8.22165	0	1.03737	0.448104	1.62664	12.1645	4.0602	0.00363903	0.00666454	-3.36852	1	0.964222	0.374955	1.55349	12.1645	3.7739	0.00544389	0.0152867	-3.14712	0	A2AM29	Protein AF-9	Mllt3	11.2947	12.2151	11.8732	11.9361	12.17	11.4964	13.0611	12.8349	12.5991
34	A2AN08	E3 ubiquitin-protein ligase UBR4	Ubr4	A2AN08	A2AN08	sp|A2AN08|UBR4_MOUSE E3 ubiquitin-protein ligase UBR4 OS=Mus musculus OX=10090 GN=Ubr4 PE=1 SV=1	E3 ubiquitin-protein ligase UBR4	Ubr4	196.07	0.0631507	-0.0267343	0.153036	22.6443	1.62038	0.143842	0.189061	-6.99125	0	0.104532	0.0146471	0.194417	22.6443	2.68218	0.0278533	0.0412594	-5.51228	0	0.0413814	-0.0485036	0.131266	22.6443	1.0618	0.319351	0.411717	-7.14039	0	A2AN08	E3 ubiquitin-protein ligase UBR4	Ubr4	22.5202	22.6484	22.5967	22.6525	22.6407	22.6615	22.6805	22.6876	22.7107
35	A2APB8	Targeting protein for Xklp2	Tpx2	A2APB8	A2APB8	sp|A2APB8|TPX2_MOUSE Targeting protein for Xklp2 OS=Mus musculus OX=10090 GN=Tpx2 PE=1 SV=1	Targeting protein for Xklp2	Tpx2	51.938	0.00517722	-0.107302	0.117656	21.6627	0.106158	0.918073	0.935943	-8.26117	0	-0.105584	-0.218062	0.0068952	21.6627	-2.16497	0.0623343	0.0852736	-6.3228	0	-0.110761	-0.22324	0.00171798	21.6627	-2.27113	0.0528253	0.0953371	-5.49901	0	A2APB8	Targeting protein for Xklp2	Tpx2	21.7986	21.6585	21.6314	21.7313	21.6907	21.682	21.5795	21.5674	21.6249
36	A2APV2	Formin-like protein 2	Fmnl2	A2APV2	A2APV2	sp|A2APV2|FMNL2_MOUSE Formin-like protein 2 OS=Mus musculus OX=10090 GN=Fmnl2 PE=1 SV=2	Formin-like protein 2	Fmnl2	22.057	-0.255513	-0.392134	-0.118891	18.2192	-4.3134	0.00257404	0.00547211	-2.86816	0	0.0306824	-0.105939	0.167304	18.2192	0.51796	0.618514	0.660995	-8.2481	0	0.286195	0.149574	0.422816	18.2192	4.83136	0.00130557	0.00494095	-1.61416	0	A2APV2	Formin-like protein 2	Fmnl2	18.2104	18.4141	18.2579	18.0474	18.0226	18.0459	18.3674	18.2441	18.3631
37	A2APY7	NADH dehydrogenase [ubiquinone] 1 alpha subcomplex assembly factor 5	Ndufaf5	A2APY7	A2APY7	sp|A2APY7|NDUF5_MOUSE Arginine-hydroxylase NDUFAF5, mitochondrial OS=Mus musculus OX=10090 GN=Ndufaf5 PE=1 SV=1	NADH dehydrogenase [ubiquinone] 1 alpha subcomplex assembly factor 5	Ndufaf5	5.0217	-0.11108	-0.285563	0.0634029	16.1705	-1.46828	0.180248	0.230406	-7.19455	0	0.10851	-0.0659729	0.282993	16.1705	1.43431	0.189426	0.231121	-7.36722	0	0.21959	0.0451071	0.394073	16.1705	2.90259	0.0198312	0.0433743	-4.50478	0	A2APY7	NADH dehydrogenase [ubiquinone] 1 alpha subcomplex assembly factor 5	Ndufaf5	16.1355	16.1258	16.2527	16.0168	15.9616	16.2023	16.3704	16.1828	16.2863
38	A2AQ19	RNA polymerase-associated protein RTF1 homolog	Rtf1	A2AQ19	A2AQ19	sp|A2AQ19|RTF1_MOUSE RNA polymerase-associated protein RTF1 homolog OS=Mus musculus OX=10090 GN=Rtf1 PE=1 SV=1	RNA polymerase-associated protein RTF1 homolog	Rtf1	23.217	-0.617512	-0.773076	-0.461949	20.0951	-9.15512	1.64334e-05	8.01315e-05	2.67881	0	-0.755777	-0.911341	-0.600214	20.0951	-11.205	3.63312e-06	2.01817e-05	4.23005	0	-0.138265	-0.293829	0.0172982	20.0951	-2.04989	0.0745511	0.126429	-5.83734	0	A2AQ19	RNA polymerase-associated protein RTF1 homolog	Rtf1	20.6138	20.56	20.485	19.8009	20.0562	19.9491	19.7666	19.7754	19.8494
39	A2AQ25	Sickle tail protein	Skt	A2AQ25	A2AQ25	sp|A2AQ25|SKT_MOUSE Sickle tail protein OS=Mus musculus OX=10090 GN=Skt PE=1 SV=1	Sickle tail protein	Skt	4.7257	-2.55149	-2.80088	-2.30209	12.9401	-23.5956	1.12035e-08	5.13437e-07	10.68	-1	-0.910139	-1.15953	-0.660745	12.9401	-8.41678	3.03996e-05	0.00010801	1.87528	0	1.64135	1.39195	1.89074	12.9401	15.1788	3.54612e-07	1.77262e-05	7.29704	1	A2AQ25	Sickle tail protein	Skt	14.042	14.0924	14.1477	11.6528	11.6452	11.3296	13.3264	12.9966	13.2287
40	A2AR02	Peptidyl-prolyl cis-trans isomerase G	Ppig	A2AR02	A2AR02	sp|A2AR02|PPIG_MOUSE Peptidyl-prolyl cis-trans isomerase G OS=Mus musculus OX=10090 GN=Ppig PE=1 SV=1	Peptidyl-prolyl cis-trans isomerase G	Ppig	18.625	-0.0827142	-0.288454	0.123025	19.7158	-0.927231	0.380953	0.442509	-7.80844	0	-0.731959	-0.937698	-0.526219	19.7158	-8.20529	3.65547e-05	0.000126582	1.67116	0	-0.649245	-0.854984	-0.443505	19.7158	-7.27806	8.60639e-05	0.000630275	1.34732	0	A2AR02	Peptidyl-prolyl cis-trans isomerase G	Ppig	19.9533	20.1303	19.8784	19.894	19.761	20.0588	19.2085	19.3287	19.2288
41	A2ARA8	Integrin alpha-8	Itga8	A2ARA8	A2ARA8	sp|A2ARA8|ITA8_MOUSE Integrin alpha-8 OS=Mus musculus OX=10090 GN=Itga8 PE=1 SV=1	Integrin alpha-8;Integrin alpha-8 heavy chain;Integrin alpha-8 light chain	Itga8	1.5207	-5.26809	-5.86299	-4.67318	14.5144	-20.4235	3.49259e-08	1.06706e-06	9.45165	-1	-4.43962	-5.03453	-3.84472	14.5144	-17.2117	1.33397e-07	1.84119e-06	7.88501	-1	0.828463	0.233556	1.42337	14.5144	3.21181	0.0124048	0.0295679	-4.01667	0	A2ARA8	Integrin alpha-8	Itga8	17.8089	17.6908	17.7512	12.9257	11.834	12.6868	13.3974	13.5035	13.0311
42	A2AS55	Ankyrin repeat domain-containing protein 16	Ankrd16	A2AS55	A2AS55	sp|A2AS55|ANR16_MOUSE Ankyrin repeat domain-containing protein 16 OS=Mus musculus OX=10090 GN=Ankrd16 PE=1 SV=1	Ankyrin repeat domain-containing protein 16	Ankrd16	13.256	-0.243639	-0.445636	-0.0416428	15.155	-2.78182	0.0238775	0.0385642	-5.22572	0	-0.44777	-0.649766	-0.245773	15.155	-5.11253	0.000918037	0.00198936	-1.87648	0	-0.20413	-0.406127	-0.00213371	15.155	-2.33071	0.0481348	0.0883476	-5.40651	0	A2AS55	Ankyrin repeat domain-containing protein 16	Ankrd16	15.4799	15.2355	15.4412	15.0832	15.1109	15.2314	14.7886	15.0477	14.9768
43	A2ASA8	Inositol 1,4,5-trisphosphate receptor-interacting protein-like 1	Itpripl1	A2ASA8	A2ASA8	sp|A2ASA8|IPIL1_MOUSE Inositol 1,4,5-trisphosphate receptor-interacting protein-like 1 OS=Mus musculus OX=10090 GN=Itpripl1 PE=2 SV=2	Inositol 1,4,5-trisphosphate receptor-interacting protein-like 1	Itpripl1	2.7701	0.6284	0.200277	1.05652	13.0532	3.38527	0.0095789	0.0172892	-4.2723	0	0.68976	0.261637	1.11788	13.0532	3.71582	0.00591579	0.0102943	-3.88873	0	0.0613598	-0.366763	0.489483	13.0532	0.330553	0.74948	0.809361	-7.67157	0	A2ASA8	Inositol 1,4,5-trisphosphate receptor-interacting protein-like 1	Itpripl1	12.3039	12.4307	13.1068	13.3408	13.1945	13.1913	13.406	13.2749	13.2299
44	A2ASS6	Titin	Ttn	A2ASS6	A2ASS6	sp|A2ASS6|TITIN_MOUSE Titin OS=Mus musculus OX=10090 GN=Ttn PE=1 SV=1	Titin	Ttn	1.1039	-0.291146	-0.550733	-0.0315584	19.0423	-2.58674	0.0322993	0.0502967	-5.53513	0	-0.0884616	-0.348049	0.171126	19.0423	-0.785954	0.454561	0.506256	-8.06192	0	0.202684	-0.0569033	0.462271	19.0423	1.80078	0.109454	0.172782	-6.2047	0	A2ASS6	Titin	Ttn	19.1556	19.1367	19.2142	19.0311	18.6044	18.9975	18.975	19.2047	19.0614
45	A2AT37	NA	Upf2	A2AT37	A2AT37	sp|A2AT37|RENT2_MOUSE Regulator of nonsense transcripts 2 OS=Mus musculus OX=10090 GN=Upf2 PE=1 SV=1	NA	Upf2	30.035	0.33053	0.247501	0.413559	20.0176	9.18132	1.6091e-05	7.87637e-05	2.70211	0	-0.0195103	-0.10254	0.063519	20.0176	-0.54195	0.602629	0.645784	-8.23429	0	-0.35004	-0.43307	-0.267011	20.0176	-9.72327	1.05256e-05	0.000144342	3.64193	0	A2AT37	NA	Upf2	19.9	19.9566	19.8853	20.2281	20.2539	20.2515	19.849	19.9131	19.9211
46	A2ATU0	Probable 2-oxoglutarate dehydrogenase E1 component DHKTD1, mitochondrial	Dhtkd1	A2ATU0	A2ATU0	sp|A2ATU0|DHTK1_MOUSE Probable 2-oxoglutarate dehydrogenase E1 component DHKTD1, mitochondrial OS=Mus musculus OX=10090 GN=Dhtkd1 PE=1 SV=1	Probable 2-oxoglutarate dehydrogenase E1 component DHKTD1, mitochondrial	Dhtkd1	3.545	-1.42649	-1.67306	-1.17993	14.8656	-13.3434	9.5899e-07	9.73259e-06	5.82056	-1	-1.15813	-1.40469	-0.911566	14.8656	-10.8331	4.68734e-06	2.43327e-05	3.94755	-1	0.268362	0.0217979	0.514926	14.8656	2.51025	0.036381	0.0705463	-5.12537	0	A2ATU0	Probable 2-oxoglutarate dehydrogenase E1 component DHKTD1, mitochondrial	Dhtkd1	15.8006	15.6947	15.6861	14.459	14.0677	14.3752	14.6347	14.4171	14.6552
47	A2AWA9	Rab GTPase-activating protein 1	Rabgap1	A2AWA9	A2AWA9	sp|A2AWA9|RBGP1_MOUSE Rab GTPase-activating protein 1 OS=Mus musculus OX=10090 GN=Rabgap1 PE=1 SV=1	Rab GTPase-activating protein 1	Rabgap1	37.89	0.165205	0.0721799	0.258229	20.8663	4.0959	0.00346367	0.00709672	-3.18785	0	-0.213223	-0.306247	-0.120198	20.8663	-5.2864	0.000742549	0.00165431	-1.64489	0	-0.378427	-0.471452	-0.285402	20.8663	-9.3823	1.37141e-05	0.000171529	3.35352	0	A2AWA9	Rab GTPase-activating protein 1	Rabgap1	20.9055	20.8524	20.8891	21.0048	21.0511	21.0867	20.622	20.6599	20.7254
48	A2BDX3	Adenylyltransferase and sulfurtransferase MOCS3	Mocs3	A2BDX3	A2BDX3	sp|A2BDX3|MOCS3_MOUSE Adenylyltransferase and sulfurtransferase MOCS3 OS=Mus musculus OX=10090 GN=Mocs3 PE=1 SV=1	Adenylyltransferase and sulfurtransferase MOCS3;Molybdopterin-synthase adenylyltransferase;Molybdopterin-synthase sulfurtransferase	Mocs3	4.2366	-1.47692	-2.24146	-0.712371	12.1323	-4.45532	0.00212879	0.00463701	-2.66302	-1	-1.38056	-2.14511	-0.61602	12.1323	-4.16466	0.00315103	0.00588099	-3.21365	-1	0.0963517	-0.668193	0.860896	12.1323	0.290658	0.778712	0.832196	-7.68532	0	A2BDX3	Adenylyltransferase and sulfurtransferase MOCS3	Mocs3	12.6864	13.3049	13.2631	12.1421	11.6967	10.9848	11.6421	12.1724	11.2982
49	A2BE28	Ribosomal biogenesis protein LAS1L	Las1l	A2BE28	A2BE28	sp|A2BE28|LAS1L_MOUSE Ribosomal biogenesis protein LAS1L OS=Mus musculus OX=10090 GN=Las1l PE=1 SV=1	Ribosomal biogenesis protein LAS1L	Las1l	57.561	-0.121229	-0.213191	-0.0292659	21.1331	-3.04032	0.0160719	0.0272322	-4.81545	0	-0.25506	-0.347022	-0.163097	21.1331	-6.3967	0.00021065	0.000554501	-0.262813	0	-0.133831	-0.225794	-0.0418686	21.1331	-3.35638	0.00999775	0.0247038	-3.7903	0	A2BE28	Ribosomal biogenesis protein LAS1L	Las1l	21.2058	21.3105	21.2594	21.1229	21.1136	21.1754	20.9689	21.0068	21.0347
50	A2BH40	AT-rich interactive domain-containing protein 1A	Arid1a	A2BH40	A2BH40	sp|A2BH40|ARI1A_MOUSE AT-rich interactive domain-containing protein 1A OS=Mus musculus OX=10090 GN=Arid1a PE=1 SV=1	AT-rich interactive domain-containing protein 1A	Arid1a	29.514	-0.225026	-0.43605	-0.0140029	20.3326	-2.4594	0.0393808	0.0597846	-5.7361	0	-0.570272	-0.781295	-0.359249	20.3326	-6.23271	0.00025126	0.000644465	-0.456786	0	-0.345246	-0.556269	-0.134222	20.3326	-3.77331	0.00544844	0.0152921	-3.14801	0	A2BH40	AT-rich interactive domain-containing protein 1A	Arid1a	20.8331	20.4505	20.5096	20.3858	20.3447	20.3876	19.9711	20.0415	20.0698
51	A2CG49	Kalirin	Kalrn	A2CG49	A2CG49	sp|A2CG49|KALRN_MOUSE Kalirin OS=Mus musculus OX=10090 GN=Kalrn PE=1 SV=1	Kalirin	Kalrn	4.6854	-0.309622	-0.585452	-0.0337923	16.2464	-2.58891	0.0321907	0.0501542	-5.5317	0	-0.0581304	-0.33396	0.217699	16.2464	-0.486058	0.639971	0.681797	-8.26556	0	0.251492	-0.0243382	0.527321	16.2464	2.10285	0.0686626	0.118359	-5.75721	0	A2CG49	Kalirin	Kalrn	16.3614	16.2768	16.4686	16.064	16.2034	15.9105	16.4141	16.0531	16.4652
52	A2CG63	AT-rich interactive domain-containing protein 4B	Arid4b	A2CG63	A2CG63	sp|A2CG63|ARI4B_MOUSE AT-rich interactive domain-containing protein 4B OS=Mus musculus OX=10090 GN=Arid4b PE=1 SV=1	AT-rich interactive domain-containing protein 4B	Arid4b	4.2227	0.0977402	-0.058342	0.253823	17.8059	1.44426	0.186695	0.237716	-7.22563	0	-0.311861	-0.467943	-0.155778	17.8059	-4.60821	0.00174066	0.0034825	-2.57233	0	-0.409601	-0.565683	-0.253519	17.8059	-6.05247	0.00030613	0.00163103	-0.0383186	0	A2CG63	AT-rich interactive domain-containing protein 4B	Arid4b	17.8677	17.9069	17.8573	17.9093	17.9878	18.0279	17.4415	17.7111	17.5436
53	A2RSJ4	UHRF1-binding protein 1-like	Uhrf1bp1l	A2RSJ4	A2RSJ4	sp|A2RSJ4|UH1BL_MOUSE UHRF1-binding protein 1-like OS=Mus musculus OX=10090 GN=Uhrf1bp1l PE=1 SV=2	UHRF1-binding protein 1-like	Uhrf1bp1l	6.3734	-0.250175	-0.404847	-0.095503	18.8961	-3.73042	0.00579323	0.0111092	-3.73858	0	-0.232945	-0.387617	-0.0782727	18.8961	-3.47349	0.00841082	0.0140164	-4.26276	0	0.0172303	-0.137442	0.171903	18.8961	0.256925	0.803727	0.851176	-7.69559	0	A2RSJ4	UHRF1-binding protein 1-like	Uhrf1bp1l	19.1396	18.9475	19.0843	18.9278	18.7221	18.7709	18.8483	18.8367	18.7876
54	A2RSY1	KAT8 regulatory NSL complex subunit 3	Kansl3	A2RSY1	A2RSY1	sp|A2RSY1|KANL3_MOUSE KAT8 regulatory NSL complex subunit 3 OS=Mus musculus OX=10090 GN=Kansl3 PE=1 SV=1	KAT8 regulatory NSL complex subunit 3	Kansl3	1.9902	0.0707943	-0.401311	0.5429	14.4178	0.345848	0.738384	0.779442	-8.20076	0	0.270967	-0.201139	0.743072	14.4178	1.32374	0.222194	0.266433	-7.50568	0	0.200172	-0.271933	0.672278	14.4178	0.977892	0.356793	0.451456	-7.22539	0	A2RSY1	KAT8 regulatory NSL complex subunit 3	Kansl3	14.5335	13.7854	14.5927	14.3303	14.4078	14.3859	14.4674	14.4445	14.8126
55	A2RSY6	TRMT1-like protein	Trmt1l	A2RSY6	A2RSY6	sp|A2RSY6|TRM1L_MOUSE TRMT1-like protein OS=Mus musculus OX=10090 GN=Trmt1l PE=1 SV=1	TRMT1-like protein	Trmt1l	29.486	-0.452485	-0.562173	-0.342797	18.6643	-9.51417	1.23681e-05	6.51271e-05	2.99326	0	-0.678033	-0.787721	-0.568345	18.6643	-14.2567	5.75898e-07	5.31621e-06	6.27048	0	-0.225548	-0.335236	-0.11586	18.6643	-4.74249	0.00146275	0.00541014	-1.73705	0	A2RSY6	TRMT1-like protein	Trmt1l	19.0161	19.087	19.0202	18.5356	18.5462	18.6842	18.3527	18.3476	18.389
56	A2RTL5	Arginine/serine-rich coiled-coil protein 2	Rsrc2	A2RTL5	A2RTL5	sp|A2RTL5|RSRC2_MOUSE Arginine/serine-rich coiled-coil protein 2 OS=Mus musculus OX=10090 GN=Rsrc2 PE=2 SV=1	Arginine/serine-rich coiled-coil protein 2	Rsrc2	2.5014	-0.475225	-0.820524	-0.129927	16.5834	-3.17417	0.0131267	0.0228422	-4.60382	0	-0.366025	-0.711324	-0.0207266	16.5834	-2.44479	0.0402876	0.0575986	-5.88754	0	0.1092	-0.236098	0.454499	16.5834	0.72938	0.48659	0.578152	-7.44333	0	A2RTL5	Arginine/serine-rich coiled-coil protein 2	Rsrc2	16.9076	16.9122	16.7716	16.4899	16.6366	16.0392	16.3139	16.5558	16.6235
57	A3KGB4	TBC1 domain family member 8B	Tbc1d8b	A3KGB4;Q9Z1A9	A3KGB4	sp|A3KGB4|TBC8B_MOUSE TBC1 domain family member 8B OS=Mus musculus OX=10090 GN=Tbc1d8b PE=1 SV=1	TBC1 domain family member 8B	Tbc1d8b	60.88	0.734632	0.601752	0.867513	20.3362	12.7507	1.35877e-06	1.25579e-05	5.43588	0	0.780253	0.647373	0.913133	20.3362	13.5425	8.55744e-07	6.95262e-06	5.83223	0	0.0456205	-0.0872599	0.178501	20.3362	0.791816	0.451324	0.545645	-7.39361	0	A3KGB4	TBC1 domain family member 8B	Tbc1d8b	19.72	19.8338	19.9398	20.5614	20.6088	20.5273	20.6488	20.5702	20.6154
58	A3KGF9	Uncharacterized protein C15orf52 homolog	NA	A3KGF9	A3KGF9	sp|A3KGF9|CCD9B_MOUSE Coiled-coil domain-containing protein 9B OS=Mus musculus OX=10090 GN=Ccdc9b PE=1 SV=1	Uncharacterized protein C15orf52 homolog	NA	1.2966	0.883182	0.239338	1.52703	14.8193	3.1637	0.0133353	0.0231366	-4.62035	0	1.00342	0.359574	1.64726	14.8193	3.5944	0.00704943	0.0120104	-4.07539	1	0.120236	-0.523608	0.764079	14.8193	0.430704	0.678063	0.747895	-7.62954	0	A3KGF9	Uncharacterized protein C15orf52 homolog	NA	13.7454	14.8198	14.0061	15.2207	14.7094	15.2907	15.3056	15.3342	14.9418
59	A3KGS3	Ral GTPase-activating protein subunit alpha-2	Ralgapa2	A3KGS3	A3KGS3	sp|A3KGS3|RGPA2_MOUSE Ral GTPase-activating protein subunit alpha-2 OS=Mus musculus OX=10090 GN=Ralgapa2 PE=1 SV=2	Ral GTPase-activating protein subunit alpha-2	Ralgapa2	2.3125	-0.791664	-1.29654	-0.286785	10.869	-3.61642	0.00682781	0.0128369	-3.91353	0	-0.69622	-1.2011	-0.191341	10.869	-3.18042	0.0130038	0.0206946	-4.72211	0	0.0954443	-0.409435	0.600324	10.869	0.436002	0.674371	0.745028	-7.62702	0	A3KGS3	Ral GTPase-activating protein subunit alpha-2	Ralgapa2	10.9333	11.4531	11.7086	10.4463	10.4813	10.7925	10.9745	10.6578	10.374
60	A6H5Y3	Methionine synthase	Mtr	A6H5Y3	A6H5Y3	sp|A6H5Y3|METH_MOUSE Methionine synthase OS=Mus musculus OX=10090 GN=Mtr PE=1 SV=1	Methionine synthase	Mtr	16.541	0.608432	0.441732	0.775133	16.8708	8.41786	3.03712e-05	0.000130423	1.99947	0	0.509246	0.342546	0.675946	16.8708	7.04558	0.000108094	0.000312509	0.472632	0	-0.0991866	-0.265887	0.0675136	16.8708	-1.37228	0.207249	0.289183	-6.78324	0	A6H5Y3	Methionine synthase	Mtr	16.4045	16.4959	16.5944	17.2001	16.9696	17.1504	16.9716	17.0705	16.9805
61	A6H5Z3	Exocyst complex component 6B	Exoc6b	A6H5Z3	A6H5Z3	sp|A6H5Z3|EXC6B_MOUSE Exocyst complex component 6B OS=Mus musculus OX=10090 GN=Exoc6b PE=1 SV=1	Exocyst complex component 6B	Exoc6b	16.168	0.198934	0.0946446	0.303223	19.6146	4.39942	0.00229334	0.00494949	-2.74349	0	0.0647269	-0.0395622	0.169016	19.6146	1.43143	0.190221	0.232031	-7.3709	0	-0.134207	-0.238496	-0.0299177	19.6146	-2.96798	0.0179436	0.0399459	-4.40125	0	A6H5Z3	Exocyst complex component 6B	Exoc6b	19.5364	19.5685	19.4754	19.714	19.6951	19.7679	19.6324	19.5186	19.6234
62	A6H611	Mitochondrial intermediate peptidase	Mipep	A6H611	A6H611	sp|A6H611|MIPEP_MOUSE Mitochondrial intermediate peptidase OS=Mus musculus OX=10090 GN=Mipep PE=1 SV=1	Mitochondrial intermediate peptidase	Mipep	1.1903	-0.163476	-0.351889	0.0249372	17.3023	-2.0011	0.0804103	0.112253	-6.44282	0	-0.0535191	-0.241932	0.134894	17.3023	-0.655124	0.530786	0.578842	-8.16141	0	0.109957	-0.0784563	0.29837	17.3023	1.34597	0.215237	0.298201	-6.81583	0	A6H611	Mitochondrial intermediate peptidase	Mipep	17.5467	17.2427	17.3346	17.1482	17.3024	17.1828	17.3883	17.3217	17.2533
63	A6H630	Protein-glutamate O-methyltransferase	Armt1	A6H630	A6H630	sp|A6H630|ARMT1_MOUSE Damage-control phosphatase ARMT1 OS=Mus musculus OX=10090 GN=Armt1 PE=1 SV=1	Protein-glutamate O-methyltransferase	Armt1	16.994	-0.0997378	-0.232148	0.0326721	19.9529	-1.73726	0.120578	0.161819	-6.82821	0	0.183455	0.0510454	0.315865	19.9529	3.19548	0.0127128	0.0202645	-4.69836	0	0.283193	0.150783	0.415603	19.9529	4.93274	0.0011484	0.0044731	-1.47536	0	A6H630	Protein-glutamate O-methyltransferase	Armt1	19.8516	20.0149	19.9086	19.7799	19.9213	19.7747	20.0944	20.0805	20.1505
64	A6H6A9	Rab GTPase-activating protein 1-like	Rabgap1l	A6H6A9	A6H6A9	sp|A6H6A9|RBG1L_MOUSE Rab GTPase-activating protein 1-like OS=Mus musculus OX=10090 GN=Rabgap1l PE=1 SV=1	Rab GTPase-activating protein 1-like	Rabgap1l	6.114	0.0555686	-0.483225	0.594362	15.404	0.237866	0.817969	0.850293	-8.2358	0	0.0579994	-0.480794	0.596793	15.404	0.248271	0.810184	0.835979	-8.36195	0	0.00243079	-0.536363	0.541225	15.404	0.0104052	0.991953	0.993986	-7.73244	0	A6H6A9	Rab GTPase-activating protein 1-like	Rabgap1l	15.2368	15.6651	15.1966	15.3816	15.0457	15.8378	15.4739	15.7079	15.0906
65	A6H8H2	DENN domain-containing protein 4C	Dennd4c	A6H8H2	A6H8H2	sp|A6H8H2|DEN4C_MOUSE DENN domain-containing protein 4C OS=Mus musculus OX=10090 GN=Dennd4c PE=1 SV=1	DENN domain-containing protein 4C	Dennd4c	54.224	-0.143555	-0.255999	-0.0311113	21.2524	-2.94448	0.0185995	0.0309517	-4.96741	0	-0.116242	-0.228686	-0.00379869	21.2524	-2.38427	0.044276	0.0627501	-5.98253	0	0.0273126	-0.0851311	0.139756	21.2524	0.560213	0.590685	0.674248	-7.55966	0	A6H8H2	DENN domain-containing protein 4C	Dennd4c	21.3909	21.2853	21.3408	21.1725	21.2183	21.1956	21.2956	21.1377	21.235
66	A6X8Z5	Rho GTPase-activating protein 31	Arhgap31	A6X8Z5	A6X8Z5	sp|A6X8Z5|RHG31_MOUSE Rho GTPase-activating protein 31 OS=Mus musculus OX=10090 GN=Arhgap31 PE=1 SV=1	Rho GTPase-activating protein 31	Arhgap31	29.263	1.16411	1.01031	1.31791	17.4486	17.4567	1.1946e-07	2.246e-06	8.11083	1	1.37464	1.22084	1.52844	17.4486	20.6137	3.24722e-08	7.08111e-07	9.43581	1	0.210526	0.0567248	0.364326	17.4486	3.15698	0.0134709	0.0316867	-4.10288	0	A6X8Z5	Rho GTPase-activating protein 31	Arhgap31	16.5345	16.5404	16.7321	17.7547	17.719	17.8256	17.945	17.9173	18.0686
67	A6X919	Probable C-mannosyltransferase DPY19L1	Dpy19l1	A6X919	A6X919	sp|A6X919|D19L1_MOUSE Probable C-mannosyltransferase DPY19L1 OS=Mus musculus OX=10090 GN=Dpy19l1 PE=1 SV=1	Probable C-mannosyltransferase DPY19L1	Dpy19l1	33.269	-1.42055	-1.56811	-1.27298	18.3126	-22.2029	1.81001e-08	6.92815e-07	10.1633	-1	-0.929743	-1.0773	-0.782182	18.3126	-14.5317	4.96847e-07	4.74675e-06	6.43377	0	0.490803	0.343242	0.638364	18.3126	7.67118	5.92711e-05	0.000478245	1.755	0	A6X919	Probable C-mannosyltransferase DPY19L1	Dpy19l1	19.0715	19.1093	19.1073	17.5792	17.6347	17.8126	18.1993	18.088	18.2116
68	A8C756	Thyroid adenoma-associated protein homolog	Thada	A8C756	A8C756	sp|A8C756|THADA_MOUSE Thyroid adenoma-associated protein homolog OS=Mus musculus OX=10090 GN=Thada PE=1 SV=1	Thyroid adenoma-associated protein homolog	Thada	27.403	-0.390022	-0.502268	-0.277775	19.7842	-8.01386	4.33394e-05	0.000172928	1.60643	0	-0.324234	-0.43648	-0.211987	19.7842	-6.6621	0.000159428	0.000438034	0.0440544	0	0.0657881	-0.0464584	0.178035	19.7842	1.35176	0.213457	0.296084	-6.8087	0	A8C756	Thyroid adenoma-associated protein homolog	Thada	20.0218	20.0755	19.9695	19.7052	19.6463	19.5453	19.6831	19.7152	19.6959
69	A8Y5H7	NA	Sec14l1	A8Y5H7	A8Y5H7	sp|A8Y5H7|S14L1_MOUSE SEC14-like protein 1 OS=Mus musculus OX=10090 GN=Sec14l1 PE=1 SV=1	NA	Sec14l1	18.207	0.71431	0.449238	0.979382	17.8906	6.2151	0.000256111	0.000745953	-0.352027	0	1.44299	1.17792	1.70806	17.8906	12.5552	1.52927e-06	1.06964e-05	5.18921	1	0.728679	0.463607	0.993751	17.8906	6.34013	0.000223778	0.00129456	0.303506	0	A8Y5H7	NA	Sec14l1	17.1717	17.3482	16.9946	18.0427	17.7778	17.8369	18.4377	18.7265	18.6794
70	B1AQJ2	Ubiquitin carboxyl-terminal hydrolase 36	Usp36	B1AQJ2	B1AQJ2	sp|B1AQJ2|UBP36_MOUSE Ubiquitin carboxyl-terminal hydrolase 36 OS=Mus musculus OX=10090 GN=Usp36 PE=1 SV=1	Ubiquitin carboxyl-terminal hydrolase 36	Usp36	20.418	0.184163	0.0718884	0.296438	18.3872	3.78308	0.00537303	0.0104296	-3.65824	0	0.377797	0.265522	0.490072	18.3872	7.76071	5.45587e-05	0.000176818	1.22806	0	0.193634	0.0813589	0.305909	18.3872	3.97763	0.00408234	0.0120761	-2.84027	0	B1AQJ2	Ubiquitin carboxyl-terminal hydrolase 36	Usp36	18.2404	18.1323	18.2268	18.4605	18.3318	18.3597	18.5446	18.6215	18.5668
71	B1ARD6	NA	Slfn9	B1ARD6;B1ARD8	B1ARD6	sp|B1ARD6|SLFN9_MOUSE Schlafen family member 9 OS=Mus musculus OX=10090 GN=Slfn9 PE=2 SV=1	NA	Slfn9	102.92	0.286768	0.179552	0.393984	22.5315	6.16874	0.000269385	0.000779581	-0.40754	0	0.478568	0.371352	0.585784	22.5315	10.2946	6.87474e-06	3.27864e-05	3.52286	0	0.1918	0.0845841	0.299016	22.5315	4.12586	0.00332351	0.0102609	-2.62026	0	B1ARD6	NA	Slfn9	22.176	22.3436	22.3097	22.5502	22.5567	22.5827	22.7716	22.7496	22.7438
72	B1AUE5	Peroxisome biogenesis factor 10	Pex10	B1AUE5	B1AUE5	sp|B1AUE5|PEX10_MOUSE Peroxisome biogenesis factor 10 OS=Mus musculus OX=10090 GN=Pex10 PE=2 SV=1	Peroxisome biogenesis factor 10	Pex10	1.6798	0.031822	-0.160635	0.224279	14.9727	0.381347	0.712883	0.757409	-8.18648	0	0.662887	0.47043	0.855344	14.9727	7.94386	4.61607e-05	0.000152982	1.41295	0	0.631065	0.438608	0.823522	14.9727	7.56252	6.56081e-05	0.000514515	1.64397	0	B1AUE5	Peroxisome biogenesis factor 10	Pex10	14.7974	14.6955	14.7306	14.8281	14.6271	14.8637	15.3686	15.5532	15.2903
73	B1AUR6	Protein MMS22-like	Mms22l	B1AUR6	B1AUR6	sp|B1AUR6|MMS22_MOUSE Protein MMS22-like OS=Mus musculus OX=10090 GN=Mms22l PE=1 SV=1	Protein MMS22-like	Mms22l	2.2689	0.214982	-0.0173888	0.447353	15.0863	2.13376	0.0654381	0.0933284	-6.24199	0	0.155536	-0.0768346	0.387907	15.0863	1.54375	0.16126	0.199674	-7.22381	0	-0.0594458	-0.291817	0.172925	15.0863	-0.590018	0.571477	0.657311	-7.54118	0	B1AUR6	Protein MMS22-like	Mms22l	15.0164	15.1488	14.7231	15.1809	15.1175	15.2348	15.1892	15.1228	15.0429
74	B1AVH7	TBC1 domain family member 2A	Tbc1d2	B1AVH7	B1AVH7	sp|B1AVH7|TBD2A_MOUSE TBC1 domain family member 2A OS=Mus musculus OX=10090 GN=Tbc1d2 PE=2 SV=1	TBC1 domain family member 2A	Tbc1d2	18.179	0.105224	-0.0462905	0.256739	17.2413	1.60172	0.147918	0.193853	-7.01676	0	0.323695	0.172181	0.47521	17.2413	4.92728	0.0011563	0.002439	-2.12792	0	0.218471	0.0669566	0.369986	17.2413	3.32556	0.010466	0.0256324	-3.83842	0	B1AVH7	TBC1 domain family member 2A	Tbc1d2	17.1331	17.1714	16.9905	17.167	17.1263	17.3174	17.3712	17.4369	17.458
75	B1AVY7	Kinesin-like protein KIF16B	Kif16b	B1AVY7	B1AVY7	sp|B1AVY7|KI16B_MOUSE Kinesin-like protein KIF16B OS=Mus musculus OX=10090 GN=Kif16b PE=1 SV=1	Kinesin-like protein KIF16B	Kif16b	2.3636	-0.292126	-0.500549	-0.0837036	15.2979	-3.23259	0.0120241	0.0211685	-4.51176	0	-0.0230842	-0.231507	0.185339	15.2979	-0.255443	0.804831	0.831479	-8.35993	0	0.269042	0.0606195	0.477465	15.2979	2.97715	0.0176943	0.0395409	-4.38675	0	B1AVY7	Kinesin-like protein KIF16B	Kif16b	15.2412	15.5357	15.4319	15.0614	15.1768	15.0942	15.3089	15.294	15.5367
76	B1AVZ0	Uracil phosphoribosyltransferase homolog	Uprt	B1AVZ0	B1AVZ0	sp|B1AVZ0|UPP_MOUSE Uracil phosphoribosyltransferase homolog OS=Mus musculus OX=10090 GN=Uprt PE=1 SV=1	Uracil phosphoribosyltransferase homolog	Uprt	8.8542	0.171084	0.0566919	0.285476	18.9935	3.44936	0.00871448	0.0159052	-4.17232	0	0.240666	0.126274	0.355058	18.9935	4.85227	0.00127133	0.00264549	-2.23112	0	0.069582	-0.04481	0.183974	18.9935	1.4029	0.198275	0.278316	-6.7448	0	B1AVZ0	Uracil phosphoribosyltransferase homolog	Uprt	18.8107	18.8407	18.9173	18.9548	19.0279	19.0992	19.1287	19.1149	19.047
77	B1AWL2	NA	Zfp462	B1AWL2	B1AWL2	sp|B1AWL2|ZN462_MOUSE Zinc finger protein 462 OS=Mus musculus OX=10090 GN=Znf462 PE=1 SV=1	NA	Zfp462	9.3833	-0.00743674	-0.146958	0.132084	18.3624	-0.122933	0.905195	0.925872	-8.25901	0	-0.293167	-0.432688	-0.153646	18.3624	-4.84619	0.00128118	0.00266275	-2.23951	0	-0.28573	-0.425251	-0.146209	18.3624	-4.72326	0.0014994	0.00551096	-1.76378	0	B1AWL2	NA	Zfp462	18.4525	18.4875	18.4477	18.5486	18.4013	18.4155	18.0563	18.2522	18.1996
78	B1AX39	Zinc finger CCHC domain-containing protein 7	Zcchc7	B1AX39	B1AX39	sp|B1AX39|ZCHC7_MOUSE Zinc finger CCHC domain-containing protein 7 OS=Mus musculus OX=10090 GN=Zcchc7 PE=2 SV=1	Zinc finger CCHC domain-containing protein 7	Zcchc7	7.1107	-0.0930888	-0.561114	0.374936	13.8823	-0.458726	0.658646	0.710224	-8.15073	0	-0.398822	-0.866848	0.0692028	13.8823	-1.96533	0.0849861	0.11213	-6.62491	0	-0.305734	-0.773759	0.162292	13.8823	-1.50661	0.170368	0.246153	-6.61094	0	B1AX39	Zinc finger CCHC domain-containing protein 7	Zcchc7	14.0369	14.1217	13.9801	13.4089	14.2084	14.242	13.7602	13.5185	13.6635
79	B1AXD8	Akirin-2	Akirin2	B1AXD8	B1AXD8	sp|B1AXD8|AKIR2_MOUSE Akirin-2 OS=Mus musculus OX=10090 GN=Akirin2 PE=1 SV=1	Akirin-2	Akirin2	2.7996	0.00351027	-0.288168	0.295188	16.4517	0.0277564	0.978537	0.982948	-8.26707	0	-0.17671	-0.468388	0.114968	16.4517	-1.39728	0.199898	0.242273	-7.41435	0	-0.18022	-0.471898	0.111458	16.4517	-1.42503	0.192003	0.271591	-6.7167	0	B1AXD8	Akirin-2	Akirin2	16.4876	16.5437	16.497	16.6365	16.1955	16.7068	16.2306	16.4597	16.3079
80	B1AY10	Transcriptional repressor NF-X1	Nfx1	B1AY10	B1AY10	sp|B1AY10|NFX1_MOUSE Transcriptional repressor NF-X1 OS=Mus musculus OX=10090 GN=Nfx1 PE=1 SV=1	Transcriptional repressor NF-X1	Nfx1	3.2819	-1.29288	-1.61597	-0.969793	15.1985	-9.22921	1.54855e-05	7.65919e-05	2.74454	-1	-1.3752	-1.69828	-1.05211	15.1985	-9.81682	9.80223e-06	4.34289e-05	3.1295	-1	-0.0823151	-0.405402	0.240772	15.1985	-0.587606	0.573018	0.658567	-7.54271	0	B1AY10	Transcriptional repressor NF-X1	Nfx1	15.7927	16.2834	16.1873	14.5749	14.9557	14.8543	14.763	14.7555	14.6193
81	B1AY13	Ubiquitin carboxyl-terminal hydrolase 24	Usp24	B1AY13	B1AY13	sp|B1AY13|UBP24_MOUSE Ubiquitin carboxyl-terminal hydrolase 24 OS=Mus musculus OX=10090 GN=Usp24 PE=1 SV=1	Ubiquitin carboxyl-terminal hydrolase 24	Usp24	143.51	1.2325	1.12544	1.33956	20.6029	26.5517	4.40834e-09	2.77262e-07	11.6768	1	1.17435	1.06729	1.28141	20.6029	25.299	6.46043e-09	2.50973e-07	11.1913	1	-0.0581478	-0.165206	0.0489104	20.6029	-1.25268	0.245729	0.332055	-6.92816	0	B1AY13	Ubiquitin carboxyl-terminal hydrolase 24	Usp24	19.7282	19.8237	19.85	21.0914	21.0433	20.9647	20.9769	20.9629	20.9852
82	B1AZA5	Transmembrane protein 245	Tmem245	B1AZA5	B1AZA5	sp|B1AZA5|TM245_MOUSE Transmembrane protein 245 OS=Mus musculus OX=10090 GN=Tmem245 PE=1 SV=1	Transmembrane protein 245	Tmem245	7.0744	0.510221	0.370507	0.649936	18.235	8.42252	3.02494e-05	0.00013009	2.00391	0	0.377423	0.237709	0.517138	18.235	6.23035	0.000251905	0.000645836	-0.459604	0	-0.132798	-0.272513	0.00691689	18.235	-2.19217	0.0597472	0.105703	-5.62077	0	B1AZA5	Transmembrane protein 245	Tmem245	17.8411	18.0604	17.9157	18.4139	18.5088	18.4253	18.3607	18.2656	18.3232
83	B1AZI6	THO complex subunit 2	Thoc2	B1AZI6	B1AZI6	sp|B1AZI6|THOC2_MOUSE THO complex subunit 2 OS=Mus musculus OX=10090 GN=Thoc2 PE=1 SV=1	THO complex subunit 2	Thoc2	32.24	-0.455255	-0.545369	-0.365141	21.412	-11.6516	2.70178e-06	2.04499e-05	4.6763	0	-0.445653	-0.535768	-0.355539	21.412	-11.4059	3.17589e-06	1.83132e-05	4.37919	0	0.00960166	-0.0805125	0.0997158	21.412	0.245742	0.812075	0.858466	-7.69873	0	B1AZI6	THO complex subunit 2	Thoc2	21.7388	21.6689	21.7291	21.2538	21.2232	21.294	21.2226	21.309	21.2682
84	B1AZP2	Disks large-associated protein 4	Dlgap4	B1AZP2	B1AZP2	sp|B1AZP2|DLGP4_MOUSE Disks large-associated protein 4 OS=Mus musculus OX=10090 GN=Dlgap4 PE=1 SV=1	Disks large-associated protein 4	Dlgap4	17.531	0.770167	0.672977	0.867357	20.6837	18.2763	8.34539e-08	1.7695e-06	8.50301	0	0.649288	0.552099	0.746478	20.6837	15.4078	3.15729e-07	3.4171e-06	6.93482	0	-0.120878	-0.218068	-0.0236882	20.6837	-2.86848	0.0208963	0.0452484	-4.5588	0	B1AZP2	Disks large-associated protein 4	Dlgap4	20.1636	20.2299	20.238	20.9397	20.9576	21.0448	20.8892	20.8692	20.8211
85	B2RQC6	CAD protein	Cad	B2RQC6;Q8C196	B2RQC6	sp|B2RQC6|PYR1_MOUSE CAD protein OS=Mus musculus OX=10090 GN=Cad PE=1 SV=1	CAD protein;Glutamine-dependent carbamoyl-phosphate synthase;Aspartate carbamoyltransferase;Dihydroorotase	Cad	262.22	-0.328215	-0.402242	-0.254188	24.5083	-10.2257	7.22918e-06	4.30522e-05	3.58751	0	-0.193309	-0.267336	-0.119281	24.5083	-6.02262	0.000316434	0.00079021	-0.710289	0	0.134906	0.0608791	0.208933	24.5083	4.20307	0.00298975	0.00946948	-2.50681	0	B2RQC6	CAD protein	Cad	24.6903	24.6467	24.7095	24.3727	24.3495	24.3397	24.4946	24.5015	24.4704
86	B2RQE8	Rho GTPase-activating protein 42	Arhgap42	B2RQE8	B2RQE8	sp|B2RQE8|RHG42_MOUSE Rho GTPase-activating protein 42 OS=Mus musculus OX=10090 GN=Arhgap42 PE=1 SV=1	Rho GTPase-activating protein 42	Arhgap42	4.4481	-0.417669	-0.645986	-0.189352	15.0807	-4.21909	0.00292512	0.00611938	-3.00601	0	-0.161863	-0.39018	0.0664547	15.0807	-1.63506	0.140709	0.176254	-7.09983	0	0.255806	0.0274891	0.484124	15.0807	2.58403	0.0324354	0.0644666	-5.00905	0	B2RQE8	Rho GTPase-activating protein 42	Arhgap42	15.2586	15.3621	15.2008	14.8412	14.7567	14.9706	15.1979	15.2432	14.8949
87	B2RR83	Probable ATP-dependent RNA helicase YTHDC2	Ythdc2	B2RR83	B2RR83	sp|B2RR83|YTDC2_MOUSE 3-5 RNA helicase YTHDC2 OS=Mus musculus OX=10090 GN=Ythdc2 PE=1 SV=1	Probable ATP-dependent RNA helicase YTHDC2	Ythdc2	19.132	1.11869	0.978497	1.25888	18.7402	18.4038	7.90364e-08	1.70135e-06	8.5624	1	0.763141	0.622948	0.903335	18.7402	12.5546	1.52988e-06	1.06964e-05	5.18877	0	-0.35555	-0.495743	-0.215356	18.7402	-5.84921	0.000384381	0.00194377	-0.286394	0	B2RR83	Probable ATP-dependent RNA helicase YTHDC2	Ythdc2	18.0826	18.0879	18.1682	19.3281	19.2231	19.1436	18.8119	18.9682	18.848
88	B2RRE7	OTU domain-containing protein 4	Otud4	B2RRE7	B2RRE7	sp|B2RRE7|OTUD4_MOUSE OTU domain-containing protein 4 OS=Mus musculus OX=10090 GN=Otud4 PE=1 SV=1	OTU domain-containing protein 4	Otud4	30.401	-0.55983	-0.740694	-0.378967	20.2789	-7.1389	9.85779e-05	0.000339353	0.699139	0	-0.39253	-0.573394	-0.211667	20.2789	-5.0055	0.00104833	0.00223922	-2.02116	0	0.1673	-0.0135634	0.348163	20.2789	2.13339	0.0654758	0.113734	-5.71073	0	B2RRE7	OTU domain-containing protein 4	Otud4	20.4845	20.6973	20.6072	19.9224	20.0629	20.1242	20.1188	20.1774	20.3152
89	B2RRF6	Zinc finger protein 518A	Znf518a	B2RRF6	B2RRF6	sp|B2RRF6|Z518A_MOUSE Zinc finger protein 518A OS=Mus musculus OX=10090 GN=Znf518a PE=2 SV=1	Zinc finger protein 518A	Znf518a	0.8957	-0.10358	-0.67021	0.463051	14.8034	-0.421601	0.684426	0.733305	-8.16867	0	0.183953	-0.382678	0.750583	14.8034	0.748741	0.475467	0.526243	-8.09182	0	0.287533	-0.279098	0.854163	14.8034	1.17034	0.275572	0.364571	-7.02276	0	B2RRF6	Zinc finger protein 518A	Znf518a	14.7202	14.6813	14.9285	14.341	15.2109	14.4673	14.9105	14.644	15.3274
90	B2RS91	RNA polymerase I-specific transcription initiation factor RRN3	Rrn3	B2RS91	B2RS91	sp|B2RS91|RRN3_MOUSE RNA polymerase I-specific transcription initiation factor RRN3 OS=Mus musculus OX=10090 GN=Rrn3 PE=1 SV=1	RNA polymerase I-specific transcription initiation factor RRN3	Rrn3	2.1497	0.234583	-0.308745	0.777912	14.8928	0.995772	0.348546	0.409869	-7.74203	0	0.89903	0.355701	1.44236	14.8928	3.81625	0.00512519	0.00905552	-3.73557	0	0.664447	0.121118	1.20778	14.8928	2.82048	0.0224967	0.0480398	-4.63485	0	B2RS91	RNA polymerase I-specific transcription initiation factor RRN3	Rrn3	14.5249	14.2735	14.7463	14.8178	14.2151	15.2156	15.2574	15.4902	15.4942
91	B2RSH2	Guanine nucleotide-binding protein G(i) subunit alpha-1	Gnai1	B2RSH2	B2RSH2	sp|B2RSH2|GNAI1_MOUSE Guanine nucleotide-binding protein G(i) subunit alpha-1 OS=Mus musculus OX=10090 GN=Gnai1 PE=1 SV=1	Guanine nucleotide-binding protein G(i) subunit alpha-1	Gnai1	9.8198	-1.0469	-3.12937	1.03556	15.9537	-1.19574	0.271803	0.330308	-7.52377	0	0.29365	-1.78881	2.37611	15.9537	0.335399	0.747428	0.779174	-8.33252	0	1.34055	-0.74191	3.42302	15.9537	1.53114	0.170814	0.246549	-6.57978	0	B2RSH2	Guanine nucleotide-binding protein G(i) subunit alpha-1	Gnai1	16.6406	16.4556	15.5183	14.5187	17.0178	13.9372	17.5623	15.8257	16.1074
92	B2RUR8	OTU domain-containing protein 7B	Otud7b	B2RUR8;Q8R554	B2RUR8	sp|B2RUR8|OTU7B_MOUSE OTU domain-containing protein 7B OS=Mus musculus OX=10090 GN=Otud7b PE=1 SV=1	OTU domain-containing protein 7B	Otud7b	26.246	0.328411	0.228897	0.427925	19.8607	7.6113	6.26744e-05	0.000233427	1.19893	0	0.499792	0.400278	0.599306	19.8607	11.5833	2.82524e-06	1.66974e-05	4.5089	0	0.171381	0.0718672	0.270895	19.8607	3.97196	0.00411482	0.01216	-2.84873	0	B2RUR8	OTU domain-containing protein 7B	Otud7b	19.5502	19.626	19.5777	19.939	19.9359	19.8642	20.1507	20.0469	20.0557
93	B2RWS6	Histone acetyltransferase p300	Ep300	B2RWS6	B2RWS6	sp|B2RWS6|EP300_MOUSE Histone acetyltransferase p300 OS=Mus musculus OX=10090 GN=Ep300 PE=1 SV=2	Histone acetyltransferase p300	Ep300	13.926	-0.472694	-0.631908	-0.313481	16.9111	-6.8474	0.000131869	0.00042927	0.3784	0	-0.487328	-0.646542	-0.328115	16.9111	-7.05939	0.000106624	0.000308715	0.487747	0	-0.0146341	-0.173848	0.144579	16.9111	-0.211989	0.837422	0.877826	-7.70734	0	B2RWS6	Histone acetyltransferase p300	Ep300	17.2286	17.1981	17.2666	16.7055	16.7796	16.7901	16.8185	16.578	16.8348
94	B2RX14	Terminal uridylyltransferase 4	Zcchc11	B2RX14	B2RX14	sp|B2RX14|TUT4_MOUSE Terminal uridylyltransferase 4 OS=Mus musculus OX=10090 GN=Tut4 PE=1 SV=2	Terminal uridylyltransferase 4	Zcchc11	17.09	0.354404	0.26908	0.439728	19.2586	9.57976	1.17541e-05	6.27698e-05	3.04961	0	-0.0343297	-0.119653	0.050994	19.2586	-0.927953	0.3806	0.432758	-7.93666	0	-0.388734	-0.474058	-0.30341	19.2586	-10.5077	5.89574e-06	9.9955e-05	4.27259	0	B2RX14	Terminal uridylyltransferase 4	Zcchc11	19.1868	19.1778	19.0911	19.4906	19.5094	19.5188	19.1227	19.0904	19.1395
95	B2RXC1	Trafficking protein particle complex subunit 11	Trappc11	B2RXC1	B2RXC1	sp|B2RXC1|TPC11_MOUSE Trafficking protein particle complex subunit 11 OS=Mus musculus OX=10090 GN=Trappc11 PE=1 SV=1	Trafficking protein particle complex subunit 11	Trappc11	20.538	0.0722584	-0.064046	0.208563	19.8549	1.22266	0.256284	0.31392	-7.49712	0	0.0745177	-0.0617867	0.210822	19.8549	1.26088	0.242908	0.288558	-7.58123	0	0.0022593	-0.134045	0.138564	19.8549	0.0382287	0.970443	0.978158	-7.73169	0	B2RXC1	Trafficking protein particle complex subunit 11	Trappc11	19.7304	19.7743	19.9133	19.8581	19.968	19.8087	19.9057	19.8573	19.8786
96	B2RXR6	Serine/threonine-protein phosphatase 6 regulatory ankyrin repeat subunit B	Ankrd44	B2RXR6	B2RXR6	sp|B2RXR6|ANR44_MOUSE Serine/threonine-protein phosphatase 6 regulatory ankyrin repeat subunit B OS=Mus musculus OX=10090 GN=Ankrd44 PE=1 SV=1	Serine/threonine-protein phosphatase 6 regulatory ankyrin repeat subunit B	Ankrd44	16.83	0.687537	0.525596	0.849478	18.9968	9.79186	9.98962e-06	5.49195e-05	3.22961	0	0.686232	0.524291	0.848173	18.9968	9.77328	1.01318e-05	4.45525e-05	3.09284	0	-0.00130491	-0.163246	0.160636	18.9968	-0.0185844	0.985628	0.98994	-7.73231	0	B2RXR6	Serine/threonine-protein phosphatase 6 regulatory ankyrin repeat subunit B	Ankrd44	18.5544	18.3936	18.6687	19.1783	19.1864	19.3146	19.2215	19.2247	19.2292
97	B2RXS4	Plexin-B2	Plxnb2	B2RXS4;Q9QZC2;Q3UH93	B2RXS4	sp|B2RXS4|PLXB2_MOUSE Plexin-B2 OS=Mus musculus OX=10090 GN=Plxnb2 PE=1 SV=1	Plexin-B2	Plxnb2	62.966	-0.345929	-0.428082	-0.263777	21.0905	-9.71164	1.06197e-05	5.76272e-05	3.16193	0	-0.0890974	-0.17125	-0.00694497	21.0905	-2.50133	0.0368901	0.0532342	-5.79851	0	0.256832	0.174679	0.338984	21.0905	7.21031	9.19212e-05	0.000664052	1.27536	0	B2RXS4	Plexin-B2	Plxnb2	21.2382	21.2039	21.2645	20.9073	20.9107	20.8509	21.165	21.1638	21.1105
98	B2RY04	Dedicator of cytokinesis protein 5	Dock5	B2RY04	B2RY04	sp|B2RY04|DOCK5_MOUSE Dedicator of cytokinesis protein 5 OS=Mus musculus OX=10090 GN=Dock5 PE=1 SV=2	Dedicator of cytokinesis protein 5	Dock5	3.9543	0.214647	-0.00639376	0.435688	16.0073	2.23964	0.0554847	0.0809083	-6.07919	0	-0.34731	-0.568351	-0.126269	16.0073	-3.62385	0.00675477	0.0115892	-4.02999	0	-0.561957	-0.782998	-0.340916	16.0073	-5.86349	0.000378219	0.0019259	-0.26879	0	B2RY04	Dedicator of cytokinesis protein 5	Dock5	16.0782	16.0815	15.9948	16.2949	16.1273	16.3762	15.4978	15.8059	15.8088
99	B2RY56	RNA-binding protein 25	Rbm25	B2RY56	B2RY56	sp|B2RY56|RBM25_MOUSE RNA-binding protein 25 OS=Mus musculus OX=10090 GN=Rbm25 PE=1 SV=2	RNA-binding protein 25	Rbm25	32.794	-0.0840266	-0.203254	0.0352008	22.4858	-1.62542	0.142759	0.187847	-6.98433	0	-0.213976	-0.333204	-0.094749	22.4858	-4.13919	0.00326313	0.00606321	-3.25128	0	-0.12995	-0.249177	-0.0107224	22.4858	-2.51377	0.0361821	0.0702331	-5.11983	0	B2RY56	RNA-binding protein 25	Rbm25	22.6814	22.518	22.5559	22.5031	22.4934	22.5068	22.333	22.4448	22.3357
100	B7ZMP1	Probable Xaa-Pro aminopeptidase 3	Xpnpep3	B7ZMP1	B7ZMP1	sp|B7ZMP1|XPP3_MOUSE Xaa-Pro aminopeptidase 3 OS=Mus musculus OX=10090 GN=Xpnpep3 PE=1 SV=1	Probable Xaa-Pro aminopeptidase 3	Xpnpep3	2.0874	-0.290436	-0.486011	-0.0948608	18.0355	-3.42501	0.00903275	0.0164196	-4.21026	0	0.527635	0.33206	0.72321	18.0355	6.22223	0.000254136	0.000650419	-0.469301	0	0.818071	0.622496	1.01365	18.0355	9.64724	1.11576e-05	0.00014943	3.5784	0	B7ZMP1	Probable Xaa-Pro aminopeptidase 3	Xpnpep3	18.0369	17.7706	18.0619	17.6165	17.7158	17.6657	18.5576	18.3703	18.5243
101	B7ZNG4	Tastin	Troap	B7ZNG4	B7ZNG4	sp|B7ZNG4|TROAP_MOUSE Tastin OS=Mus musculus OX=10090 GN=Troap PE=2 SV=1	Tastin	Troap	2.0021	0.432211	0.197878	0.666544	14.1406	4.2539	0.00278985	0.005877	-2.95499	0	0.67394	0.439607	0.908274	14.1406	6.63304	0.0001643	0.000449527	0.0108775	0	0.241729	0.00739584	0.476062	14.1406	2.37914	0.0446314	0.0833362	-5.33099	0	B7ZNG4	Tastin	Troap	13.7056	13.9218	13.6883	14.0296	14.3676	14.2151	14.4673	14.5418	14.3284
102	B8ZXI1	Queuine tRNA-ribosyltransferase subunit QTRTD1	Qtrtd1	B8ZXI1	B8ZXI1	sp|B8ZXI1|QTRT2_MOUSE Queuine tRNA-ribosyltransferase accessory subunit 2 OS=Mus musculus OX=10090 GN=Qtrt2 PE=1 SV=2	Queuine tRNA-ribosyltransferase subunit QTRTD1	Qtrtd1	19.694	0.0376472	-0.101667	0.176961	17.8325	0.62325	0.550486	0.609159	-8.05427	0	0.137037	-0.00227734	0.276351	17.8325	2.26865	0.0530296	0.0736265	-6.16281	0	0.0993897	-0.0399245	0.238704	17.8325	1.6454	0.138539	0.209505	-6.4237	0	B8ZXI1	Queuine tRNA-ribosyltransferase subunit QTRTD1	Qtrtd1	17.7023	17.8071	17.8134	17.8942	17.6918	17.8497	17.9615	17.8726	17.8997
103	B9EJ80	NA	Pdzd8	B9EJ80	B9EJ80	sp|B9EJ80|PDZD8_MOUSE PDZ domain-containing protein 8 OS=Mus musculus OX=10090 GN=Pdzd8 PE=1 SV=1	NA	Pdzd8	16.472	-0.0084417	-0.152536	0.135652	20.3799	-0.135117	0.89586	0.918174	-8.25725	0	-0.0661054	-0.210199	0.0779884	20.3799	-1.05808	0.320946	0.371702	-7.80737	0	-0.0576637	-0.201758	0.0864301	20.3799	-0.92296	0.383043	0.478172	-7.27805	0	B9EJ80	NA	Pdzd8	20.5443	20.3536	20.3165	20.3706	20.3794	20.439	20.3114	20.3085	20.3962
104	B9EJ86	Oxysterol-binding protein	Osbpl8	B9EJ86	B9EJ86	sp|B9EJ86|OSBL8_MOUSE Oxysterol-binding protein-related protein 8 OS=Mus musculus OX=10090 GN=Osbpl8 PE=1 SV=1	Oxysterol-binding protein	Osbpl8	11.355	-0.144334	-0.275033	-0.0136346	18.3145	-2.54695	0.0343608	0.0530981	-5.59804	0	-0.148463	-0.279163	-0.0177637	18.3145	-2.61981	0.0306817	0.0450285	-5.61117	0	-0.00412913	-0.134829	0.12657	18.3145	-0.0728636	0.943705	0.959772	-7.72953	0	B9EJ86	Oxysterol-binding protein	Osbpl8	18.3292	18.4545	18.4526	18.317	18.2536	18.2327	18.3625	18.1983	18.2301
105	B9EJR8	Dynein assembly factor 5, axonemal	Dnaaf5	B9EJR8	B9EJR8	sp|B9EJR8|DAAF5_MOUSE Dynein assembly factor 5, axonemal OS=Mus musculus OX=10090 GN=Dnaaf5 PE=1 SV=1	Dynein assembly factor 5, axonemal	Dnaaf5	13.461	-0.211443	-0.374429	-0.0484581	19.1607	-2.99207	0.0172964	0.0290635	-4.89192	0	-0.212639	-0.375625	-0.0496538	19.1607	-3.00899	0.0168563	0.0261378	-4.99332	0	-0.00119566	-0.164181	0.16179	19.1607	-0.0169194	0.986916	0.990461	-7.73235	0	B9EJR8	Dynein assembly factor 5, axonemal	Dnaaf5	19.1593	19.3638	19.383	19.1741	19.0392	19.0585	19.1369	19.1201	19.0112
106	B9EKI3	TATA element modulatory factor	Tmf1	B9EKI3	B9EKI3	sp|B9EKI3|TMF1_MOUSE TATA element modulatory factor OS=Mus musculus OX=10090 GN=Tmf1 PE=1 SV=2	TATA element modulatory factor	Tmf1	33.939	-0.212816	-0.428936	0.00330439	18.6916	-2.27109	0.0528283	0.0774726	-6.03048	0	-0.284268	-0.500388	-0.0681478	18.6916	-3.0336	0.0162369	0.0252774	-4.95431	0	-0.0714522	-0.287573	0.144668	18.6916	-0.76251	0.467659	0.560541	-7.41739	0	B9EKI3	TATA element modulatory factor	Tmf1	18.8449	18.8581	18.8689	18.5418	18.5402	18.8514	18.4983	18.5026	18.7181
107	C0HK80	NA	NA	C0HK80;C0HK79	C0HK80;C0HK79	sp|C0HK80|ARXS2_MOUSE Adipocyte-related X-chromosome expressed sequence 2 OS=Mus musculus OX=10090 GN=Arxes2 PE=1 SV=1;sp|C0HK79|ARXS1_MOUSE Adipocyte-related X-chromosome expressed sequence 1 OS=Mus musculus OX=10090 GN=Arxes1 PE=1 SV=1	NA	NA	3.0531	-0.988836	-1.18758	-0.790095	18.5255	-11.4753	3.03322e-06	2.20208e-05	4.54835	0	-0.538599	-0.737339	-0.339858	18.5255	-6.25036	0.0002465	0.00063392	-0.43575	0	0.450237	0.251497	0.648977	18.5255	5.22493	0.000799998	0.00340057	-1.08349	0	C0HK80	NA	NA	19.0517	19.0117	19.0407	18.223	18.071	17.8435	18.5509	18.4959	18.4414
108	C0HKD9	NA	NA	C0HKD9;C0HKD8	C0HKD9;C0HKD8	sp|C0HKD9|MFA1B_MOUSE Microfibrillar-associated protein 1B OS=Mus musculus OX=10090 GN=Mfap1b PE=1 SV=1;sp|C0HKD8|MFA1A_MOUSE Microfibrillar-associated protein 1A OS=Mus musculus OX=10090 GN=Mfap1a PE=1 SV=1	NA	NA	22.184	-0.29152	-0.426026	-0.157014	19.8663	-4.99865	0.00105734	0.00252539	-1.90357	0	-0.435943	-0.570449	-0.301437	19.8663	-7.47504	7.12576e-05	0.000221163	0.932856	0	-0.144423	-0.278929	-0.00991687	19.8663	-2.47639	0.0383511	0.0737356	-5.17861	0	C0HKD9	NA	NA	20.2112	20.0297	20.0854	19.7975	19.8001	19.8542	19.5874	19.6899	19.7413
109	Q8CGP5	Histone H2A type 1-F	Hist1h2af	Q8CGP5;Q8CGP7;Q8BFU2;Q8CGP6;C0HKE9;C0HKE8;C0HKE7;C0HKE6;C0HKE5;C0HKE4;C0HKE3;C0HKE2;C0HKE1;Q8R1M2;Q6GSS7;Q64523	Q8CGP5;Q8CGP7;Q8BFU2;Q8CGP6;C0HKE9;C0HKE8;C0HKE7;C0HKE6;C0HKE5;C0HKE4;C0HKE3;C0HKE2;C0HKE1;Q8R1M2;Q6GSS7;Q64523	sp|Q8CGP5|H2A1F_MOUSE Histone H2A type 1-F OS=Mus musculus OX=10090 GN=Hist1h2af PE=1 SV=3;sp|Q8CGP7|H2A1K_MOUSE Histone H2A type 1-K OS=Mus musculus OX=10090 GN=H2ac15 PE=1 SV=3;sp|Q8BFU2|H2A3_MOUSE Histone H2A type 3 OS=Mus musculus OX=10090 GN=H2aw PE=1	Histone H2A type 1-F;Histone H2A type 1-K;Histone H2A type 3;Histone H2A type 1-H;Histone H2A.J;Histone H2A type 2-A;Histone H2A type 2-C	Hist1h2af;Hist1h2ak;Hist3h2a;Hist1h2ah;H2afj;Hist2h2aa1;Hist2h2ac	12.242	-1.27617	-1.58749	-0.964859	25.3216	-9.45446	1.29585e-05	6.71505e-05	2.94167	-1	-1.95008	-2.26139	-1.63876	25.3216	-14.447	5.19809e-07	4.88653e-06	6.38381	-1	-0.673906	-0.985219	-0.362592	25.3216	-4.99259	0.00106537	0.00420272	-1.39409	0	Q8CGP5	Histone H2A type 1-F	Hist1h2af	26.6859	26.2544	26.2508	25.1802	25.1878	24.9946	24.4408	24.6234	24.2767
110	C0HKG6	NA	NA	C0HKG6;C0HKG5	C0HKG6;C0HKG5	sp|C0HKG6|RNT2B_MOUSE Ribonuclease T2-B OS=Mus musculus OX=10090 GN=Rnaset2b PE=1 SV=1;sp|C0HKG5|RNT2A_MOUSE Ribonuclease T2-A OS=Mus musculus OX=10090 GN=Rnaset2a PE=1 SV=1	NA	NA	8.4	0.192697	0.0611528	0.324241	18.0147	3.37854	0.00967481	0.0174408	-4.28282	0	-0.0920248	-0.223569	0.0395191	18.0147	-1.61347	0.14534	0.18151	-7.12948	0	-0.284722	-0.416266	-0.153178	18.0147	-4.99201	0.00106615	0.00420298	-1.39489	0	C0HKG6	NA	NA	18.0544	17.9256	17.9635	18.098	18.2075	18.2162	17.9745	17.8196	17.8733
177	D3YXK1	Atherin	Samd1	D3YXK1	D3YXK1	sp|D3YXK1|SAMD1_MOUSE Atherin OS=Mus musculus OX=10090 GN=Samd1 PE=1 SV=1	Atherin	Samd1	4.7878	-0.0159486	-0.210031	0.178133	16.5491	-0.189523	0.854407	0.882697	-8.24735	0	-0.306584	-0.500666	-0.112502	16.5491	-3.64326	0.00656764	0.0113012	-4.00009	0	-0.290636	-0.484718	-0.0965539	16.5491	-3.45374	0.00865857	0.0220544	-3.6388	0	D3YXK1	Atherin	Samd1	16.5206	16.6968	16.7524	16.7668	16.6506	16.5046	16.3153	16.2963	16.4385
178	D3YXK2	Scaffold attachment factor B1	Safb	D3YXK2	D3YXK2	sp|D3YXK2|SAFB1_MOUSE Scaffold attachment factor B1 OS=Mus musculus OX=10090 GN=Safb PE=1 SV=2	Scaffold attachment factor B1	Safb	74.317	-0.429091	-0.569661	-0.28852	23.071	-7.04013	0.000108681	0.000366604	0.591548	0	-0.649851	-0.790422	-0.509281	23.071	-10.6622	5.2835e-06	2.67514e-05	3.81479	0	-0.220761	-0.361331	-0.0801902	23.071	-3.62204	0.00677246	0.0180743	-3.379	0	D3YXK2	Scaffold attachment factor B1	Safb	23.4338	23.4401	23.4182	23.0504	23.0247	22.9296	22.8512	22.8445	22.6467
179	D3YYU8	Obscurin-like protein 1	Obsl1	D3YYU8	D3YYU8	sp|D3YYU8|OBSL1_MOUSE Obscurin-like protein 1 OS=Mus musculus OX=10090 GN=Obsl1 PE=1 SV=1	Obscurin-like protein 1	Obsl1	30.547	-0.245267	-0.385153	-0.105381	20.4266	-4.04382	0.00372269	0.00757713	-3.26532	0	-0.574847	-0.714733	-0.434962	20.4266	-9.47774	1.27246e-05	5.34689e-05	2.84022	0	-0.32958	-0.469466	-0.189695	20.4266	-5.43393	0.000622267	0.00280786	-0.810615	0	D3YYU8	Obscurin-like protein 1	Obsl1	20.6417	20.7371	20.7211	20.3359	20.5186	20.5096	20.159	20.1663	20.0499
180	D3YZP9	Coiled-coil domain-containing protein 6	Ccdc6	D3YZP9	D3YZP9	sp|D3YZP9|CCDC6_MOUSE Coiled-coil domain-containing protein 6 OS=Mus musculus OX=10090 GN=Ccdc6 PE=1 SV=1	Coiled-coil domain-containing protein 6	Ccdc6	48.726	0.441177	0.346214	0.53614	22.1589	10.7148	5.09146e-06	3.27503e-05	3.97541	0	0.849371	0.754408	0.944334	22.1589	20.6285	3.22891e-08	7.06745e-07	9.44199	0	0.408194	0.31323	0.503157	22.1589	9.91372	9.11087e-06	0.000133611	3.79914	0	D3YZP9	Coiled-coil domain-containing protein 6	Ccdc6	21.6635	21.7872	21.7353	22.1254	22.2071	22.177	22.5761	22.5771	22.5809
181	D3Z4S3	Putative peptidyl-tRNA hydrolase PTRHD1	Ptrhd1	D3Z4S3	D3Z4S3	sp|D3Z4S3|PTRD1_MOUSE Putative peptidyl-tRNA hydrolase PTRHD1 OS=Mus musculus OX=10090 GN=Ptrhd1 PE=1 SV=1	Putative peptidyl-tRNA hydrolase PTRHD1	Ptrhd1	6.3966	0.147755	0.0516054	0.243905	20.0873	3.54421	0.00758375	0.0140958	-4.02506	0	0.0370186	-0.0591312	0.133169	20.0873	0.887968	0.400488	0.452478	-7.97367	0	-0.110737	-0.206886	-0.0145867	20.0873	-2.65624	0.0289957	0.0587728	-4.89494	0	D3Z4S3	Putative peptidyl-tRNA hydrolase PTRHD1	Ptrhd1	19.9853	20.0405	20.0513	20.173	20.1323	20.2151	20.0431	20.1233	20.0218
182	D3Z5L6	MFS-type transporter SLC18B1	Slc18b1	D3Z5L6	D3Z5L6	sp|D3Z5L6|S18B1_MOUSE MFS-type transporter SLC18B1 OS=Mus musculus OX=10090 GN=Slc18b1 PE=2 SV=2	MFS-type transporter SLC18B1	Slc18b1	2.8427	0.461646	-0.0668993	0.990191	14.0595	2.01443	0.0787663	0.11022	-6.42282	0	-0.282544	-0.811089	0.246001	14.0595	-1.2329	0.252639	0.298967	-7.61407	0	-0.74419	-1.27273	-0.215645	14.0595	-3.24734	0.0117616	0.0282761	-3.9609	0	D3Z5L6	MFS-type transporter SLC18B1	Slc18b1	13.7579	13.6936	14.5481	14.6515	14.2737	14.4592	13.7451	13.9214	13.4854
183	P0DMN7	S-adenosylmethionine decarboxylase proenzyme 1	Amd1	P0DMN7;D3Z6H8	P0DMN7;D3Z6H8	sp|P0DMN7|DCAM1_MOUSE S-adenosylmethionine decarboxylase proenzyme 1 OS=Mus musculus OX=10090 GN=Amd1 PE=1 SV=1;sp|D3Z6H8|DCAM2_MOUSE S-adenosylmethionine decarboxylase proenzyme 2 OS=Mus musculus OX=10090 GN=Amd2 PE=1 SV=1	S-adenosylmethionine decarboxylase proenzyme 1;S-adenosylmethionine decarboxylase 1 alpha chain;S-adenosylmethionine decarboxylase 1 beta chain;S-adenosylmethionine decarboxylase proenzyme 2;S-adenosylmethionine decarboxylase 2 alpha chain;S-adenosylmethionine decarboxylase 2 beta chain	Amd1;Amd2	41.216	0.543595	0.396518	0.690673	18.0758	8.52422	2.77214e-05	0.000121444	2.10042	0	0.694003	0.546926	0.841081	18.0758	10.8828	4.52847e-06	2.35915e-05	3.98579	0	0.150408	0.00333031	0.297485	18.0758	2.35858	0.0460869	0.0854174	-5.3631	0	P0DMN7	S-adenosylmethionine decarboxylase proenzyme 1	Amd1	17.6756	17.6683	17.6458	18.2755	18.19	18.155	18.2409	18.3408	18.49
184	D3Z7P3	Glutaminase kidney isoform, mitochondrial	Gls	D3Z7P3	D3Z7P3	sp|D3Z7P3|GLSK_MOUSE Glutaminase kidney isoform, mitochondrial OS=Mus musculus OX=10090 GN=Gls PE=1 SV=1	Glutaminase kidney isoform, mitochondrial	Gls	221.8	0.452485	0.371087	0.533883	23.8009	12.8208	1.30292e-06	1.22483e-05	5.48223	0	0.874463	0.793065	0.955862	23.8009	24.7772	7.61712e-09	2.75815e-07	11.0132	0	0.421978	0.34058	0.503376	23.8009	11.9564	2.22024e-06	5.35965e-05	5.33101	0	D3Z7P3	Glutaminase kidney isoform, mitochondrial	Gls	23.3579	23.3575	23.3603	23.7613	23.8438	23.828	24.2359	24.2624	24.2007
185	E1U8D0	Protein SOGA1	Soga1	E1U8D0	E1U8D0	sp|E1U8D0|SOGA1_MOUSE Protein SOGA1 OS=Mus musculus OX=10090 GN=Soga1 PE=1 SV=3	Protein SOGA1;N-terminal form;C-terminal 80 kDa form	Soga1	4.6967	0.118028	0.0208558	0.2152	17.7567	2.80136	0.023169	0.0376168	-5.19469	0	-0.312711	-0.409883	-0.215539	17.7567	-7.42211	7.49376e-05	0.000230753	0.877211	0	-0.430739	-0.527911	-0.333567	17.7567	-10.2235	7.24094e-06	0.000115438	4.04914	0	E1U8D0	Protein SOGA1	Soga1	17.815	17.8526	17.7974	17.9001	17.9129	18.006	17.5413	17.5263	17.4591
186	E2JF22	Piezo-type mechanosensitive ion channel component 1	Piezo1	E2JF22	E2JF22	sp|E2JF22|PIEZ1_MOUSE Piezo-type mechanosensitive ion channel component 1 OS=Mus musculus OX=10090 GN=Piezo1 PE=1 SV=1	Piezo-type mechanosensitive ion channel component 1	Piezo1	38.523	-0.45664	-0.616485	-0.296796	19.5063	-6.58875	0.000172049	0.000532581	0.0854977	0	-0.318679	-0.478523	-0.158835	19.5063	-4.59814	0.0017637	0.0035226	-2.58659	0	0.137961	-0.0218831	0.297805	19.5063	1.99061	0.0817273	0.136585	-5.92629	0	E2JF22	Piezo-type mechanosensitive ion channel component 1	Piezo1	19.8411	19.7059	19.7473	19.3943	19.3556	19.1744	19.4276	19.382	19.5286
187	E9PUQ8	Diacylglycerol kinase	Dgkd	E9PUQ8	E9PUQ8	sp|E9PUQ8|DGKD_MOUSE Diacylglycerol kinase delta OS=Mus musculus OX=10090 GN=Dgkd PE=1 SV=1	Diacylglycerol kinase	Dgkd	1.0723	0.217435	0.0320759	0.402794	17.8708	2.70546	0.0268672	0.0429437	-5.34696	0	0.335688	0.150329	0.521047	17.8708	4.17684	0.00309888	0.00579514	-3.19568	0	0.118253	-0.0671057	0.303612	17.8708	1.47138	0.179429	0.256504	-6.65702	0	E9PUQ8	Diacylglycerol kinase	Dgkd	17.6421	17.8113	17.6059	17.9301	17.8069	17.9745	18.0718	18.1099	17.8845
188	E9PVA8	NA	Gcn1l1	E9PVA8	E9PVA8	sp|E9PVA8|GCN1_MOUSE eIF-2-alpha kinase activator GCN1 OS=Mus musculus OX=10090 GN=Gcn1 PE=1 SV=1	NA	Gcn1l1	323.31	-0.176542	-0.272983	-0.0801013	24.3912	-4.22195	0.00291375	0.00610212	-3.00181	0	-0.225263	-0.321704	-0.128822	24.3912	-5.3871	0.000657959	0.00149019	-1.51269	0	-0.0487209	-0.145162	0.0477198	24.3912	-1.16515	0.277551	0.366573	-7.02857	0	E9PVA8	NA	Gcn1l1	24.4491	24.5926	24.5337	24.3495	24.3242	24.3721	24.2915	24.3119	24.2963
189	E9PVB5	Tetratricopeptide repeat protein 17	Ttc17	E9PVB5	E9PVB5	sp|E9PVB5|TTC17_MOUSE Tetratricopeptide repeat protein 17 OS=Mus musculus OX=10090 GN=Ttc17 PE=1 SV=1	Tetratricopeptide repeat protein 17	Ttc17	2.0187	0.203949	0.0377848	0.370113	14.8951	2.8308	0.0221421	0.0361597	-5.14792	0	-0.134134	-0.300298	0.0320301	14.8951	-1.86178	0.0996906	0.129435	-6.77768	0	-0.338083	-0.504247	-0.171919	14.8951	-4.69258	0.00155997	0.00568017	-1.80655	0	E9PVB5	Tetratricopeptide repeat protein 17	Ttc17	14.9253	14.8726	14.8176	15.0178	15.204	15.0055	14.6491	14.7087	14.8553
190	E9PVX6	NA	Mki67	E9PVX6	E9PVX6	sp|E9PVX6|KI67_MOUSE Proliferation marker protein Ki-67 OS=Mus musculus OX=10090 GN=Mki67 PE=1 SV=1	NA	Mki67	259.35	0.508836	0.435121	0.58255	23.2499	15.9203	2.44888e-07	3.82367e-06	7.32373	0	0.473298	0.399584	0.547012	23.2499	14.8084	4.29403e-07	4.2838e-06	6.59506	0	-0.0355374	-0.109252	0.0381769	23.2499	-1.11188	0.298509	0.389643	-7.08715	0	E9PVX6	NA	Mki67	22.9502	22.8823	22.9352	23.4264	23.4311	23.4367	23.3837	23.3907	23.4132
191	E9PXF8	NA	Sbf2	E9PXF8	E9PXF8	sp|E9PXF8|MTMRD_MOUSE Myotubularin-related protein 13 OS=Mus musculus OX=10090 GN=Sbf2 PE=1 SV=1	NA	Sbf2	1.8293	1.25484	0.663141	1.84653	12.3394	4.89119	0.00121016	0.00285322	-2.05047	1	1.0677	0.476008	1.6594	12.3394	4.16177	0.00316354	0.00590058	-3.21791	1	-0.187133	-0.778828	0.404562	12.3394	-0.729421	0.486566	0.578152	-7.4433	0	E9PXF8	NA	Sbf2	10.8683	11.8448	11.9826	12.8316	12.8305	12.7981	12.4691	12.7371	12.6926
192	E9PY46	NA	Ift140	E9PY46	E9PY46	sp|E9PY46|IF140_MOUSE Intraflagellar transport protein 140 homolog OS=Mus musculus OX=10090 GN=Ift140 PE=1 SV=1	NA	Ift140	3.4482	-0.0394065	-0.243642	0.164829	15.9466	-0.445002	0.668123	0.718725	-8.15753	0	0.257639	0.0534031	0.461875	15.9466	2.90941	0.0196249	0.0300339	-5.15136	0	0.297045	0.0928096	0.501281	15.9466	3.35441	0.010027	0.0247553	-3.79337	0	E9PY46	NA	Ift140	15.6726	15.9567	15.9921	15.8192	15.8288	15.8552	16.0873	16.0539	16.2533
193	E9PYH6	Histone-lysine N-methyltransferase	Setd1a	E9PYH6	E9PYH6	sp|E9PYH6|SET1A_MOUSE Histone-lysine N-methyltransferase SETD1A OS=Mus musculus OX=10090 GN=Setd1a PE=1 SV=1	Histone-lysine N-methyltransferase	Setd1a	19.7	-0.217231	-0.405135	-0.0293264	18.1848	-2.66631	0.0285469	0.0451379	-5.40908	0	-0.413732	-0.601636	-0.225828	18.1848	-5.07818	0.000957825	0.00207099	-1.92275	0	-0.196501	-0.384406	-0.00859679	18.1848	-2.41187	0.04241	0.0799155	-5.27982	0	E9PYH6	Histone-lysine N-methyltransferase	Setd1a	18.5163	18.2878	18.3811	18.2203	18.1215	18.1917	17.8387	18.1171	17.9883
194	E9PYK3	NA	Parp4	E9PYK3	E9PYK3	sp|E9PYK3|PARP4_MOUSE Protein mono-ADP-ribosyltransferase PARP4 OS=Mus musculus OX=10090 GN=Parp4 PE=1 SV=1	NA	Parp4	23.231	0.824901	0.606072	1.04373	17.7195	8.69406	2.40072e-05	0.000106859	2.2595	0	0.556044	0.337216	0.774873	17.7195	5.86044	0.000379524	0.000924538	-0.909904	0	-0.268857	-0.487686	-0.0500276	17.7195	-2.83362	0.0220464	0.0471814	-4.61404	0	E9PYK3	NA	Parp4	17.0367	17.381	17.3598	18.0687	18.0925	18.0909	17.8991	17.6914	17.8551
195	E9PYL2	NA	Prr12	E9PYL2	E9PYL2	sp|E9PYL2|PRR12_MOUSE Proline-rich protein 12 OS=Mus musculus OX=10090 GN=Prr12 PE=1 SV=1	NA	Prr12	2.3057	-0.71748	-0.851741	-0.58322	13.3445	-12.325	1.76148e-06	1.52853e-05	5.14913	0	-0.989787	-1.12405	-0.855527	13.3445	-17.0028	1.46729e-07	1.93854e-06	7.7801	0	-0.272307	-0.406567	-0.138047	13.3445	-4.67775	0.00159019	0.00576873	-1.82727	0	E9PYL2	NA	Prr12	13.8351	14.0125	13.8933	13.2727	13.1109	13.2048	12.9055	12.9066	12.9595
196	E9PZJ8	Activating signal cointegrator 1 complex subunit 3	Ascc3	E9PZJ8	E9PZJ8	sp|E9PZJ8|ASCC3_MOUSE Activating signal cointegrator 1 complex subunit 3 OS=Mus musculus OX=10090 GN=Ascc3 PE=1 SV=1	Activating signal cointegrator 1 complex subunit 3	Ascc3	62.01	0.308685	0.228284	0.389086	22.1827	8.8548	2.09962e-05	9.63721e-05	2.40774	0	0.389651	0.30925	0.470053	22.1827	11.1774	3.70161e-06	2.03884e-05	4.20935	0	0.0809664	0.000565251	0.161368	22.1827	2.32257	0.0487507	0.0893104	-5.41918	0	E9PZJ8	Activating signal cointegrator 1 complex subunit 3	Ascc3	21.9236	21.9508	21.9752	22.2957	22.2599	22.2201	22.3677	22.3226	22.3282
197	E9PZM4	Chromodomain-helicase-DNA-binding protein 2	Chd2	E9PZM4	E9PZM4	sp|E9PZM4|CHD2_MOUSE Chromodomain-helicase-DNA-binding protein 2 OS=Mus musculus OX=10090 GN=Chd2 PE=1 SV=1	Chromodomain-helicase-DNA-binding protein 2	Chd2	2.0437	-1.31508	-1.86976	-0.760398	18.0694	-5.46807	0.000597581	0.00154423	-1.28089	-1	-1.92316	-2.47784	-1.36848	18.0694	-7.99648	4.40216e-05	0.000147308	1.46545	-1	-0.608085	-1.16276	-0.0534042	18.0694	-2.52841	0.0353669	0.0689931	-5.09678	0	E9PZM4	Chromodomain-helicase-DNA-binding protein 2	Chd2	19.7158	18.7624	18.9682	17.7991	18.0337	17.6685	17.0715	17.4986	17.1069
198	E9PZZ1	PR domain zinc finger protein 13	Prdm13	E9PZZ1	E9PZZ1	sp|E9PZZ1|PRD13_MOUSE PR domain zinc finger protein 13 OS=Mus musculus OX=10090 GN=Prdm13 PE=3 SV=1	PR domain zinc finger protein 13	Prdm13	1.7136	0.0523383	-0.193386	0.298062	18.2818	0.491244	0.636457	0.689593	-8.13384	0	-0.112636	-0.35836	0.133088	18.2818	-1.05719	0.321326	0.372068	-7.80829	0	-0.164974	-0.410698	0.0807502	18.2818	-1.54844	0.160141	0.234847	-6.55543	0	E9PZZ1	PR domain zinc finger protein 13	Prdm13	18.1354	18.2967	18.4738	18.3827	18.4271	18.2531	18.022	18.348	18.1978
199	E9Q1P8	Interferon regulatory factor 2-binding protein 2	Irf2bp2	E9Q1P8	E9Q1P8	sp|E9Q1P8|I2BP2_MOUSE Interferon regulatory factor 2-binding protein 2 OS=Mus musculus OX=10090 GN=Irf2bp2 PE=1 SV=1	Interferon regulatory factor 2-binding protein 2	Irf2bp2	35.724	-0.399403	-0.507946	-0.290861	19.6893	-8.48667	2.86263e-05	0.000124571	2.06489	0	-0.336393	-0.444936	-0.227851	19.6893	-7.14781	9.77182e-05	0.000286751	0.584032	0	0.0630099	-0.0455325	0.171552	19.6893	1.33886	0.217443	0.300743	-6.82458	0	E9Q1P8	Interferon regulatory factor 2-binding protein 2	Irf2bp2	19.9453	19.9325	19.926	19.4836	19.554	19.568	19.6718	19.6113	19.5116
200	E9Q394	NA	Akap13	E9Q394	E9Q394	sp|E9Q394|AKP13_MOUSE A-kinase anchor protein 13 OS=Mus musculus OX=10090 GN=Akap13 PE=1 SV=1	NA	Akap13	41.345	0.0616539	-0.0514769	0.174785	19.158	1.25691	0.24427	0.301076	-7.45707	0	0.43408	0.320949	0.547211	19.158	8.84941	2.10901e-05	8.02819e-05	2.28026	0	0.372426	0.259295	0.485557	19.158	7.59249	6.37878e-05	0.000505648	1.67472	0	E9Q394	NA	Akap13	19.0574	19.0282	18.8927	19.0951	19.0051	19.063	19.4202	19.4288	19.4315
201	E9Q3L2	NA	Pi4ka	E9Q3L2	E9Q3L2	sp|E9Q3L2|PI4KA_MOUSE Phosphatidylinositol 4-kinase alpha OS=Mus musculus OX=10090 GN=Pi4ka PE=1 SV=2	NA	Pi4ka	26.437	0.378223	0.266299	0.490146	19.9712	7.79385	5.29212e-05	0.00020237	1.38574	0	0.940551	0.828628	1.05247	19.9712	19.3815	5.26857e-08	9.74065e-07	8.90589	0	0.562328	0.450405	0.674252	19.9712	11.5876	2.81718e-06	6.18935e-05	5.07353	0	E9Q3L2	NA	Pi4ka	19.4574	19.512	19.6254	19.8763	19.9283	19.9248	20.5011	20.4845	20.4309
202	E9Q4F7	NA	Ankrd11	E9Q4F7	E9Q4F7	sp|E9Q4F7|ANR11_MOUSE Ankyrin repeat domain-containing protein 11 OS=Mus musculus OX=10090 GN=Ankrd11 PE=1 SV=1	NA	Ankrd11	2.1203	-0.250163	-0.559681	0.0593537	15.2617	-1.86408	0.0993382	0.135547	-6.64563	0	-0.365399	-0.674917	-0.0558823	15.2617	-2.72276	0.0261579	0.0389744	-5.44787	0	-0.115236	-0.424753	0.194281	15.2617	-0.858676	0.415526	0.511215	-7.33653	0	E9Q4F7	NA	Ankrd11	15.8233	15.3017	15.2757	15.3129	15.1862	15.151	15.0875	15.132	15.085
203	E9Q4N7	NA	Arid1b	E9Q4N7	E9Q4N7	sp|E9Q4N7|ARI1B_MOUSE AT-rich interactive domain-containing protein 1B OS=Mus musculus OX=10090 GN=Arid1b PE=1 SV=1	NA	Arid1b	17.522	0.216513	-0.0281207	0.461146	17.6647	2.04124	0.0755593	0.106049	-6.38248	0	-0.153122	-0.397755	0.0915115	17.6647	-1.4436	0.186875	0.22833	-7.35528	0	-0.369634	-0.614268	-0.125001	17.6647	-3.48484	0.00827195	0.0213195	-3.59059	0	E9Q4N7	NA	Arid1b	17.4603	17.7469	17.7236	17.6751	17.9506	17.9547	17.5161	17.5843	17.371
204	E9Q4P1	NA	Wdfy1	E9Q4P1	E9Q4P1	sp|E9Q4P1|WDFY1_MOUSE WD repeat and FYVE domain-containing protein 1 OS=Mus musculus OX=10090 GN=Wdfy1 PE=1 SV=1	NA	Wdfy1	2.9794	-0.661079	-0.785468	-0.536689	17.2047	-12.2573	1.83714e-06	1.56154e-05	5.10266	0	-0.669342	-0.793732	-0.544953	17.2047	-12.4105	1.67093e-06	1.13184e-05	5.09105	0	-0.00826332	-0.132653	0.116126	17.2047	-0.153213	0.882027	0.914453	-7.71934	0	E9Q4P1	NA	Wdfy1	17.7682	17.5684	17.608	17.0006	16.9984	16.9624	17.0005	16.9972	16.9389
205	E9Q4Z2	Acetyl-CoA carboxylase 2	Acacb	E9Q4Z2	E9Q4Z2	sp|E9Q4Z2|ACACB_MOUSE Acetyl-CoA carboxylase 2 OS=Mus musculus OX=10090 GN=Acacb PE=1 SV=1	Acetyl-CoA carboxylase 2;Biotin carboxylase	Acacb	1.3527	0.0205905	-0.363657	0.404838	18.2897	0.123589	0.904692	0.925518	-8.25892	0	0.103022	-0.281226	0.48727	18.2897	0.618363	0.553544	0.600868	-8.18646	0	0.0824314	-0.301816	0.466679	18.2897	0.494774	0.634071	0.712131	-7.59712	0	E9Q4Z2	Acetyl-CoA carboxylase 2	Acacb	17.9182	18.3587	18.4687	17.9783	18.3359	18.4932	18.43	18.26	18.3647
206	E9Q555	E3 ubiquitin-protein ligase RNF213	Rnf213	E9Q555	E9Q555	sp|E9Q555|RN213_MOUSE E3 ubiquitin-protein ligase RNF213 OS=Mus musculus OX=10090 GN=Rnf213 PE=1 SV=2	E3 ubiquitin-protein ligase RNF213	Rnf213	62.471	0.38047	0.253979	0.506962	21.5262	6.93721	0.000120445	0.000397374	0.478256	0	0.585254	0.458762	0.711745	21.5262	10.6711	5.25042e-06	2.66889e-05	3.82176	0	0.204784	0.078292	0.331275	21.5262	3.73387	0.00576464	0.0159813	-3.20799	0	E9Q555	E3 ubiquitin-protein ligase RNF213	Rnf213	21.1747	21.2452	21.193	21.5099	21.615	21.6295	21.8617	21.6907	21.8163
207	E9Q5C9	NA	Nolc1	E9Q5C9	E9Q5C9	sp|E9Q5C9|NOLC1_MOUSE Nucleolar and coiled-body phosphoprotein 1 OS=Mus musculus OX=10090 GN=Nolc1 PE=1 SV=1	NA	Nolc1	94.001	-0.479622	-0.592774	-0.366469	23.6715	-9.77598	1.0111e-05	5.54828e-05	3.21624	0	-0.486267	-0.599419	-0.373114	23.6715	-9.91142	9.12659e-06	4.1072e-05	3.20868	0	-0.00664515	-0.119798	0.106507	23.6715	-0.135446	0.895608	0.924773	-7.72222	0	E9Q5C9	NA	Nolc1	24.0973	23.942	23.9412	23.5153	23.5296	23.4968	23.4681	23.5086	23.5451
208	E9Q5F9	Histone-lysine N-methyltransferase SETD2	Setd2	E9Q5F9	E9Q5F9	sp|E9Q5F9|SETD2_MOUSE Histone-lysine N-methyltransferase SETD2 OS=Mus musculus OX=10090 GN=Setd2 PE=1 SV=1	Histone-lysine N-methyltransferase SETD2	Setd2	4.5519	0.102589	-0.111476	0.316654	18.2226	1.1053	0.301186	0.361152	-7.6284	0	-0.129284	-0.343349	0.0847811	18.2226	-1.39291	0.201164	0.243656	-7.41985	0	-0.231873	-0.445938	-0.0178078	18.2226	-2.49821	0.0370693	0.0715997	-5.1443	0	E9Q5F9	Histone-lysine N-methyltransferase SETD2	Setd2	18.4227	18.0203	18.2515	18.3523	18.3219	18.328	18.1675	18.0165	18.1227
209	E9Q5G3	Kinesin-like protein KIF23	Kif23	E9Q5G3	E9Q5G3	sp|E9Q5G3|KIF23_MOUSE Kinesin-like protein KIF23 OS=Mus musculus OX=10090 GN=Kif23 PE=1 SV=1	Kinesin-like protein KIF23	Kif23	14.764	0.402578	0.217733	0.587422	17.6737	5.02305	0.00102565	0.00246273	-1.87044	0	0.601086	0.416241	0.785931	17.6737	7.49989	6.96001e-05	0.000216936	0.958866	0	0.198508	0.0136632	0.383353	17.6737	2.47683	0.038325	0.0737097	-5.17792	0	E9Q5G3	Kinesin-like protein KIF23	Kif23	17.4147	17.2377	17.3649	17.7039	17.7064	17.8147	18.078	17.7856	17.9569
210	E9Q5K9	YTH domain-containing protein 1	Ythdc1	E9Q5K9	E9Q5K9	sp|E9Q5K9|YTDC1_MOUSE YTH domain-containing protein 1 OS=Mus musculus OX=10090 GN=Ythdc1 PE=1 SV=2	YTH domain-containing protein 1	Ythdc1	7.2778	0.27739	0.169439	0.385342	19.1438	5.92637	0.000352346	0.000980019	-0.702264	0	0.169135	0.0611833	0.277086	19.1438	3.61351	0.00685664	0.0117399	-4.04591	0	-0.108256	-0.216207	-0.00030419	19.1438	-2.31285	0.0494955	0.0904769	-5.43429	0	E9Q5K9	YTH domain-containing protein 1	Ythdc1	19.0872	18.9448	18.9529	19.2705	19.2833	19.2633	19.1141	19.1762	19.202
211	E9Q634	Unconventional myosin-Ie	Myo1e	E9Q634	E9Q634	sp|E9Q634|MYO1E_MOUSE Unconventional myosin-Ie OS=Mus musculus OX=10090 GN=Myo1e PE=1 SV=1	Unconventional myosin-Ie	Myo1e	122.58	0.659735	0.580584	0.738886	23.2443	19.2238	5.61715e-08	1.40813e-06	8.93486	0	0.983966	0.904815	1.06312	23.2443	28.6715	2.39963e-09	1.30127e-07	12.2554	0	0.324232	0.245081	0.403383	23.2443	9.44767	1.30275e-05	0.00016649	3.40953	0	E9Q634	Unconventional myosin-Ie	Myo1e	22.7121	22.7158	22.6613	23.3913	23.324	23.3531	23.6584	23.6981	23.6845
212	E9Q6B2	Coiled-coil domain-containing protein 85C	Ccdc85c	E9Q6B2	E9Q6B2	sp|E9Q6B2|CC85C_MOUSE Coiled-coil domain-containing protein 85C OS=Mus musculus OX=10090 GN=Ccdc85c PE=1 SV=1	Coiled-coil domain-containing protein 85C	Ccdc85c	4.1256	-0.639709	-1.08514	-0.194275	13.6732	-3.31227	0.0106752	0.019022	-4.38658	0	-0.0689311	-0.514364	0.376502	13.6732	-0.356909	0.730399	0.763321	-8.32541	0	0.570778	0.125344	1.01621	13.6732	2.95536	0.0182929	0.0405849	-4.42123	0	E9Q6B2	Coiled-coil domain-containing protein 85C	Ccdc85c	13.5854	13.8155	14.3273	13.0386	13.4162	13.3544	13.634	13.9859	13.9016
213	E9Q6J5	NA	Bod1l	E9Q6J5	E9Q6J5	sp|E9Q6J5|BD1L1_MOUSE Biorientation of chromosomes in cell division protein 1-like 1 OS=Mus musculus OX=10090 GN=Bod1l PE=1 SV=1	NA	Bod1l	136.8	-0.108298	-0.238486	0.0218907	20.338	-1.91855	0.0913515	0.125791	-6.56564	0	-0.121484	-0.251673	0.00870386	20.338	-2.15216	0.0635904	0.0867088	-6.34244	0	-0.0131868	-0.143375	0.117001	20.338	-0.233611	0.821159	0.86637	-7.70197	0	E9Q6J5	NA	Bod1l	20.5334	20.401	20.3095	20.2786	20.3334	20.307	20.299	20.2578	20.3226
214	E9Q6P5	NA	Ttc7b	E9Q6P5	E9Q6P5	sp|E9Q6P5|TTC7B_MOUSE Tetratricopeptide repeat protein 7B OS=Mus musculus OX=10090 GN=Ttc7b PE=1 SV=1	NA	Ttc7b	1.1172	-0.347496	-0.581928	-0.113064	14.9615	-3.41868	0.00911749	0.0165685	-4.22014	0	-0.382233	-0.616665	-0.147801	14.9615	-3.76042	0.00554969	0.00972356	-3.82057	0	-0.0347366	-0.269169	0.199695	14.9615	-0.34174	0.741357	0.802658	-7.66741	0	E9Q6P5	NA	Ttc7b	15.3062	15.2905	15.0176	14.9179	14.8641	14.7898	14.6458	14.9696	14.8521
215	E9Q735	Ubiquitin conjugation factor E4 A	Ube4a	E9Q735	E9Q735	sp|E9Q735|UBE4A_MOUSE Ubiquitin conjugation factor E4 A OS=Mus musculus OX=10090 GN=Ube4a PE=1 SV=1	Ubiquitin conjugation factor E4 A	Ube4a	32.569	0.300519	0.130981	0.470056	18.5381	4.0882	0.00350072	0.00716262	-3.19928	0	0.382469	0.212931	0.552006	18.5381	5.20302	0.000821635	0.00180988	-1.75542	0	0.0819498	-0.0875877	0.251487	18.5381	1.11483	0.297319	0.388365	-7.08396	0	E9Q735	Ubiquitin conjugation factor E4 A	Ube4a	18.3146	18.3973	18.2194	18.5619	18.7419	18.529	18.7312	18.7488	18.5986
216	E9Q784	NA	Zc3h13	E9Q784	E9Q784	sp|E9Q784|ZC3HD_MOUSE Zinc finger CCCH domain-containing protein 13 OS=Mus musculus OX=10090 GN=Zc3h13 PE=1 SV=1	NA	Zc3h13	52.613	0.20611	0.0546141	0.357606	17.1274	3.13779	0.0138665	0.0239238	-4.66126	0	-0.0435633	-0.195059	0.107933	17.1274	-0.663201	0.525862	0.574327	-8.15573	0	-0.249673	-0.401169	-0.0981774	17.1274	-3.80099	0.00523768	0.0148642	-3.10603	0	E9Q784	NA	Zc3h13	17.0524	17.0118	17.1555	17.2684	17.225	17.3446	16.9138	17.0423	17.133
217	E9Q7D5	NA	Arhgef5	E9Q7D5	E9Q7D5	sp|E9Q7D5|ARHG5_MOUSE Rho guanine nucleotide exchange factor 5 OS=Mus musculus OX=10090 GN=Arhgef5 PE=1 SV=1	NA	Arhgef5	5.6915	0.0494617	-0.194038	0.292961	15.6582	0.468486	0.651948	0.704296	-8.14578	0	0.513386	0.269886	0.756885	15.6582	4.86263	0.00125473	0.00261557	-2.21682	0	0.463924	0.220424	0.707424	15.6582	4.39414	0.00230956	0.00772399	-2.22951	0	E9Q7D5	NA	Arhgef5	15.2484	15.6212	15.5422	15.3714	15.6368	15.552	15.9188	16.0622	15.971
218	E9Q7E2	NA	Arid2	E9Q7E2	E9Q7E2	sp|E9Q7E2|ARID2_MOUSE AT-rich interactive domain-containing protein 2 OS=Mus musculus OX=10090 GN=Arid2 PE=1 SV=1	NA	Arid2	2.637	-0.0624861	-0.367426	0.242453	16.5709	-0.472602	0.649132	0.70203	-8.14366	0	-0.0450371	-0.349977	0.259902	16.5709	-0.340629	0.742163	0.77396	-8.3317	0	0.0174491	-0.28749	0.322389	16.5709	0.131973	0.898267	0.926215	-7.72274	0	E9Q7E2	NA	Arid2	16.7515	16.5214	16.5473	16.5232	16.5662	16.5433	16.5389	16.862	16.2841
219	E9Q7G0	NA	Numa1	E9Q7G0	E9Q7G0	sp|E9Q7G0|NUMA1_MOUSE Nuclear mitotic apparatus protein 1 OS=Mus musculus OX=10090 GN=Numa1 PE=1 SV=1	NA	Numa1	313.37	-0.0920837	-0.161658	-0.0225093	23.7644	-3.05252	0.0157768	0.0268017	-4.79612	0	0.0281031	-0.0414713	0.0976776	23.7644	0.931603	0.378821	0.43107	-7.93322	0	0.120187	0.0506124	0.189761	23.7644	3.98412	0.00404542	0.0119851	-2.83056	0	E9Q7G0	NA	Numa1	23.8016	23.7657	23.79	23.6929	23.6868	23.7013	23.8283	23.7887	23.8246
220	E9Q8D0	NA	Dnajc21	E9Q8D0	E9Q8D0	sp|E9Q8D0|DJC21_MOUSE DnaJ homolog subfamily C member 21 OS=Mus musculus OX=10090 GN=Dnajc21 PE=1 SV=1	NA	Dnajc21	50.911	-0.196791	-0.33478	-0.0588031	18.5601	-3.28919	0.0110486	0.0196278	-4.42279	0	0.178263	0.0402751	0.316252	18.5601	2.97952	0.0176306	0.0272161	-5.04007	0	0.375055	0.237067	0.513043	18.5601	6.26871	0.000241656	0.00136954	0.219632	0	E9Q8D0	NA	Dnajc21	18.5675	18.5825	18.5488	18.3376	18.4892	18.2816	18.7915	18.6628	18.7793
221	E9Q9R9	NA	Dlg5	E9Q9R9	E9Q9R9	sp|E9Q9R9|DLG5_MOUSE Disks large homolog 5 OS=Mus musculus OX=10090 GN=Dlg5 PE=1 SV=1	NA	Dlg5	5.4149	0.155858	-0.00134461	0.31306	17.8083	2.28662	0.0515631	0.0758638	-6.00636	0	-0.160636	-0.317838	-0.00343335	17.8083	-2.35672	0.0462203	0.0650656	-6.02563	0	-0.316493	-0.473695	-0.159291	17.8083	-4.64335	0.00166278	0.00598764	-1.87546	0	E9Q9R9	NA	Dlg5	17.8847	17.7507	17.7944	17.9728	18.0027	17.9219	17.7452	17.5012	17.7014
222	E9QAM5	Helicase with zinc finger domain 2	Helz2	E9QAM5	E9QAM5	sp|E9QAM5|HELZ2_MOUSE Helicase with zinc finger domain 2 OS=Mus musculus OX=10090 GN=Helz2 PE=1 SV=1	Helicase with zinc finger domain 2	Helz2	1.4672	0.239199	-0.0823281	0.560725	14.5647	1.7158	0.124569	0.166527	-6.85854	0	0.219006	-0.102521	0.540533	14.5647	1.57096	0.154867	0.19255	-7.18725	0	-0.0201928	-0.34172	0.301334	14.5647	-0.144846	0.888418	0.918643	-7.72074	0	E9QAM5	Helicase with zinc finger domain 2	Helz2	14.3478	14.5308	14.3573	14.6837	14.5147	14.7552	14.9686	14.4857	14.4386
223	E9QAT4	NA	Sec16a	E9QAT4	E9QAT4	sp|E9QAT4|SC16A_MOUSE Protein transport protein Sec16A OS=Mus musculus OX=10090 GN=Sec16a PE=1 SV=1	NA	Sec16a	36.284	-0.086222	-0.191639	0.019195	20.2368	-1.8864	0.0959885	0.131313	-6.61296	0	-0.245047	-0.350464	-0.13963	20.2368	-5.36122	0.000678637	0.00152876	-1.54653	0	-0.158825	-0.264242	-0.0534077	20.2368	-3.47483	0.00839437	0.0215281	-3.6061	0	E9QAT4	NA	Sec16a	20.2716	20.3739	20.3963	20.2676	20.259	20.2565	20.0804	20.0572	20.169
224	F6VAN0	Cyclic AMP-dependent transcription factor ATF-6 alpha	Atf6	F6VAN0	F6VAN0	sp|F6VAN0|ATF6A_MOUSE Cyclic AMP-dependent transcription factor ATF-6 alpha OS=Mus musculus OX=10090 GN=Atf6 PE=1 SV=2	Cyclic AMP-dependent transcription factor ATF-6 alpha;Processed cyclic AMP-dependent transcription factor ATF-6 alpha	Atf6	1.2776	0.245557	0.0621546	0.42896	15.8006	3.08797	0.0149512	0.0256518	-4.74001	0	0.0979643	-0.0854382	0.281367	15.8006	1.23194	0.252981	0.299312	-7.61519	0	-0.147593	-0.330995	0.0358097	15.8006	-1.85603	0.100573	0.161192	-6.12478	0	F6VAN0	Cyclic AMP-dependent transcription factor ATF-6 alpha	Atf6	15.5646	15.7804	15.7131	16.0164	15.8293	15.9491	15.6676	15.7978	15.8867
225	F6ZDS4	Nucleoprotein TPR	Tpr	F6ZDS4	F6ZDS4	sp|F6ZDS4|TPR_MOUSE Nucleoprotein TPR OS=Mus musculus OX=10090 GN=Tpr PE=1 SV=1	Nucleoprotein TPR	Tpr	323.31	-0.0229822	-0.0945063	0.0485419	24.6142	-0.741079	0.479849	0.541619	-7.9689	0	-0.164667	-0.236192	-0.0931433	24.6142	-5.30983	0.000721852	0.00161556	-1.614	0	-0.141685	-0.213209	-0.0701611	24.6142	-4.56875	0.00183287	0.00645354	-1.98052	0	F6ZDS4	Nucleoprotein TPR	Tpr	24.6772	24.6583	24.6946	24.6585	24.6443	24.6583	24.4806	24.5341	24.5214
226	F7BJB9	NA	Morc3	F7BJB9	F7BJB9	sp|F7BJB9|MORC3_MOUSE MORC family CW-type zinc finger protein 3 OS=Mus musculus OX=10090 GN=Morc3 PE=1 SV=1	NA	Morc3	47.47	-0.05224	-0.217417	0.112937	18.2716	-0.729422	0.486566	0.548146	-7.97792	0	0.16309	-0.00208706	0.328268	18.2716	2.27721	0.0523261	0.072753	-6.14952	0	0.21533	0.050153	0.380508	18.2716	3.00663	0.0169168	0.0380791	-4.34012	0	F7BJB9	NA	Morc3	18.2432	18.2827	18.1779	18.3009	18.0609	18.1853	18.2984	18.4869	18.4078
227	F8VPQ2	NA	Arid4a	F8VPQ2	F8VPQ2	sp|F8VPQ2|ARI4A_MOUSE AT-rich interactive domain-containing protein 4A OS=Mus musculus OX=10090 GN=Arid4a PE=1 SV=1	NA	Arid4a	1.1636	-1.29479	-1.46986	-1.11972	15.9937	-17.0577	1.43087e-07	2.55121e-06	7.91321	-1	-1.35372	-1.52878	-1.17865	15.9937	-17.8339	1.01082e-07	1.52804e-06	8.1903	-1	-0.0589251	-0.233993	0.116142	15.9937	-0.776284	0.459933	0.553543	-7.40631	0	F8VPQ2	NA	Arid4a	16.9484	16.8131	16.8681	15.6105	15.5817	15.553	15.4439	15.7031	15.4214
228	F8VPU2	FERM, RhoGEF and pleckstrin domain-containing protein 1	Farp1	F8VPU2	F8VPU2	sp|F8VPU2|FARP1_MOUSE FERM, ARHGEF and pleckstrin domain-containing protein 1 OS=Mus musculus OX=10090 GN=Farp1 PE=1 SV=1	FERM, RhoGEF and pleckstrin domain-containing protein 1	Farp1	56.077	-0.0495836	-0.164066	0.0648985	21.6599	-0.998909	0.347115	0.408483	-7.73891	0	-0.766269	-0.880751	-0.651787	21.6599	-15.4372	3.11095e-07	3.38569e-06	6.95115	0	-0.716685	-0.831167	-0.602203	21.6599	-14.4383	5.22239e-07	2.19092e-05	6.88518	0	F8VPU2	FERM, RhoGEF and pleckstrin domain-containing protein 1	Farp1	21.8379	22.0163	21.9415	21.9171	21.8324	21.8974	21.1802	21.1638	21.1529
229	F8VPZ9	NA	Gltscr1	F8VPZ9	F8VPZ9	sp|F8VPZ9|BICRA_MOUSE BRD4-interacting chromatin-remodeling complex-associated protein OS=Mus musculus OX=10090 GN=Bicra PE=1 SV=1	NA	Gltscr1	4.5273	-0.831497	-1.28587	-0.377127	12.5209	-4.22063	0.002919	0.00611093	-3.00375	0	-1.20251	-1.65688	-0.748143	12.5209	-6.10388	0.000289241	0.000728192	-0.611557	-1	-0.371016	-0.825385	0.0833534	12.5209	-1.88325	0.0964535	0.155738	-6.08504	0	F8VPZ9	NA	Gltscr1	13.2011	13.195	13.2006	12.358	12.6659	12.0782	11.9823	12.3796	11.6273
230	G3X9J0	NA	Sipa1l3	G3X9J0	G3X9J0	sp|G3X9J0|SI1L3_MOUSE Signal-induced proliferation-associated 1-like protein 3 OS=Mus musculus OX=10090 GN=Sipa1l3 PE=1 SV=1	NA	Sipa1l3	24.851	-0.185079	-0.300362	-0.0697964	18.9678	-3.7027	0.00602835	0.0115074	-3.78099	0	-0.279306	-0.394588	-0.164023	18.9678	-5.58781	0.000519152	0.00121184	-1.25337	0	-0.0942266	-0.209509	0.0210561	18.9678	-1.8851	0.0961797	0.155381	-6.08234	0	G3X9J0	NA	Sipa1l3	19.1297	19.1424	19.0956	18.9338	18.8836	18.995	18.7488	18.8888	18.8921
231	G3X9K3	Brefeldin A-inhibited guanine nucleotide-exchange protein 1	Arfgef1	G3X9K3	G3X9K3	sp|G3X9K3|BIG1_MOUSE Brefeldin A-inhibited guanine nucleotide-exchange protein 1 OS=Mus musculus OX=10090 GN=Arfgef1 PE=1 SV=1	Brefeldin A-inhibited guanine nucleotide-exchange protein 1	Arfgef1	9.8859	-0.158097	-0.262345	-0.0538493	18.408	-3.4977	0.00811747	0.0149786	-4.09718	0	-0.0700323	-0.17428	0.0342158	18.408	-1.54937	0.159918	0.1982	-7.21628	0	0.088065	-0.016183	0.192313	18.408	1.94832	0.0872492	0.143927	-5.98919	0	G3X9K3	Brefeldin A-inhibited guanine nucleotide-exchange protein 1	Arfgef1	18.4576	18.4651	18.5294	18.257	18.3511	18.3697	18.3797	18.4707	18.3915
232	G5E829	Plasma membrane calcium-transporting ATPase 1	Atp2b1	G5E829;Q6Q477	G5E829	sp|G5E829|AT2B1_MOUSE Plasma membrane calcium-transporting ATPase 1 OS=Mus musculus OX=10090 GN=Atp2b1 PE=1 SV=1	Plasma membrane calcium-transporting ATPase 1	Atp2b1	120.13	0.322673	0.20116	0.444187	22.3194	6.12439	0.000282792	0.00081237	-0.460891	0	0.703963	0.58245	0.825477	22.3194	13.3613	9.49121e-07	7.46319e-06	5.71757	0	0.38129	0.259776	0.502804	22.3194	7.23695	8.95672e-05	0.000651863	1.30371	0	G5E829	Plasma membrane calcium-transporting ATPase 1	Atp2b1	22.0717	21.9132	21.9468	22.3245	22.2983	22.2769	22.7294	22.6046	22.7095
233	G5E870	E3 ubiquitin-protein ligase TRIP12	Trip12	G5E870	G5E870	sp|G5E870|TRIPC_MOUSE E3 ubiquitin-protein ligase TRIP12 OS=Mus musculus OX=10090 GN=Trip12 PE=1 SV=1	E3 ubiquitin-protein ligase TRIP12	Trip12	172.61	0.0130972	-0.0560162	0.0822107	21.5578	0.437062	0.673634	0.72346	-8.16137	0	0.0239792	-0.0451342	0.0930926	21.5578	0.800199	0.446724	0.498001	-8.05014	0	0.010882	-0.0582315	0.0799954	21.5578	0.363137	0.725918	0.788563	-7.65907	0	G5E870	E3 ubiquitin-protein ligase TRIP12	Trip12	21.547	21.5373	21.552	21.5861	21.5372	21.5523	21.561	21.5661	21.5811
234	G5E897	NA	Kdelc2	G5E897	G5E897	sp|G5E897|PLGT3_MOUSE Protein O-glucosyltransferase 3 OS=Mus musculus OX=10090 GN=Poglut3 PE=1 SV=1	NA	Kdelc2	15.634	-0.194016	-0.345665	-0.0423673	19.6218	-2.9507	0.0184237	0.0307201	-4.95755	0	-0.184835	-0.336484	-0.0331861	19.6218	-2.81106	0.0228252	0.0345619	-5.3076	0	0.00918115	-0.142468	0.16083	19.6218	0.139632	0.892405	0.921953	-7.72157	0	G5E897	NA	Kdelc2	19.8128	19.662	19.7694	19.4857	19.5756	19.6008	19.5983	19.4421	19.6492
235	G5E8B9	NA	Zbtb11	G5E8B9	G5E8B9	sp|G5E8B9|ZBT11_MOUSE Zinc finger and BTB domain-containing protein 11 OS=Mus musculus OX=10090 GN=Zbtb11 PE=2 SV=1	NA	Zbtb11	12.752	0.582725	0.218688	0.946763	15.3216	3.69185	0.00612321	0.0116619	-3.79762	0	0.678307	0.31427	1.04234	15.3216	4.2974	0.00263023	0.00499479	-3.01891	0	0.0955821	-0.268455	0.459619	15.3216	0.605559	0.561604	0.64786	-7.5312	0	G5E8B9	NA	Zbtb11	14.748	15.0301	14.9257	15.208	15.636	15.6079	15.4876	15.3791	15.8721
236	G5E8F4	NA	Fpgt	G5E8F4	G5E8F4	sp|G5E8F4|FPGT_MOUSE Fucose-1-phosphate guanylyltransferase OS=Mus musculus OX=10090 GN=Fpgt PE=1 SV=1	NA	Fpgt	1.6043	-0.307605	-0.717994	0.102784	16.009	-1.72872	0.122152	0.163558	-6.84031	0	-0.265695	-0.676084	0.144693	16.009	-1.49319	0.173771	0.213743	-7.2908	0	0.0419096	-0.368479	0.452298	16.009	0.235529	0.819721	0.865458	-7.70147	0	G5E8F4	NA	Fpgt	16.1327	16.2825	16.1851	15.7738	15.9148	15.9888	15.5112	15.9639	16.3281
237	G5E8K5	Ankyrin-3	Ank3	G5E8K5;Q02357	G5E8K5	sp|G5E8K5|ANK3_MOUSE Ankyrin-3 OS=Mus musculus OX=10090 GN=Ank3 PE=1 SV=1	Ankyrin-3	Ank3	27.996	-0.936764	-1.12138	-0.752144	19.6315	-11.7024	2.61398e-06	1.99187e-05	4.71283	0	-0.750008	-0.934628	-0.565388	19.6315	-9.36941	1.38542e-05	5.72745e-05	2.74595	0	0.186756	0.00213582	0.371376	19.6315	2.33303	0.0479609	0.0881769	-5.4029	0	G5E8K5	Ankyrin-3	Ank3	20.2121	20.2021	20.1671	19.3195	19.362	19.0895	19.5645	19.4123	19.3544
238	G5E8P1	NA	Brd1	G5E8P1	G5E8P1	sp|G5E8P1|BRD1_MOUSE Bromodomain-containing protein 1 OS=Mus musculus OX=10090 GN=Brd1 PE=1 SV=1	NA	Brd1	4.0611	-0.293261	-0.474558	-0.111963	16.621	-3.73068	0.00579105	0.0111087	-3.73818	0	-0.183705	-0.365002	-0.00240774	16.621	-2.33698	0.0476663	0.0668936	-6.05647	0	0.109556	-0.0717416	0.290853	16.621	1.3937	0.200936	0.281445	-6.75641	0	G5E8P1	NA	Brd1	16.8436	16.7451	16.7512	16.5448	16.4188	16.4964	16.7802	16.5049	16.5037
239	L0N7N1	Kinesin-like protein KIF14	Kif14	L0N7N1	L0N7N1	sp|L0N7N1|KIF14_MOUSE Kinesin-like protein KIF14 OS=Mus musculus OX=10090 GN=Kif14 PE=1 SV=1	Kinesin-like protein KIF14	Kif14	11.16	0.368338	0.222871	0.513805	17.3384	5.83994	0.00038844	0.00106377	-0.809223	0	0.504511	0.359044	0.649977	17.3384	7.99892	4.39249e-05	0.000147236	1.46788	0	0.136172	-0.00929485	0.281639	17.3384	2.15898	0.062918	0.110107	-5.67164	0	L0N7N1	Kinesin-like protein KIF14	Kif14	17.0645	16.9558	17.1221	17.3583	17.4315	17.4576	17.5835	17.4427	17.6297
240	O08528	Hexokinase-2	Hk2	O08528	O08528	sp|O08528|HXK2_MOUSE Hexokinase-2 OS=Mus musculus OX=10090 GN=Hk2 PE=1 SV=1	Hexokinase-2	Hk2	67.411	-0.128122	-0.223925	-0.0323203	22.5135	-3.08444	0.0150314	0.0257744	-4.74561	0	-0.715743	-0.811545	-0.619941	22.5135	-17.2309	1.3224e-07	1.83242e-06	7.8946	0	-0.58762	-0.683423	-0.491818	22.5135	-14.1464	6.11452e-07	2.35968e-05	6.71686	0	O08528	Hexokinase-2	Hk2	22.76	22.783	22.8414	22.5968	22.6964	22.7069	22.0598	22.0933	22.0841
241	O08529	Calpain-2 catalytic subunit	Capn2	O08529	O08529	sp|O08529|CAN2_MOUSE Calpain-2 catalytic subunit OS=Mus musculus OX=10090 GN=Capn2 PE=1 SV=4	Calpain-2 catalytic subunit	Capn2	209.65	0.220458	0.128204	0.312713	24.0772	5.51142	0.000567776	0.00147894	-1.22494	0	0.18715	0.0948956	0.279405	24.0772	4.67873	0.00158817	0.00322138	-2.47288	0	-0.033308	-0.125563	0.0589467	24.0772	-0.832694	0.429194	0.524074	-7.35918	0	O08529	Calpain-2 catalytic subunit	Capn2	23.8962	24.0048	23.923	24.1233	24.1986	24.1636	24.1348	24.1442	24.1066
242	O08539	Myc box-dependent-interacting protein 1	Bin1	O08539	O08539	sp|O08539|BIN1_MOUSE Myc box-dependent-interacting protein 1 OS=Mus musculus OX=10090 GN=Bin1 PE=1 SV=1	Myc box-dependent-interacting protein 1	Bin1	79.833	0.252484	0.145232	0.359735	21.9088	5.42944	0.000625596	0.00160041	-1.33099	0	0.125394	0.018142	0.232645	21.9088	2.69648	0.0272433	0.0404376	-5.48959	0	-0.12709	-0.234342	-0.0198382	21.9088	-2.73296	0.0257487	0.053595	-4.77352	0	O08539	Myc box-dependent-interacting protein 1	Bin1	21.8078	21.7586	21.7821	21.9572	22.071	22.0777	21.9689	21.8573	21.8985
243	O08547	Vesicle-trafficking protein SEC22b	Sec22b	O08547	O08547	sp|O08547|SC22B_MOUSE Vesicle-trafficking protein SEC22b OS=Mus musculus OX=10090 GN=Sec22b PE=1 SV=3	Vesicle-trafficking protein SEC22b	Sec22b	63.066	-0.307107	-0.419339	-0.194875	21.8268	-6.31103	0.000230879	0.0006847	-0.238034	0	-0.0973274	-0.209559	0.0149042	21.8268	-2.00007	0.0805382	0.107129	-6.573	0	0.20978	0.097548	0.322011	21.8268	4.31096	0.00258254	0.00842088	-2.34962	0	O08547	Vesicle-trafficking protein SEC22b	Sec22b	22.0111	21.9224	21.9514	21.6446	21.648	21.671	21.8552	21.9543	21.7835
244	O08553	Dihydropyrimidinase-related protein 2	Dpysl2	O08553	O08553	sp|O08553|DPYL2_MOUSE Dihydropyrimidinase-related protein 2 OS=Mus musculus OX=10090 GN=Dpysl2 PE=1 SV=2	Dihydropyrimidinase-related protein 2	Dpysl2	102.08	0.296276	0.221135	0.371417	24.2261	9.09384	1.72663e-05	8.34987e-05	2.62411	0	-0.0178819	-0.0930225	0.0572587	24.2261	-0.548864	0.598092	0.64186	-8.2302	0	-0.314158	-0.389298	-0.239017	24.2261	-9.64271	1.11966e-05	0.000149611	3.5746	0	O08553	Dihydropyrimidinase-related protein 2	Dpysl2	24.1454	24.1459	24.1085	24.4025	24.4201	24.466	24.0979	24.1269	24.1214
245	O08573	Galectin-9	Lgals9	O08573	O08573	sp|O08573|LEG9_MOUSE Galectin-9 OS=Mus musculus OX=10090 GN=Lgals9 PE=1 SV=1	Galectin-9	Lgals9	29.482	2.36982	1.81414	2.92551	19.4674	9.83581	9.6622e-06	5.35867e-05	3.26649	1	3.66161	3.10592	4.21729	19.4674	15.1973	3.51289e-07	3.70622e-06	6.81694	1	1.29178	0.736093	1.84747	19.4674	5.36146	0.000678442	0.00299454	-0.904531	1	O08573	Galectin-9	Lgals9	17.6464	17.0245	17.7	19.769	19.768	19.9433	21.4007	20.6134	21.3416
246	O08579	Emerin	Emd	O08579	O08579	sp|O08579|EMD_MOUSE Emerin OS=Mus musculus OX=10090 GN=Emd PE=1 SV=1	Emerin	Emd	29.144	-0.642448	-0.763301	-0.521594	21.4352	-12.2604	1.83364e-06	1.56154e-05	5.10476	0	-0.62811	-0.748963	-0.507256	21.4352	-11.9867	2.17783e-06	1.37367e-05	4.79742	0	0.0143379	-0.106516	0.135192	21.4352	0.273622	0.791313	0.841523	-7.69066	0	O08579	Emerin	Emd	21.8901	21.7879	21.8983	21.263	21.233	21.1529	21.2388	21.1573	21.2958
247	O08582	GTP-binding protein 1	Gtpbp1	O08582	O08582	sp|O08582|GTPB1_MOUSE GTP-binding protein 1 OS=Mus musculus OX=10090 GN=Gtpbp1 PE=1 SV=2	GTP-binding protein 1	Gtpbp1	33.768	-0.418487	-0.497974	-0.339001	20.7642	-12.1426	1.97365e-06	1.64219e-05	5.02345	0	-0.102747	-0.182233	-0.0232599	20.7642	-2.98125	0.017584	0.0271585	-5.03732	0	0.315741	0.236254	0.395227	20.7642	9.16139	1.63507e-05	0.000191928	3.16173	0	O08582	GTP-binding protein 1	Gtpbp1	20.9258	20.9138	20.9743	20.5245	20.4788	20.5552	20.8307	20.8338	20.8412
248	O08583	THO complex subunit 4	Alyref	O08583;Q9JJW6	O08583	sp|O08583|THOC4_MOUSE THO complex subunit 4 OS=Mus musculus OX=10090 GN=Alyref PE=1 SV=3	THO complex subunit 4	Alyref	56.862	-0.102582	-0.236	0.0308365	22.0357	-1.77329	0.114145	0.153925	-6.7769	0	-0.106513	-0.239931	0.0269053	22.0357	-1.84125	0.10288	0.133252	-6.80759	0	-0.00393121	-0.137349	0.129487	22.0357	-0.0679575	0.947489	0.961753	-7.72991	0	O08583	THO complex subunit 4	Alyref	22.0995	22.1434	22.0732	22.0994	21.9411	21.9678	21.9394	21.9624	22.0947
249	O08585	Clathrin light chain A	Clta	O08585	O08585	sp|O08585|CLCA_MOUSE Clathrin light chain A OS=Mus musculus OX=10090 GN=Clta PE=1 SV=2	Clathrin light chain A	Clta	13.328	-0.378789	-0.712698	-0.044881	22.3775	-2.61635	0.0308472	0.0482918	-5.48825	0	-0.255674	-0.589582	0.0782346	22.3775	-1.76597	0.115424	0.147641	-6.91607	0	0.123116	-0.210793	0.457024	22.3775	0.850377	0.419858	0.51514	-7.34383	0	O08585	Clathrin light chain A	Clta	22.3134	22.7181	22.7355	22.0663	22.2755	22.2887	22.5274	22.0942	22.3783
250	O08586	Phosphatidylinositol 3,4,5-trisphosphate 3-phosphatase and dual-specificity protein phosphatase PTEN	Pten	O08586	O08586	sp|O08586|PTEN_MOUSE Phosphatidylinositol 3,4,5-trisphosphate 3-phosphatase and dual-specificity protein phosphatase PTEN OS=Mus musculus OX=10090 GN=Pten PE=1 SV=1	Phosphatidylinositol 3,4,5-trisphosphate 3-phosphatase and dual-specificity protein phosphatase PTEN	Pten	12.087	-0.273354	-0.48635	-0.0603579	17.1194	-2.95992	0.018166	0.0303508	-4.94292	0	-0.205272	-0.418268	0.00772364	17.1194	-2.22272	0.0569684	0.0784636	-6.2339	0	0.0680816	-0.144914	0.281077	17.1194	0.737197	0.482079	0.574071	-7.4373	0	O08586	Phosphatidylinositol 3,4,5-trisphosphate 3-phosphatase and dual-specificity protein phosphatase PTEN	Pten	17.3411	17.1587	17.337	16.8458	17.2111	16.9598	17.0555	17.0603	17.1052
251	O08599	Syntaxin-binding protein 1	Stxbp1	O08599	O08599	sp|O08599|STXB1_MOUSE Syntaxin-binding protein 1 OS=Mus musculus OX=10090 GN=Stxbp1 PE=1 SV=2	Syntaxin-binding protein 1	Stxbp1	59.83	0.327906	0.158729	0.497084	21.4843	4.47026	0.00208701	0.00455108	-2.64158	0	-0.0929562	-0.262134	0.0762215	21.4843	-1.26725	0.24074	0.28633	-7.57369	0	-0.420863	-0.59004	-0.251685	21.4843	-5.7375	0.000436584	0.00214531	-0.425086	0	O08599	Syntaxin-binding protein 1	Stxbp1	21.2253	21.5193	21.4735	21.7031	21.7279	21.7707	21.3133	21.2745	21.3513
252	O08604	Retinoic acid early-inducible protein 1-gamma	Raet1c	O08604	O08604	sp|O08604|RAE1C_MOUSE Retinoic acid early-inducible protein 1-gamma OS=Mus musculus OX=10090 GN=Raet1c PE=1 SV=1	Retinoic acid early-inducible protein 1-gamma	Raet1c	1.8096	7.34267	-0.862501	15.5478	13.9131	2.16589	0.0714267	0.10084	-6.23838	0	8.93533	0.73016	17.1405	13.9131	2.63569	0.0371186	0.0535113	-5.68682	1	1.59266	-6.61251	9.79783	13.9131	0.469793	0.654363	0.730168	-7.60703	0	O08604	Retinoic acid early-inducible protein 1-gamma	Raet1c	0	12.8426	12.6186	16.176	15.8566	15.4565	17.3521	17.4255	17.4896
253	O08638	Myosin-11	Myh11	O08638	O08638	sp|O08638|MYH11_MOUSE Myosin-11 OS=Mus musculus OX=10090 GN=Myh11 PE=1 SV=1	Myosin-11	Myh11	1.4679	-1.50511	-1.77415	-1.23608	19.0741	-12.9031	1.24059e-06	1.17566e-05	5.53636	-1	-1.39662	-1.66565	-1.12759	19.0741	-11.973	2.19697e-06	1.38257e-05	4.78772	-1	0.108496	-0.160534	0.377527	19.0741	0.930122	0.379542	0.475319	-7.27132	0	O08638	Myosin-11	Myh11	20.0125	20.1393	19.9723	18.4586	18.5025	18.6476	18.9227	18.5466	18.4649
254	O08648	Mitogen-activated protein kinase kinase kinase 4	Map3k4	O08648	O08648	sp|O08648|M3K4_MOUSE Mitogen-activated protein kinase kinase kinase 4 OS=Mus musculus OX=10090 GN=Map3k4 PE=1 SV=2	Mitogen-activated protein kinase kinase kinase 4	Map3k4	9.5441	-0.0737227	-0.180878	0.0334328	18.5245	-1.58676	0.15126	0.197571	-7.0371	0	-0.159137	-0.266292	-0.0519811	18.5245	-3.42516	0.00903076	0.0149688	-4.33804	0	-0.0854139	-0.192569	0.0217416	18.5245	-1.8384	0.103331	0.164756	-6.15039	0	O08648	Mitogen-activated protein kinase kinase kinase 4	Map3k4	18.6449	18.5935	18.568	18.5628	18.5704	18.4522	18.4655	18.4772	18.3864
255	O08663	Methionine aminopeptidase 2	Metap2	O08663	O08663	sp|O08663|MAP2_MOUSE Methionine aminopeptidase 2 OS=Mus musculus OX=10090 GN=Metap2 PE=1 SV=1	Methionine aminopeptidase 2	Metap2	118.86	-0.493549	-0.618341	-0.368756	21.7388	-9.12152	1.68844e-05	8.19222e-05	2.64885	0	-0.111838	-0.236631	0.0129544	21.7388	-2.06694	0.072604	0.097772	-6.47226	0	0.381711	0.256918	0.506503	21.7388	7.05458	0.000107134	0.000745488	1.10799	0	O08663	Methionine aminopeptidase 2	Metap2	21.8655	21.9752	21.981	21.4048	21.5299	21.4063	21.8813	21.7637	21.8412
256	O08664	B-cell CLL/lymphoma 7 protein family member C	Bcl7c	O08664;Q921K9	O08664;Q921K9	sp|O08664|BCL7C_MOUSE B-cell CLL/lymphoma 7 protein family member C OS=Mus musculus OX=10090 GN=Bcl7c PE=1 SV=1;sp|Q921K9|BCL7B_MOUSE B-cell CLL/lymphoma 7 protein family member B OS=Mus musculus OX=10090 GN=Bcl7b PE=1 SV=1	B-cell CLL/lymphoma 7 protein family member C;B-cell CLL/lymphoma 7 protein family member B	Bcl7c;Bcl7b	3.0523	-0.4804	-0.771114	-0.189685	18.5512	-3.8112	0.00516217	0.0100938	-3.61548	0	-0.522685	-0.813399	-0.23197	18.5512	-4.14666	0.00322982	0.00601083	-3.24024	0	-0.0422849	-0.333	0.24843	18.5512	-0.335462	0.745911	0.806547	-7.66976	0	O08664	B-cell CLL/lymphoma 7 protein family member C	Bcl7c	19.0942	18.6329	18.9294	18.2091	18.4787	18.5277	18.29	18.4503	18.3482
257	O08696	Forkhead box protein M1	Foxm1	O08696	O08696	sp|O08696|FOXM1_MOUSE Forkhead box protein M1 OS=Mus musculus OX=10090 GN=Foxm1 PE=1 SV=2	Forkhead box protein M1	Foxm1	2.2865	0.427293	0.167745	0.686841	13.3805	3.79694	0.00526794	0.0102664	-3.63714	0	0.0648216	-0.194726	0.324369	13.3805	0.576007	0.580462	0.625256	-8.21369	0	-0.362472	-0.622019	-0.102924	13.3805	-3.22094	0.0122361	0.029237	-4.00233	0	O08696	Forkhead box protein M1	Foxm1	13.1188	13.2601	13.2706	13.7723	13.7786	13.3804	13.2176	13.4084	13.2179
258	O08709	Peroxiredoxin-6	Prdx6	O08709	O08709	sp|O08709|PRDX6_MOUSE Peroxiredoxin-6 OS=Mus musculus OX=10090 GN=Prdx6 PE=1 SV=3	Peroxiredoxin-6	Prdx6	101.51	-0.0027539	-0.0828367	0.0773288	24.4648	-0.0793113	0.938735	0.952701	-8.26397	0	0.211407	0.131324	0.29149	24.4648	6.08844	0.000294203	0.000739416	-0.630251	0	0.214161	0.134078	0.294244	24.4648	6.16775	0.000269674	0.00148397	0.0999563	0	O08709	Peroxiredoxin-6	Prdx6	24.3651	24.4083	24.4125	24.3852	24.4392	24.3532	24.6153	24.6054	24.5994
259	O08715	A-kinase anchor protein 1, mitochondrial	Akap1	O08715	O08715	sp|O08715|AKAP1_MOUSE A-kinase anchor protein 1, mitochondrial OS=Mus musculus OX=10090 GN=Akap1 PE=1 SV=4	A-kinase anchor protein 1, mitochondrial	Akap1	33.062	0.362618	0.14821	0.577027	19.8725	3.90062	0.00454835	0.00902287	-3.48009	0	0.540559	0.32615	0.754967	19.8725	5.81469	0.000399741	0.000966563	-0.96685	0	0.17794	-0.0364684	0.392349	19.8725	1.91407	0.0919845	0.149967	-6.0398	0	O08715	A-kinase anchor protein 1, mitochondrial	Akap1	19.4427	19.7147	19.5568	19.7496	20.0222	20.0303	20.1281	20.0506	20.1573
260	O08734	Bcl-2 homologous antagonist/killer	Bak1	O08734	O08734	sp|O08734|BAK_MOUSE Bcl-2 homologous antagonist/killer OS=Mus musculus OX=10090 GN=Bak1 PE=1 SV=3	Bcl-2 homologous antagonist/killer	Bak1	3.2848	0.433131	0.307676	0.558586	19.7121	7.96264	4.53844e-05	0.000179397	1.55548	0	0.363525	0.23807	0.48898	19.7121	6.68301	0.000156019	0.000430079	0.0678743	0	-0.0696057	-0.195061	0.0558492	19.7121	-1.27963	0.236568	0.322198	-6.89626	0	O08734	Bcl-2 homologous antagonist/killer	Bak1	19.4188	19.5041	19.4167	19.9886	19.8437	19.8067	19.785	19.8534	19.7918
261	O08736	Caspase-12	Casp12	O08736	O08736	sp|O08736|CASPC_MOUSE Caspase-12 OS=Mus musculus OX=10090 GN=Casp12 PE=1 SV=1	Caspase-12	Casp12	3.8805	-0.514231	-0.770706	-0.257756	14.6091	-4.62422	0.0017047	0.00381444	-2.42249	0	0.580778	0.324303	0.837253	14.6091	5.22264	0.000802227	0.00177179	-1.72932	0	1.09501	0.838534	1.35148	14.6091	9.84686	9.58177e-06	0.00013753	3.74426	1	O08736	Caspase-12	Casp12	14.3686	14.7149	14.6773	14.0793	14.2376	13.9011	15.2198	15.1969	15.0863
262	O08738	Caspase-6	Casp6	O08738	O08738	sp|O08738|CASP6_MOUSE Caspase-6 OS=Mus musculus OX=10090 GN=Casp6 PE=1 SV=1	Caspase-6;Caspase-6 subunit p18;Caspase-6 subunit p11	Casp6	8.416	-0.67467	-0.79244	-0.5569	19.3965	-13.2124	1.03448e-06	1.03606e-05	5.73694	0	-0.732102	-0.849872	-0.614331	19.3965	-14.3371	5.51414e-07	5.10994e-06	6.31853	0	-0.0574316	-0.175202	0.0603387	19.3965	-1.12471	0.293349	0.384448	-7.07322	0	O08738	Caspase-6	Casp6	19.8134	19.9407	19.8422	19.2681	19.1176	19.1865	19.1079	19.1252	19.1667
263	O08740	DNA-directed RNA polymerase II subunit RPB11	Polr2j	O08740	O08740	sp|O08740|RPB11_MOUSE DNA-directed RNA polymerase II subunit RPB11 OS=Mus musculus OX=10090 GN=Polr2j PE=1 SV=1	DNA-directed RNA polymerase II subunit RPB11	Polr2j	5.7314	-0.502747	-0.752918	-0.252576	17.8476	-4.63488	0.0016812	0.0037713	-2.40744	0	-0.558609	-0.80878	-0.308438	17.8476	-5.14987	0.000876835	0.00191301	-1.82639	0	-0.055862	-0.306033	0.194309	17.8476	-0.514997	0.62049	0.699692	-7.58601	0	O08740	DNA-directed RNA polymerase II subunit RPB11	Polr2j	18.357	18.0262	18.2211	17.8732	17.54	17.6828	17.6683	17.7294	17.5307
264	O08749	Dihydrolipoyl dehydrogenase, mitochondrial	Dld	O08749	O08749	sp|O08749|DLDH_MOUSE Dihydrolipoyl dehydrogenase, mitochondrial OS=Mus musculus OX=10090 GN=Dld PE=1 SV=2	Dihydrolipoyl dehydrogenase, mitochondrial	Dld	58.36	-0.353557	-0.447039	-0.260076	23.1052	-8.72289	2.34334e-05	0.000104612	2.28626	0	-0.214153	-0.307634	-0.120671	23.1052	-5.28353	0.000745131	0.0016588	-1.64868	0	0.139405	0.0459235	0.232886	23.1052	3.43937	0.0088437	0.0223995	-3.66112	0	O08749	Dihydrolipoyl dehydrogenase, mitochondrial	Dld	23.3598	23.2624	23.2611	22.9718	22.923	22.9279	23.0804	23.1167	23.0437
265	O08756	3-hydroxyacyl-CoA dehydrogenase type-2	Hsd17b10	O08756	O08756	sp|O08756|HCD2_MOUSE 3-hydroxyacyl-CoA dehydrogenase type-2 OS=Mus musculus OX=10090 GN=Hsd17b10 PE=1 SV=4	3-hydroxyacyl-CoA dehydrogenase type-2	Hsd17b10	72.791	-0.100997	-0.213836	0.0118422	22.57	-2.0643	0.0729013	0.10265	-6.34762	0	-0.18047	-0.293309	-0.0676309	22.57	-3.68868	0.00615117	0.0106691	-3.93032	0	-0.0794731	-0.192312	0.033366	22.57	-1.62438	0.142983	0.214457	-6.45261	0	O08756	3-hydroxyacyl-CoA dehydrogenase type-2	Hsd17b10	22.5796	22.7327	22.6793	22.525	22.6108	22.5527	22.5216	22.4909	22.4376
266	O08759	Ubiquitin-protein ligase E3A	Ube3a	O08759	O08759	sp|O08759|UBE3A_MOUSE Ubiquitin-protein ligase E3A OS=Mus musculus OX=10090 GN=Ube3a PE=1 SV=2	Ubiquitin-protein ligase E3A	Ube3a	100.15	-0.107162	-0.183145	-0.0311791	21.5571	-3.25275	0.0116668	0.0206261	-4.48006	0	-0.461565	-0.537548	-0.385582	21.5571	-14.0101	6.5887e-07	5.81214e-06	6.12158	0	-0.354403	-0.430386	-0.27842	21.5571	-10.7574	4.94164e-06	9.03043e-05	4.46435	0	O08759	Ubiquitin-protein ligase E3A	Ube3a	21.7622	21.7269	21.7508	21.6035	21.6629	21.652	21.3104	21.2618	21.283
267	O08784	Treacle protein	Tcof1	O08784	O08784	sp|O08784|TCOF_MOUSE Treacle protein OS=Mus musculus OX=10090 GN=Tcof1 PE=1 SV=1	Treacle protein	Tcof1	113.37	0.325041	0.221122	0.428959	23.2625	7.2139	9.15998e-05	0.000319836	0.780117	0	0.281194	0.177276	0.385113	23.2625	6.24078	0.000249071	0.000639689	-0.44716	0	-0.0438465	-0.147765	0.060072	23.2625	-0.973123	0.359017	0.45378	-7.23005	0	O08784	Treacle protein	Tcof1	23.1344	22.9895	23.0574	23.369	23.3886	23.3989	23.3699	23.2887	23.3663
268	O08785	Circadian locomoter output cycles protein kaput	Clock	O08785	O08785	sp|O08785|CLOCK_MOUSE Circadian locomoter output cycles protein kaput OS=Mus musculus OX=10090 GN=Clock PE=1 SV=1	Circadian locomoter output cycles protein kaput	Clock	3.1455	-2.64728	-14.4669	9.17232	5.78884	-0.542086	0.606433	0.662076	-8.10116	0	0.712894	-11.1067	12.5325	5.78884	0.14598	0.888508	0.905802	-8.38415	0	3.36017	-8.45943	15.1798	5.78884	0.688065	0.515993	0.605925	-7.46848	0	O08785	Circadian locomoter output cycles protein kaput	Clock	9.50389	0	9.79703	0	11.3591	0	0	10.8854	10.5542
269	O08788	Dynactin subunit 1	Dctn1	O08788	O08788	sp|O08788|DCTN1_MOUSE Dynactin subunit 1 OS=Mus musculus OX=10090 GN=Dctn1 PE=1 SV=3	Dynactin subunit 1	Dctn1	102.51	-0.12324	-0.210201	-0.0362795	23.2577	-3.26855	0.0113944	0.0201871	-4.45521	0	-0.092949	-0.17991	-0.00598835	23.2577	-2.46517	0.0390276	0.0559336	-5.85548	0	0.0302912	-0.0566695	0.117252	23.2577	0.803376	0.444989	0.539542	-7.38402	0	O08788	Dynactin subunit 1	Dctn1	23.3089	23.3436	23.3369	23.1941	23.1803	23.2452	23.2936	23.2054	23.2115
270	O08789	Max-binding protein MNT	Mnt	O08789	O08789	sp|O08789|MNT_MOUSE Max-binding protein MNT OS=Mus musculus OX=10090 GN=Mnt PE=2 SV=2	Max-binding protein MNT	Mnt	3.5782	0.102412	-0.26571	0.470533	12.6862	0.641628	0.539074	0.59913	-8.04182	0	0.0431045	-0.325017	0.411226	12.6862	0.270058	0.793957	0.821548	-8.35565	0	-0.0593071	-0.427428	0.308814	12.6862	-0.37157	0.719869	0.784082	-7.65565	0	O08789	Max-binding protein MNT	Mnt	12.7395	12.5654	12.6082	12.5315	13.1694	12.5195	12.7232	12.6421	12.6771
271	O08792	Transcription factor COE2	Ebf2	O08792;O08791;Q8K4J2	O08792;O08791	sp|O08792|COE2_MOUSE Transcription factor COE2 OS=Mus musculus OX=10090 GN=Ebf2 PE=1 SV=4;sp|O08791|COE3_MOUSE Transcription factor COE3 OS=Mus musculus OX=10090 GN=Ebf3 PE=1 SV=1	Transcription factor COE2;Transcription factor COE3	Ebf2;Ebf3	2.3046	0.187918	0.0573766	0.31846	17.532	3.32006	0.0105521	0.0188142	-4.37437	0	0.633307	0.502765	0.763849	17.532	11.189	3.67269e-06	2.0363e-05	4.21804	0	0.445388	0.314847	0.57593	17.532	7.86891	4.941e-05	0.000419449	1.95389	0	O08792	Transcription factor COE2	Ebf2	17.1979	17.3226	17.2542	17.4593	17.44	17.4391	18.0097	17.8429	17.822
272	O08795	Glucosidase 2 subunit beta	Prkcsh	O08795	O08795	sp|O08795|GLU2B_MOUSE Glucosidase 2 subunit beta OS=Mus musculus OX=10090 GN=Prkcsh PE=1 SV=1	Glucosidase 2 subunit beta	Prkcsh	43.58	-0.264288	-0.37468	-0.153896	22.592	-5.52159	0.000561026	0.00146331	-1.21186	0	-0.0927413	-0.203134	0.017651	22.592	-1.93758	0.0887083	0.1167	-6.66615	0	0.171547	0.0611543	0.281939	22.592	3.58401	0.00715673	0.018868	-3.43746	0	O08795	Glucosidase 2 subunit beta	Prkcsh	22.6964	22.6838	22.7528	22.4622	22.5152	22.3626	22.665	22.6074	22.5823
273	O08796	Eukaryotic elongation factor 2 kinase	Eef2k	O08796	O08796	sp|O08796|EF2K_MOUSE Eukaryotic elongation factor 2 kinase OS=Mus musculus OX=10090 GN=Eef2k PE=1 SV=1	Eukaryotic elongation factor 2 kinase	Eef2k	24.778	0.653216	0.55094	0.755492	19.4159	14.7302	4.47362e-07	5.72975e-06	6.66108	0	0.877759	0.775483	0.980035	19.4159	19.7937	4.46654e-08	8.73358e-07	9.08688	0	0.224543	0.122267	0.326819	19.4159	5.06351	0.000975375	0.00394862	-1.29847	0	O08796	Eukaryotic elongation factor 2 kinase	Eef2k	18.9371	18.8552	18.9245	19.5564	19.6203	19.4997	19.819	19.7913	19.7398
274	O08800	Serpin B8	Serpinb8	O08800	O08800	sp|O08800|SPB8_MOUSE Serpin B8 OS=Mus musculus OX=10090 GN=Serpinb8 PE=1 SV=2	Serpin B8	Serpinb8	23.663	-0.770258	-0.950465	-0.590051	17.5325	-9.85805	9.50113e-06	5.29787e-05	3.28509	0	-0.189017	-0.369223	-0.00881003	17.5325	-2.41911	0.041934	0.0597631	-5.9279	0	0.581241	0.401035	0.761448	17.5325	7.43894	7.37448e-05	0.000562532	1.51617	0	O08800	Serpin B8	Serpinb8	17.7517	17.9687	17.8363	16.9756	17.0726	17.1977	17.6338	17.7616	17.5943
275	O08807	Peroxiredoxin-4	Prdx4	O08807	O08807	sp|O08807|PRDX4_MOUSE Peroxiredoxin-4 OS=Mus musculus OX=10090 GN=Prdx4 PE=1 SV=1	Peroxiredoxin-4	Prdx4	30.108	-0.331974	-0.495821	-0.168127	23.3959	-4.67295	0.0016001	0.0036176	-2.35383	0	-0.431763	-0.59561	-0.267915	23.3959	-6.0776	0.000297745	0.000747996	-0.6434	0	-0.0997881	-0.263635	0.0640589	23.3959	-1.40464	0.197775	0.277814	-6.7426	0	O08807	Peroxiredoxin-4	Prdx4	23.7738	23.6089	23.5688	23.199	23.3393	23.4173	23.1864	23.264	23.2057
276	O08808	Protein diaphanous homolog 1	Diaph1	O08808	O08808	sp|O08808|DIAP1_MOUSE Protein diaphanous homolog 1 OS=Mus musculus OX=10090 GN=Diaph1 PE=1 SV=1	Protein diaphanous homolog 1	Diaph1	63.497	0.720985	0.648363	0.793608	21.7006	22.8971	1.42003e-08	6.01553e-07	10.425	0	0.898717	0.826095	0.97134	21.7006	28.5415	2.48755e-09	1.30127e-07	12.217	0	0.177732	0.105109	0.250354	21.7006	5.64443	0.000486059	0.00231806	-0.541937	0	O08808	Protein diaphanous homolog 1	Diaph1	21.1439	21.1903	21.148	21.86	21.9069	21.8781	22.0489	22.072	22.0574
277	O08810	116 kDa U5 small nuclear ribonucleoprotein component	Eftud2	O08810	O08810	sp|O08810|U5S1_MOUSE 116 kDa U5 small nuclear ribonucleoprotein component OS=Mus musculus OX=10090 GN=Eftud2 PE=1 SV=1	116 kDa U5 small nuclear ribonucleoprotein component	Eftud2	109.07	-0.0770477	-0.16436	0.0102647	23.9452	-2.03521	0.0762689	0.106904	-6.39156	0	0.0639632	-0.0233492	0.151276	23.9452	1.68958	0.129611	0.163829	-7.02411	0	0.141011	0.0536985	0.228323	23.9452	3.7248	0.00584013	0.0161519	-3.22182	0	O08810	116 kDa U5 small nuclear ribonucleoprotein component	Eftud2	24.017	23.9011	23.9305	23.8948	23.8603	23.8624	24.0132	24.0139	24.0135
278	O08811	TFIIH basal transcription factor complex helicase XPD subunit	Ercc2	O08811	O08811	sp|O08811|ERCC2_MOUSE General transcription and DNA repair factor IIH helicase subunit XPD OS=Mus musculus OX=10090 GN=Ercc2 PE=1 SV=2	TFIIH basal transcription factor complex helicase XPD subunit	Ercc2	4.8785	0.0911691	-0.0535364	0.235875	15.9792	1.45308	0.184305	0.235081	-7.21425	0	0.0871955	-0.0575101	0.231901	15.9792	1.38974	0.202089	0.244575	-7.42385	0	-0.0039737	-0.148679	0.140732	15.9792	-0.0633337	0.951056	0.963873	-7.73025	0	O08811	TFIIH basal transcription factor complex helicase XPD subunit	Ercc2	15.9371	15.8321	15.9899	16.0497	16.0353	15.9477	16.1081	15.999	15.9136
279	O08832	Polypeptide N-acetylgalactosaminyltransferase 4	Galnt4	O08832	O08832	sp|O08832|GALT4_MOUSE Polypeptide N-acetylgalactosaminyltransferase 4 OS=Mus musculus OX=10090 GN=Galnt4 PE=1 SV=1	Polypeptide N-acetylgalactosaminyltransferase 4	Galnt4	9.3352	0.181771	0.0194059	0.344137	18.6967	2.58201	0.0325377	0.0506411	-5.54261	0	0.276017	0.113652	0.438383	18.6967	3.92074	0.00442132	0.00794591	-3.57747	0	0.0942457	-0.0681198	0.256611	18.6967	1.33873	0.217482	0.300743	-6.82474	0	O08832	Polypeptide N-acetylgalactosaminyltransferase 4	Galnt4	18.4426	18.6783	18.5114	18.7332	18.7791	18.6653	18.7383	18.8149	18.9071
280	O08848	60 kDa SS-A/Ro ribonucleoprotein	Trove2	O08848	O08848	sp|O08848|RO60_MOUSE 60 kDa SS-A/Ro ribonucleoprotein OS=Mus musculus OX=10090 GN=RO60 PE=1 SV=1	60 kDa SS-A/Ro ribonucleoprotein	Trove2	25.175	0.281593	0.206236	0.35695	21.418	8.61835	2.55897e-05	0.000113119	2.1889	0	-0.0344259	-0.109783	0.0409311	21.418	-1.05363	0.322858	0.373621	-7.81201	0	-0.316019	-0.391376	-0.240662	21.418	-9.67198	1.09474e-05	0.000147967	3.59912	0	O08848	60 kDa SS-A/Ro ribonucleoprotein	Trove2	21.3366	21.32	21.3503	21.6472	21.6114	21.5932	21.2908	21.2792	21.3337
281	O08856	RNA polymerase II elongation factor ELL	Ell	O08856	O08856	sp|O08856|ELL_MOUSE RNA polymerase II elongation factor ELL OS=Mus musculus OX=10090 GN=Ell PE=2 SV=2	RNA polymerase II elongation factor ELL	Ell	11.492	0.16073	-0.155978	0.477438	17.1146	1.17048	0.275521	0.334134	-7.55665	0	0.0168728	-0.299836	0.333581	17.1146	0.122872	0.905242	0.921101	-8.38799	0	-0.143857	-0.460566	0.172851	17.1146	-1.0476	0.325463	0.418585	-7.15514	0	O08856	RNA polymerase II elongation factor ELL	Ell	17.3813	16.9753	16.8096	17.0742	17.3456	17.2286	17.1322	17.0157	17.0689
282	O08901	Mitotic checkpoint serine/threonine-protein kinase BUB1	Bub1	O08901	O08901	sp|O08901|BUB1_MOUSE Mitotic checkpoint serine/threonine-protein kinase BUB1 OS=Mus musculus OX=10090 GN=Bub1 PE=1 SV=1	Mitotic checkpoint serine/threonine-protein kinase BUB1	Bub1	5.7839	0.451892	0.31902	0.584764	17.8156	7.84378	5.05558e-05	0.000195879	1.43625	0	0.296517	0.163644	0.429389	17.8156	5.14683	0.000880113	0.00191852	-1.83046	0	-0.155375	-0.288248	-0.022503	17.8156	-2.69695	0.0272235	0.0558039	-4.83053	0	O08901	Mitotic checkpoint serine/threonine-protein kinase BUB1	Bub1	17.5575	17.4798	17.6612	18.0167	18.0665	17.9709	17.784	17.8921	17.9119
283	O08908	Phosphatidylinositol 3-kinase regulatory subunit beta	Pik3r2	O08908;Q64143	O08908	sp|O08908|P85B_MOUSE Phosphatidylinositol 3-kinase regulatory subunit beta OS=Mus musculus OX=10090 GN=Pik3r2 PE=1 SV=2	Phosphatidylinositol 3-kinase regulatory subunit beta	Pik3r2	0.93983	0.222073	-0.156962	0.601108	15.5649	1.35127	0.213608	0.268084	-7.34303	0	0.317949	-0.0610857	0.696984	15.5649	1.93466	0.0891095	0.117201	-6.67048	0	0.095876	-0.283159	0.474911	15.5649	0.583387	0.57572	0.661283	-7.54537	0	O08908	Phosphatidylinositol 3-kinase regulatory subunit beta	Pik3r2	15.4752	15.3573	15.3223	15.9419	15.3538	15.5254	15.9546	15.4678	15.6863
284	O08912	Polypeptide N-acetylgalactosaminyltransferase 1	Galnt1	O08912;Q8CF93	O08912	sp|O08912|GALT1_MOUSE Polypeptide N-acetylgalactosaminyltransferase 1 OS=Mus musculus OX=10090 GN=Galnt1 PE=1 SV=1	Polypeptide N-acetylgalactosaminyltransferase 1;Polypeptide N-acetylgalactosaminyltransferase 1 soluble form	Galnt1	9.1847	0.159043	0.0311595	0.286927	18.1768	2.8683	0.020902	0.0342968	-5.08836	0	0.436186	0.308302	0.56407	18.1768	7.8665	4.9519e-05	0.000162642	1.33526	0	0.277143	0.149259	0.405027	18.1768	4.99819	0.00105794	0.00418429	-1.38652	0	O08912	Polypeptide N-acetylgalactosaminyltransferase 1	Galnt1	18.0163	17.9816	17.9372	18.2406	18.1031	18.0684	18.4138	18.478	18.3519
285	O08914	Fatty-acid amide hydrolase 1	Faah	O08914	O08914	sp|O08914|FAAH1_MOUSE Fatty-acid amide hydrolase 1 OS=Mus musculus OX=10090 GN=Faah PE=1 SV=1	Fatty-acid amide hydrolase 1	Faah	2.1956	13.1307	12.8735	13.3879	9.05995	117.755	3.0929e-14	1.64682e-10	21.8931	1	14.0492	13.792	14.3063	9.05995	125.992	1.80211e-14	1.05711e-10	22.655	1	0.918472	0.661295	1.17565	9.05995	8.2368	3.55555e-05	0.000333709	2.3135	0	O08914	Fatty-acid amide hydrolase 1	Faah	0	0	0	13.0883	13.0043	13.2995	14.2508	13.8206	14.0761
286	O08915	AH receptor-interacting protein	Aip	O08915	O08915	sp|O08915|AIP_MOUSE AH receptor-interacting protein OS=Mus musculus OX=10090 GN=Aip PE=1 SV=1	AH receptor-interacting protein	Aip	55.422	-0.0465945	-0.147515	0.0543258	22.2572	-1.06483	0.318058	0.378444	-7.67142	0	-0.130822	-0.231743	-0.0299021	22.2572	-2.98971	0.0173586	0.0268386	-5.0239	0	-0.0842279	-0.185148	0.0166924	22.2572	-1.92488	0.0904642	0.147982	-6.02387	0	O08915	AH receptor-interacting protein	Aip	22.3433	22.3517	22.254	22.2561	22.2452	22.3079	22.132	22.186	22.2385
287	O08917	Flotillin-1	Flot1	O08917	O08917	sp|O08917|FLOT1_MOUSE Flotillin-1 OS=Mus musculus OX=10090 GN=Flot1 PE=1 SV=1	Flotillin-1	Flot1	94.339	0.704709	0.520706	0.888711	20.6227	8.83307	2.13775e-05	9.76859e-05	2.38783	0	1.21089	1.02689	1.39489	20.6227	15.1777	3.54815e-07	3.72333e-06	6.8059	1	0.50618	0.322178	0.690183	20.6227	6.34464	0.000222698	0.00129085	0.308785	0	O08917	Flotillin-1	Flot1	20.1409	19.9652	19.8464	20.7239	20.716	20.6267	21.2976	21.1719	21.1155
288	O08919	Numb-like protein	Numbl	O08919	O08919	sp|O08919|NUMBL_MOUSE Numb-like protein OS=Mus musculus OX=10090 GN=Numbl PE=1 SV=3	Numb-like protein	Numbl	21.998	-0.00439604	-0.0779644	0.0691723	19.9674	-0.137815	0.893795	0.916929	-8.25684	0	0.479952	0.406384	0.55352	19.9674	15.0464	3.79532e-07	3.8922e-06	6.7315	0	0.484348	0.41078	0.557916	19.9674	15.1842	3.5364e-07	1.77262e-05	7.29995	0	O08919	Numb-like protein	Numbl	19.7847	19.8131	19.8289	19.7767	19.8165	19.8204	20.276	20.3126	20.278
289	O08989	Ras-related protein M-Ras	Mras	O08989	O08989	sp|O08989|RASM_MOUSE Ras-related protein M-Ras OS=Mus musculus OX=10090 GN=Mras PE=1 SV=1	Ras-related protein M-Ras	Mras	9.6916	-0.254738	-0.401807	-0.10767	17.3666	-3.99485	0.00398528	0.00801702	-3.33847	0	0.259331	0.112263	0.4064	17.3666	4.06687	0.00360554	0.00661146	-3.35859	0	0.51407	0.367001	0.661138	17.3666	8.06172	4.15205e-05	0.000370151	2.14403	0	O08989	Ras-related protein M-Ras	Mras	17.4831	17.2863	17.3257	17.1786	17.0061	17.1463	17.6049	17.6503	17.6179
290	O08992	Syntenin-1	Sdcbp	O08992	O08992	sp|O08992|SDCB1_MOUSE Syntenin-1 OS=Mus musculus OX=10090 GN=Sdcbp PE=1 SV=1	Syntenin-1	Sdcbp	3.3873	0.671127	0.520443	0.821812	17.9948	10.2721	6.98805e-06	4.21917e-05	3.62505	0	0.185014	0.0343291	0.335699	17.9948	2.83179	0.0221087	0.0335288	-5.27467	0	-0.486113	-0.636798	-0.335429	17.9948	-7.44036	7.36456e-05	0.000562532	1.51764	0	O08992	Syntenin-1	Sdcbp	17.8304	17.7299	17.568	18.3422	18.4248	18.3747	17.8526	17.8948	17.936
291	O08997	Copper transport protein ATOX1	Atox1	O08997	O08997	sp|O08997|ATOX1_MOUSE Copper transport protein ATOX1 OS=Mus musculus OX=10090 GN=Atox1 PE=1 SV=1	Copper transport protein ATOX1	Atox1	11.109	0.594573	0.460909	0.728238	23.037	10.2592	7.05412e-06	4.2397e-05	3.61464	0	1.16454	1.03087	1.2982	23.037	20.0939	3.96878e-08	8.08363e-07	9.21627	1	0.569965	0.4363	0.703629	23.037	9.83462	9.6709e-06	0.000138365	3.73418	0	O08997	Copper transport protein ATOX1	Atox1	22.5439	22.4037	22.4043	23.1147	23.0266	22.9944	23.534	23.67	23.6415
292	O09000	Nuclear receptor coactivator 3	Ncoa3	O09000	O09000	sp|O09000|NCOA3_MOUSE Nuclear receptor coactivator 3 OS=Mus musculus OX=10090 GN=Ncoa3 PE=1 SV=2	Nuclear receptor coactivator 3	Ncoa3	7.8184	-0.0382182	-0.288598	0.212161	17.0116	-0.352044	0.733906	0.776112	-8.19836	0	0.0154572	-0.234922	0.265837	17.0116	0.142383	0.890301	0.907253	-8.38509	0	0.0536754	-0.196704	0.304055	17.0116	0.494427	0.634306	0.712258	-7.5973	0	O09000	Nuclear receptor coactivator 3	Ncoa3	17.1307	16.9719	16.955	17.065	17.1389	16.739	17.1579	16.9718	16.9742
293	O09005	Sphingolipid delta(4)-desaturase DES1	Degs1	O09005	O09005	sp|O09005|DEGS1_MOUSE Sphingolipid delta(4)-desaturase DES1 OS=Mus musculus OX=10090 GN=Degs1 PE=1 SV=1	Sphingolipid delta(4)-desaturase DES1	Degs1	16.8	-0.197453	-0.410681	0.015775	18.3793	-2.13572	0.0652386	0.0930892	-6.23899	0	-0.662777	-0.876005	-0.449549	18.3793	-7.16883	9.57248e-05	0.000282172	0.606788	0	-0.465324	-0.678552	-0.252095	18.3793	-5.03311	0.0010129	0.00406407	-1.33938	0	O09005	Sphingolipid delta(4)-desaturase DES1	Degs1	18.7389	18.6339	18.6253	18.3264	18.5425	18.5369	17.9805	18.1792	17.8501
294	O09012	Peroxisomal targeting signal 1 receptor	Pex5	O09012	O09012	sp|O09012|PEX5_MOUSE Peroxisomal targeting signal 1 receptor OS=Mus musculus OX=10090 GN=Pex5 PE=1 SV=2	Peroxisomal targeting signal 1 receptor	Pex5	30.51	-0.134555	-0.257115	-0.0119943	19.9349	-2.53206	0.0351662	0.0542142	-5.62155	0	-0.297928	-0.420488	-0.175368	19.9349	-5.60643	0.000508	0.00119149	-1.22959	0	-0.163373	-0.285934	-0.0408128	19.9349	-3.07437	0.0152624	0.0350272	-4.23311	0	O09012	Peroxisomal targeting signal 1 receptor	Pex5	19.9673	20.1582	20.1118	19.9656	19.8975	19.9705	19.7494	19.7934	19.8007
295	O09044	Synaptosomal-associated protein 23	Snap23	O09044;P60879	O09044	sp|O09044|SNP23_MOUSE Synaptosomal-associated protein 23 OS=Mus musculus OX=10090 GN=Snap23 PE=1 SV=1	Synaptosomal-associated protein 23	Snap23	29.264	0.692502	0.553831	0.831173	20.7694	11.5176	2.94983e-06	2.15431e-05	4.57917	0	0.551318	0.412647	0.689989	20.7694	9.16941	1.62456e-05	6.5049e-05	2.56945	0	-0.141184	-0.279855	-0.00251268	20.7694	-2.34814	0.0468434	0.0865731	-5.37936	0	O09044	Synaptosomal-associated protein 23	Snap23	20.3855	20.2842	20.3945	21.102	21.025	21.0147	20.8652	21.0255	20.8275
296	O09061	Proteasome subunit beta type-1	Psmb1	O09061	O09061	sp|O09061|PSB1_MOUSE Proteasome subunit beta type-1 OS=Mus musculus OX=10090 GN=Psmb1 PE=1 SV=1	Proteasome subunit beta type-1	Psmb1	47.833	-0.147485	-0.225099	-0.0698704	23.1578	-4.38259	0.00234553	0.00503988	-2.7678	0	-0.0634303	-0.141045	0.0141841	23.1578	-1.88486	0.0962149	0.125701	-6.74389	0	0.0840545	0.00644015	0.161669	23.1578	2.49772	0.0370976	0.0716131	-5.14507	0	O09061	Proteasome subunit beta type-1	Psmb1	23.2184	23.2403	23.2256	23.0326	23.1078	23.1014	23.1845	23.1613	23.1482
297	O09106	Histone deacetylase 1	Hdac1	O09106	O09106	sp|O09106|HDAC1_MOUSE Histone deacetylase 1 OS=Mus musculus OX=10090 GN=Hdac1 PE=1 SV=1	Histone deacetylase 1	Hdac1	24.416	0.117186	-0.010343	0.244715	21.7261	2.1193	0.0669277	0.0952676	-6.26407	0	-0.0693229	-0.196852	0.0582063	21.7261	-1.2537	0.245377	0.291196	-7.58971	0	-0.186509	-0.314038	-0.0589799	21.7261	-3.373	0.00975457	0.0242459	-3.76439	0	O09106	Histone deacetylase 1	Hdac1	21.7076	21.6928	21.7301	21.8922	21.8466	21.7432	21.551	21.6469	21.7245
298	O09110	Dual specificity mitogen-activated protein kinase kinase 3	Map2k3	O09110	O09110	sp|O09110|MP2K3_MOUSE Dual specificity mitogen-activated protein kinase kinase 3 OS=Mus musculus OX=10090 GN=Map2k3 PE=1 SV=2	Dual specificity mitogen-activated protein kinase kinase 3	Map2k3	29.948	0.208625	0.088845	0.328405	21.2527	4.01706	0.00386381	0.00781825	-3.30526	0	0.374516	0.254736	0.494296	21.2527	7.21127	9.18352e-05	0.0002729	0.652594	0	0.165891	0.046111	0.285671	21.2527	3.19422	0.0127369	0.0302012	-4.04431	0	O09110	Dual specificity mitogen-activated protein kinase kinase 3	Map2k3	21.0802	21.0233	21.0714	21.2856	21.1874	21.3277	21.4746	21.3475	21.4763
299	O09111	NADH dehydrogenase [ubiquinone] 1 beta subcomplex subunit 11, mitochondrial	Ndufb11	O09111	O09111	sp|O09111|NDUBB_MOUSE NADH dehydrogenase [ubiquinone] 1 beta subcomplex subunit 11, mitochondrial OS=Mus musculus OX=10090 GN=Ndufb11 PE=1 SV=2	NADH dehydrogenase [ubiquinone] 1 beta subcomplex subunit 11, mitochondrial	Ndufb11	13.111	-0.544905	-0.775636	-0.314175	18.2183	-5.4468	0.000612829	0.00157531	-1.30845	0	-0.37972	-0.61045	-0.148989	18.2183	-3.79563	0.00527781	0.00930278	-3.76693	0	0.165186	-0.0655449	0.395916	18.2183	1.65117	0.137341	0.208284	-6.41573	0	O09111	NADH dehydrogenase [ubiquinone] 1 beta subcomplex subunit 11, mitochondrial	Ndufb11	18.5194	18.7081	18.3521	18.0334	17.9217	17.9897	18.3048	18.0255	18.1101
300	O09117	Synaptophysin-like protein 1	Sypl1	O09117	O09117	sp|O09117|SYPL1_MOUSE Synaptophysin-like protein 1 OS=Mus musculus OX=10090 GN=Sypl1 PE=1 SV=2	Synaptophysin-like protein 1	Sypl1	3.567	-0.117232	-0.354376	0.119911	19.4505	-1.14015	0.287234	0.34669	-7.5904	0	-0.617946	-0.855089	-0.380802	19.4505	-6.00986	0.000320952	0.00079945	-0.725861	0	-0.500714	-0.737857	-0.26357	19.4505	-4.86972	0.0012435	0.00477381	-1.56147	0	O09117	Synaptophysin-like protein 1	Sypl1	19.5095	19.8733	19.7038	19.4133	19.5911	19.7305	19.0987	19.0602	19.0739
301	O09131	Glutathione S-transferase omega-1	Gsto1	O09131;Q8K2Q2	O09131	sp|O09131|GSTO1_MOUSE Glutathione S-transferase omega-1 OS=Mus musculus OX=10090 GN=Gsto1 PE=1 SV=2	Glutathione S-transferase omega-1	Gsto1	30.446	-0.302452	-0.380142	-0.224763	24.8955	-8.97883	1.89597e-05	8.95297e-05	2.5206	0	-0.0791593	-0.156849	-0.00146971	24.8955	-2.34998	0.046709	0.0656276	-6.03617	0	0.223293	0.145603	0.300983	24.8955	6.62884	0.000165019	0.00102869	0.636047	0	O09131	Glutathione S-transferase omega-1	Gsto1	25.006	25.0243	25.0377	24.6999	24.7084	24.7524	24.9269	24.9828	24.9209
302	O09159	Lysosomal alpha-mannosidase	Man2b1	O09159	O09159	sp|O09159|MA2B1_MOUSE Lysosomal alpha-mannosidase OS=Mus musculus OX=10090 GN=Man2b1 PE=1 SV=4	Lysosomal alpha-mannosidase	Man2b1	12.097	-0.708525	-0.821692	-0.595357	18.3141	-14.4397	5.21859e-07	6.43115e-06	6.49146	0	-0.799532	-0.912699	-0.686364	18.3141	-16.2944	2.04413e-07	2.48258e-06	7.41464	0	-0.091007	-0.204175	0.0221608	18.3141	-1.85472	0.100777	0.161474	-6.12669	0	O09159	Lysosomal alpha-mannosidase	Man2b1	18.8114	18.7967	18.8424	18.2009	18.0768	18.0472	18.0366	17.9589	18.0564
303	O09167	60S ribosomal protein L21	Rpl21	O09167	O09167	sp|O09167|RL21_MOUSE 60S ribosomal protein L21 OS=Mus musculus OX=10090 GN=Rpl21 PE=1 SV=3	60S ribosomal protein L21	Rpl21	20.666	0.0266779	-0.234983	0.288339	23.6055	0.235146	0.820008	0.851809	-8.23652	0	0.16147	-0.100191	0.423131	23.6055	1.42324	0.192504	0.234572	-7.38138	0	0.134792	-0.126869	0.396453	23.6055	1.18809	0.268897	0.356625	-7.00274	0	O09167	60S ribosomal protein L21	Rpl21	23.7236	23.4142	23.4905	23.5839	23.5884	23.536	23.9506	23.5662	23.5958
304	O09172	Glutamate--cysteine ligase regulatory subunit	Gclm	O09172	O09172	sp|O09172|GSH0_MOUSE Glutamate--cysteine ligase regulatory subunit OS=Mus musculus OX=10090 GN=Gclm PE=1 SV=1	Glutamate--cysteine ligase regulatory subunit	Gclm	37.888	0.0915635	-0.000665333	0.183792	22.9859	2.28971	0.0513151	0.0755179	-6.00156	0	0.307607	0.215378	0.399836	22.9859	7.69228	5.8121e-05	0.000186713	1.15812	0	0.216044	0.123815	0.308272	22.9859	5.40257	0.000645925	0.00288575	-0.851167	0	O09172	Glutamate--cysteine ligase regulatory subunit	Gclm	22.8514	22.899	22.808	22.943	22.8934	22.9967	23.1708	23.1419	23.1686
305	O09174	Alpha-methylacyl-CoA racemase	Amacr	O09174	O09174	sp|O09174|AMACR_MOUSE Alpha-methylacyl-CoA racemase OS=Mus musculus OX=10090 GN=Amacr PE=1 SV=4	Alpha-methylacyl-CoA racemase	Amacr	8.9948	-0.411459	-0.537558	-0.285359	19.6176	-7.52557	6.79316e-05	0.000249835	1.11	0	0.726204	0.600105	0.852304	19.6176	13.2823	9.93415e-07	7.75948e-06	5.66706	0	1.13766	1.01156	1.26376	19.6176	20.8078	3.0165e-08	4.37134e-06	9.86352	1	O09174	Alpha-methylacyl-CoA racemase	Amacr	19.5415	19.4189	19.5776	19.0916	19.0624	19.1498	20.3149	20.2107	20.191
306	O35047	Homologous-pairing protein 2 homolog	Psmc3ip	O35047	O35047	sp|O35047|HOP2_MOUSE Homologous-pairing protein 2 homolog OS=Mus musculus OX=10090 GN=Psmc3ip PE=1 SV=1	Homologous-pairing protein 2 homolog	Psmc3ip	12.867	-0.537904	-0.741405	-0.334402	16.5447	-6.09624	0.000291687	0.000834652	-0.494901	0	-0.282029	-0.485531	-0.0785275	16.5447	-3.19633	0.0126965	0.020244	-4.69701	0	0.255874	0.0523724	0.459376	16.5447	2.89991	0.0199129	0.0435205	-4.50903	0	O35047	Homologous-pairing protein 2 homolog	Psmc3ip	16.6787	16.9067	16.8689	16.1736	16.288	16.3789	16.3988	16.5552	16.654
307	O35071	Kinesin-like protein KIF1C	Kif1c	O35071	O35071	sp|O35071|KIF1C_MOUSE Kinesin-like protein KIF1C OS=Mus musculus OX=10090 GN=Kif1c PE=1 SV=2	Kinesin-like protein KIF1C	Kif1c	37.935	0.423576	0.337297	0.509856	21.4676	11.3227	3.35695e-06	2.38112e-05	4.43619	0	0.518804	0.432525	0.605084	21.4676	13.8683	7.12643e-07	6.14759e-06	6.03477	0	0.0952282	0.0089488	0.181508	21.4676	2.54556	0.034435	0.0674669	-5.06974	0	O35071	Kinesin-like protein KIF1C	Kif1c	21.1617	21.1832	21.1153	21.5488	21.5577	21.6245	21.7038	21.6681	21.6448
308	O35074	Prostacyclin synthase	Ptgis	O35074	O35074	sp|O35074|PTGIS_MOUSE Prostacyclin synthase OS=Mus musculus OX=10090 GN=Ptgis PE=1 SV=1	Prostacyclin synthase	Ptgis	48.677	-0.804918	-0.904051	-0.705786	20.2673	-18.7268	6.89713e-08	1.57426e-06	8.71106	0	-0.652458	-0.75159	-0.553326	20.2673	-15.1797	3.54454e-07	3.72333e-06	6.80703	0	0.15246	0.0533282	0.251593	20.2673	3.54705	0.00755237	0.0197484	-3.49441	0	O35074	Prostacyclin synthase	Ptgis	20.8175	20.6687	20.7731	19.9545	19.9504	19.9396	20.1242	20.1022	20.0756
309	O35075	Down syndrome critical region protein 3 homolog	Dscr3	O35075	O35075	sp|O35075|VP26C_MOUSE Vacuolar protein sorting-associated protein 26C OS=Mus musculus OX=10090 GN=Vps26c PE=1 SV=1	Down syndrome critical region protein 3 homolog	Dscr3	12.099	-0.0771022	-0.335842	0.181638	17.5673	-0.687272	0.511356	0.5719	-8.00951	0	0.0412195	-0.217521	0.29996	17.5673	0.367421	0.722843	0.756772	-8.3212	0	0.118322	-0.140418	0.377062	17.5673	1.05469	0.3224	0.415283	-7.14779	0	O35075	Down syndrome critical region protein 3 homolog	Dscr3	17.6149	17.4943	17.6286	17.7188	17.2392	17.5485	17.6712	17.5293	17.661
310	O35083	1-acyl-sn-glycerol-3-phosphate acyltransferase alpha	Agpat1	O35083	O35083	sp|O35083|PLCA_MOUSE 1-acyl-sn-glycerol-3-phosphate acyltransferase alpha OS=Mus musculus OX=10090 GN=Agpat1 PE=1 SV=1	1-acyl-sn-glycerol-3-phosphate acyltransferase alpha	Agpat1	4.2956	-0.804298	-0.998827	-0.609768	16.6851	-9.53579	1.21618e-05	6.42715e-05	3.01188	0	-0.843709	-1.03824	-0.64918	16.6851	-10.0031	8.52138e-06	3.89302e-05	3.28476	0	-0.0394115	-0.233941	0.155118	16.6851	-0.467264	0.652784	0.728849	-7.61156	0	O35083	1-acyl-sn-glycerol-3-phosphate acyltransferase alpha	Agpat1	17.3541	17.0855	17.2636	16.3169	16.3897	16.5838	16.3704	16.4081	16.3936
311	O35098	Dihydropyrimidinase-related protein 4	Dpysl4	O35098	O35098	sp|O35098|DPYL4_MOUSE Dihydropyrimidinase-related protein 4 OS=Mus musculus OX=10090 GN=Dpysl4 PE=1 SV=1	Dihydropyrimidinase-related protein 4	Dpysl4	8.5915	0.828467	0.653137	1.0038	16.6677	10.8979	4.48128e-06	2.99058e-05	4.11664	0	0.0340753	-0.141255	0.209406	16.6677	0.448239	0.665882	0.70532	-8.2849	0	-0.794391	-0.969722	-0.619061	16.6677	-10.4497	6.14587e-06	0.000103005	4.22744	0	O35098	Dihydropyrimidinase-related protein 4	Dpysl4	16.5121	16.1975	16.4309	17.1823	17.2005	17.2432	16.3689	16.4661	16.4077
312	O35114	Lysosome membrane protein 2	Scarb2	O35114	O35114	sp|O35114|SCRB2_MOUSE Lysosome membrane protein 2 OS=Mus musculus OX=10090 GN=Scarb2 PE=1 SV=3	Lysosome membrane protein 2	Scarb2	8.6343	-0.0462419	-0.212666	0.120182	20.0326	-0.640835	0.539564	0.599448	-8.04237	0	-0.280138	-0.446561	-0.113714	20.0326	-3.88223	0.00466784	0.00834211	-3.63558	0	-0.233896	-0.40032	-0.067472	20.0326	-3.2414	0.0118666	0.0285051	-3.97021	0	O35114	Lysosome membrane protein 2	Scarb2	20.2788	20.0586	20.0867	20.1255	20.123	20.0369	19.9651	19.8495	19.7691
313	O35126	Atrophin-1	Atn1	O35126	O35126	sp|O35126|ATN1_MOUSE Atrophin-1 OS=Mus musculus OX=10090 GN=Atn1 PE=1 SV=1	Atrophin-1	Atn1	5.4707	-0.223714	-0.328509	-0.118919	17.9505	-4.92355	0.00116175	0.00275014	-2.00607	0	-0.0115618	-0.116357	0.0932332	17.9505	-0.254454	0.805569	0.832095	-8.36022	0	0.212152	0.107357	0.316947	17.9505	4.66909	0.00160812	0.00582299	-1.83938	0	O35126	Atrophin-1	Atn1	17.9447	18.0776	18.0644	17.7748	17.8133	17.8274	17.9964	17.9909	18.0647
314	O35127	Protein C10	Grcc10	O35127	O35127	sp|O35127|C10_MOUSE Protein C10 OS=Mus musculus OX=10090 GN=Grcc10 PE=1 SV=1	Protein C10	Grcc10	66.492	-0.85842	-1.07179	-0.645052	20.3456	-9.27889	1.48842e-05	7.437e-05	2.78837	0	-1.30686	-1.52023	-1.0935	20.3456	-14.1262	6.18233e-07	5.58562e-06	6.19201	-1	-0.448444	-0.661812	-0.235075	20.3456	-4.84734	0.0012793	0.00487128	-1.59218	0	O35127	Protein C10	Grcc10	21.1815	21.0027	21.018	20.2546	20.0511	20.3212	19.6988	19.9107	19.672
315	O35129	Prohibitin-2	Phb2	O35129	O35129	sp|O35129|PHB2_MOUSE Prohibitin-2 OS=Mus musculus OX=10090 GN=Phb2 PE=1 SV=1	Prohibitin-2	Phb2	91.681	-0.368542	-0.507801	-0.229284	24.2442	-6.10367	0.000289308	0.000828249	-0.485908	0	-0.339467	-0.478726	-0.200209	24.2442	-5.62214	0.000498799	0.00117273	-1.20957	0	0.0290751	-0.110183	0.168334	24.2442	0.481532	0.643045	0.720004	-7.60417	0	O35129	Prohibitin-2	Phb2	24.6171	24.3715	24.4519	24.1326	24.0795	24.1228	24.1615	24.1517	24.1089
316	O35130	Ribosomal RNA small subunit methyltransferase NEP1	Emg1	O35130	O35130	sp|O35130|NEP1_MOUSE Ribosomal RNA small subunit methyltransferase NEP1 OS=Mus musculus OX=10090 GN=Emg1 PE=1 SV=1	Ribosomal RNA small subunit methyltransferase NEP1	Emg1	32.126	0.102694	-0.0492653	0.254654	20.3409	1.55863	0.157733	0.204795	-7.07508	0	-0.0426263	-0.194586	0.109333	20.3409	-0.646956	0.535793	0.583651	-8.16709	0	-0.14532	-0.29728	0.00663904	20.3409	-2.20559	0.0585105	0.103693	-5.60015	0	O35130	Ribosomal RNA small subunit methyltransferase NEP1	Emg1	20.4695	20.2393	20.2539	20.4414	20.4662	20.3633	20.2406	20.3266	20.2677
317	O35134	DNA-directed RNA polymerase I subunit RPA1	Polr1a	O35134	O35134	sp|O35134|RPA1_MOUSE DNA-directed RNA polymerase I subunit RPA1 OS=Mus musculus OX=10090 GN=Polr1a PE=1 SV=2	DNA-directed RNA polymerase I subunit RPA1	Polr1a	56.954	-0.165409	-0.245352	-0.0854662	21.0152	-4.77205	0.00140828	0.00323961	-2.21524	0	-0.203891	-0.283834	-0.123949	21.0152	-5.88227	0.000370277	0.000904641	-0.882832	0	-0.0384824	-0.118425	0.0414605	21.0152	-1.11022	0.299185	0.390005	-7.08895	0	O35134	DNA-directed RNA polymerase I subunit RPA1	Polr1a	21.1509	21.1063	21.1578	20.9517	20.9601	21.0071	20.9551	20.949	20.8992
318	O35144	Telomeric repeat-binding factor 2	Terf2	O35144	O35144	sp|O35144|TERF2_MOUSE Telomeric repeat-binding factor 2 OS=Mus musculus OX=10090 GN=Terf2 PE=1 SV=3	Telomeric repeat-binding factor 2	Terf2	8.3732	-3.38266	-14.0659	7.30059	5.34201	-0.766348	0.471267	0.533369	-7.94233	0	-0.144151	-10.8274	10.5391	5.34201	-0.0326577	0.97496	0.978966	-8.39586	0	3.23851	-7.44474	13.9218	5.34201	0.73369	0.489594	0.581016	-7.43376	0	O35144	Telomeric repeat-binding factor 2	Terf2	9.77578	9.77707	0	9.40488	0	0	9.71059	9.40981	0
319	O35153	BET1-like protein	Bet1l	O35153	O35153	sp|O35153|BET1L_MOUSE BET1-like protein OS=Mus musculus OX=10090 GN=Bet1l PE=3 SV=1	BET1-like protein	Bet1l	1.0094	0.0785891	-0.335062	0.49224	16.3635	0.438181	0.672856	0.722889	-8.16084	0	0.580956	0.167305	0.994607	16.3635	3.23918	0.0119062	0.0191294	-4.62951	0	0.502367	0.0887157	0.916018	16.3635	2.801	0.023182	0.0492138	-4.66573	0	O35153	BET1-like protein	Bet1l	15.7464	16.4624	16.2223	16.4437	16.1151	16.1081	16.7414	16.8523	16.5803
320	O35166	Golgi SNAP receptor complex member 2	Gosr2	O35166	O35166	sp|O35166|GOSR2_MOUSE Golgi SNAP receptor complex member 2 OS=Mus musculus OX=10090 GN=Gosr2 PE=1 SV=2	Golgi SNAP receptor complex member 2	Gosr2	5.4235	-0.0245409	-0.161489	0.112407	18.6845	-0.413297	0.690254	0.738856	-8.17248	0	0.487545	0.350597	0.624493	18.6845	8.2108	3.63777e-05	0.000126118	1.67653	0	0.512086	0.375138	0.649034	18.6845	8.6241	2.54655e-05	0.000258743	2.67811	0	O35166	Golgi SNAP receptor complex member 2	Gosr2	18.5353	18.5647	18.4904	18.4916	18.4324	18.5928	19.0375	18.9168	19.0987
321	Q9CPY4	Cyclin-dependent kinase 2-associated protein 2	Cdk2ap2	Q9CPY4;O35207	Q9CPY4;O35207	sp|Q9CPY4|CDKA2_MOUSE Cyclin-dependent kinase 2-associated protein 2 OS=Mus musculus OX=10090 GN=Cdk2ap2 PE=1 SV=1;sp|O35207|CDKA1_MOUSE Cyclin-dependent kinase 2-associated protein 1 OS=Mus musculus OX=10090 GN=Cdk2ap1 PE=1 SV=2	Cyclin-dependent kinase 2-associated protein 2;Cyclin-dependent kinase 2-associated protein 1	Cdk2ap2;Cdk2ap1	1.2343	-0.647394	-1.63255	0.33776	15.9607	-1.51562	0.168116	0.216407	-7.13245	0	-0.556393	-1.54155	0.428761	15.9607	-1.30258	0.228994	0.274139	-7.53139	0	0.0910013	-0.894153	1.07616	15.9607	0.213044	0.836626	0.877327	-7.70709	0	Q9CPY4	Cyclin-dependent kinase 2-associated protein 2	Cdk2ap2	15.3632	16.8628	16.86	15.1533	15.8495	16.1411	16.1383	15.6186	15.6599
322	O35215	D-dopachrome decarboxylase	Ddt	O35215	O35215	sp|O35215|DOPD_MOUSE D-dopachrome decarboxylase OS=Mus musculus OX=10090 GN=Ddt PE=1 SV=3	D-dopachrome decarboxylase	Ddt	15.468	-0.0278434	-0.141628	0.0859411	20.4407	-0.564371	0.587984	0.644213	-8.09191	0	-0.11821	-0.231994	-0.00442504	20.4407	-2.39605	0.0434699	0.061712	-5.96408	0	-0.0903661	-0.204151	0.0234184	20.4407	-1.83167	0.104401	0.166102	-6.16013	0	O35215	D-dopachrome decarboxylase	Ddt	20.4994	20.503	20.4657	20.4611	20.4779	20.4455	20.4355	20.2602	20.4178
323	O35216	Histone H3-like centromeric protein A	Cenpa	O35216	O35216	sp|O35216|CENPA_MOUSE Histone H3-like centromeric protein A OS=Mus musculus OX=10090 GN=Cenpa PE=2 SV=1	Histone H3-like centromeric protein A	Cenpa	2.7197	-0.696395	-0.923323	-0.469467	15.3446	-7.07771	0.000104707	0.000355242	0.63262	0	-0.910181	-1.13711	-0.683253	15.3446	-9.2505	1.52245e-05	6.18043e-05	2.6414	0	-0.213786	-0.440714	0.0131418	15.3446	-2.17279	0.0615795	0.108281	-5.65051	0	O35216	Histone H3-like centromeric protein A	Cenpa	15.9433	15.8718	15.8255	15.4165	15.0368	15.098	15.0006	14.8672	15.0422
324	O35218	Cleavage and polyadenylation specificity factor subunit 2	Cpsf2	O35218	O35218	sp|O35218|CPSF2_MOUSE Cleavage and polyadenylation specificity factor subunit 2 OS=Mus musculus OX=10090 GN=Cpsf2 PE=1 SV=1	Cleavage and polyadenylation specificity factor subunit 2	Cpsf2	21.186	0.0504042	-0.0817838	0.182592	19.5477	0.879427	0.404832	0.467102	-7.85249	0	-0.00523164	-0.13742	0.126956	19.5477	-0.0912791	0.929517	0.942152	-8.39179	0	-0.0556358	-0.187824	0.0765522	19.5477	-0.970707	0.360148	0.454817	-7.23241	0	O35218	Cleavage and polyadenylation specificity factor subunit 2	Cpsf2	19.5042	19.5006	19.5932	19.6078	19.5213	19.6202	19.5782	19.4154	19.5888
325	O35226	26S proteasome non-ATPase regulatory subunit 4	Psmd4	O35226	O35226	sp|O35226|PSMD4_MOUSE 26S proteasome non-ATPase regulatory subunit 4 OS=Mus musculus OX=10090 GN=Psmd4 PE=1 SV=1	26S proteasome non-ATPase regulatory subunit 4	Psmd4	101.14	-0.0691904	-0.171021	0.0326404	23.052	-1.56708	0.155763	0.202596	-7.06371	0	-0.248025	-0.349856	-0.146194	23.052	-5.61748	0.000501508	0.00117815	-1.2155	0	-0.178835	-0.280665	-0.0770038	23.052	-4.0504	0.00368882	0.0111943	-2.7319	0	O35226	26S proteasome non-ATPase regulatory subunit 4	Psmd4	23.0972	23.1585	23.2176	23.0751	23.1133	23.0772	22.9343	22.8468	22.948
326	O35231	Kinesin-like protein KIFC3	Kifc3	O35231	O35231	sp|O35231|KIFC3_MOUSE Kinesin-like protein KIFC3 OS=Mus musculus OX=10090 GN=Kifc3 PE=1 SV=4	Kinesin-like protein KIFC3	Kifc3	3.3831	-0.657554	-0.935596	-0.379511	15.8687	-5.45438	0.000607346	0.00156464	-1.29862	0	-0.705856	-0.983898	-0.427813	15.8687	-5.85505	0.000381848	0.000929042	-0.916603	0	-0.0483019	-0.326344	0.229741	15.8687	-0.400662	0.699165	0.765597	-7.64326	0	O35231	Kinesin-like protein KIFC3	Kifc3	16.3842	16.1653	16.4202	15.8738	15.4705	15.6527	15.5257	15.7914	15.535
327	O35239	Tyrosine-protein phosphatase non-receptor type 9	Ptpn9	O35239	O35239	sp|O35239|PTN9_MOUSE Tyrosine-protein phosphatase non-receptor type 9 OS=Mus musculus OX=10090 GN=Ptpn9 PE=1 SV=2	Tyrosine-protein phosphatase non-receptor type 9	Ptpn9	11.007	-0.115442	-0.280568	0.0496831	17.0772	-1.61241	0.145569	0.191202	-7.00216	0	-0.361264	-0.526389	-0.196139	17.0772	-5.04587	0.000996954	0.00214453	-1.9664	0	-0.245822	-0.410947	-0.0806963	17.0772	-3.43346	0.00892099	0.0225563	-3.67029	0	O35239	Tyrosine-protein phosphatase non-receptor type 9	Ptpn9	17.22	17.1745	17.3139	17.0713	17.1103	17.1805	16.725	16.9155	16.9841
328	O35245	Polycystin-2	Pkd2	O35245	O35245	sp|O35245|PKD2_MOUSE Polycystin-2 OS=Mus musculus OX=10090 GN=Pkd2 PE=1 SV=2	Polycystin-2	Pkd2	12.349	-0.846004	-1.03778	-0.654231	19.4716	-10.1744	7.50616e-06	4.42969e-05	3.5459	0	-0.782155	-0.973929	-0.590381	19.4716	-9.40653	1.3455e-05	5.61357e-05	2.77836	0	0.0638492	-0.127924	0.255623	19.4716	0.767878	0.464638	0.557717	-7.41309	0	O35245	Polycystin-2	Pkd2	19.9304	20.058	20.0545	19.1034	19.051	19.3505	19.143	19.2828	19.2706
329	O35250	Exocyst complex component 7	Exoc7	O35250	O35250	sp|O35250|EXOC7_MOUSE Exocyst complex component 7 OS=Mus musculus OX=10090 GN=Exoc7 PE=1 SV=2	Exocyst complex component 7	Exoc7	32.162	0.225478	0.0794921	0.371464	20.1124	3.5622	0.00738742	0.0137921	-3.99722	0	0.232423	0.0864368	0.378409	20.1124	3.67192	0.00630149	0.0108847	-3.95604	0	0.0069447	-0.139041	0.152931	20.1124	0.109715	0.91534	0.939196	-7.72575	0	O35250	Exocyst complex component 7	Exoc7	20.0076	19.9479	19.9239	20.2348	20.1417	20.1793	20.0539	20.2935	20.2292
330	O35280	Serine/threonine-protein kinase Chk1	Chek1	O35280	O35280	sp|O35280|CHK1_MOUSE Serine/threonine-protein kinase Chk1 OS=Mus musculus OX=10090 GN=Chek1 PE=1 SV=2	Serine/threonine-protein kinase Chk1	Chek1	16.152	0.471629	0.383215	0.560043	19.6229	12.3028	1.78588e-06	1.54058e-05	5.13393	0	0.153758	0.0653443	0.242172	19.6229	4.01091	0.00389701	0.00708174	-3.44209	0	-0.317871	-0.406285	-0.229457	19.6229	-8.29193	3.38796e-05	0.00032315	2.36626	0	O35280	Serine/threonine-protein kinase Chk1	Chek1	19.4061	19.429	19.4082	19.8516	19.9041	19.9025	19.6267	19.5144	19.5635
331	O35286	Pre-mRNA-splicing factor ATP-dependent RNA helicase DHX15	Dhx15	O35286	O35286	sp|O35286|DHX15_MOUSE Pre-mRNA-splicing factor ATP-dependent RNA helicase DHX15 OS=Mus musculus OX=10090 GN=Dhx15 PE=1 SV=2	Pre-mRNA-splicing factor ATP-dependent RNA helicase DHX15	Dhx15	121.92	-0.0744033	-0.151979	0.00317224	24.1272	-2.21204	0.0579249	0.0839604	-6.12182	0	-0.180411	-0.257987	-0.102836	24.1272	-5.3637	0.000676627	0.00152484	-1.54328	0	-0.106008	-0.183584	-0.0284324	24.1272	-3.15166	0.0135794	0.0318755	-4.11126	0	O35286	Pre-mRNA-splicing factor ATP-dependent RNA helicase DHX15	Dhx15	24.2328	24.1949	24.2087	24.171	24.0922	24.1499	24.0265	24.0462	24.0224
332	O35295	Transcriptional activator protein Pur-beta	Purb	O35295	O35295	sp|O35295|PURB_MOUSE Transcriptional activator protein Pur-beta OS=Mus musculus OX=10090 GN=Purb PE=1 SV=3	Transcriptional activator protein Pur-beta	Purb	174.54	0.237898	0.123177	0.352618	20.7336	4.78271	0.00138921	0.00320074	-2.20043	0	0.455594	0.340873	0.570314	20.7336	9.15928	1.63785e-05	6.54917e-05	2.56043	0	0.217696	0.102975	0.332417	20.7336	4.37657	0.00236451	0.00787186	-2.2548	0	O35295	Transcriptional activator protein Pur-beta	Purb	20.5603	20.4232	20.524	20.7838	20.7433	20.694	21.0231	20.9286	20.9225
333	O35309	N-myc-interactor	Nmi	O35309	O35309	sp|O35309|NMI_MOUSE N-myc-interactor OS=Mus musculus OX=10090 GN=Nmi PE=1 SV=1	N-myc-interactor	Nmi	6.7947	0.49918	0.274212	0.724149	15.1532	5.11754	0.000912392	0.00222263	-1.74294	0	0.99818	0.773211	1.22315	15.1532	10.2332	7.18944e-06	3.38741e-05	3.47322	0	0.498999	0.27403	0.723968	15.1532	5.11568	0.000914485	0.00376447	-1.22859	0	O35309	N-myc-interactor	Nmi	14.5482	14.842	14.5721	15.33	15.0526	15.0773	15.627	15.7072	15.6226
334	O35316	Sodium- and chloride-dependent taurine transporter	Slc6a6	O35316	O35316	sp|O35316|SC6A6_MOUSE Sodium- and chloride-dependent taurine transporter OS=Mus musculus OX=10090 GN=Slc6a6 PE=1 SV=2	Sodium- and chloride-dependent taurine transporter	Slc6a6	8.2716	0.0925507	-0.0425579	0.227659	20.1294	1.57987	0.152823	0.199346	-7.04643	0	0.30022	0.165112	0.435329	20.1294	5.12487	0.000904198	0.00196518	-1.85992	0	0.20767	0.072561	0.342778	20.1294	3.54499	0.0075751	0.0197843	-3.49758	0	O35316	Sodium- and chloride-dependent taurine transporter	Slc6a6	20.0067	19.8992	20.0895	20.1402	20.121	20.0118	20.3077	20.2492	20.3391
335	O35326	Serine/arginine-rich splicing factor 5	Srsf5	O35326	O35326	sp|O35326|SRSF5_MOUSE Serine/arginine-rich splicing factor 5 OS=Mus musculus OX=10090 GN=Srsf5 PE=1 SV=2	Serine/arginine-rich splicing factor 5	Srsf5	13.338	-0.240965	-0.392573	-0.0893574	20.3315	-3.66571	0.00635815	0.0120663	-3.83772	0	-0.523929	-0.675537	-0.372321	20.3315	-7.97033	4.50705e-05	0.0001499	1.4394	0	-0.282964	-0.434572	-0.131356	20.3315	-4.30462	0.00260472	0.00847437	-2.35881	0	O35326	Serine/arginine-rich splicing factor 5	Srsf5	20.4921	20.6809	20.5863	20.3154	20.3739	20.347	19.9385	20.1205	20.1285
336	O35343	Importin subunit alpha-3	Kpna4	O35343	O35343	sp|O35343|IMA3_MOUSE Importin subunit alpha-3 OS=Mus musculus OX=10090 GN=Kpna4 PE=1 SV=1	Importin subunit alpha-3	Kpna4	39.722	0.315985	0.0853933	0.546577	19.3828	3.16045	0.0134008	0.0232434	-4.62548	0	-0.0565556	-0.287148	0.174036	19.3828	-0.565662	0.587147	0.631501	-8.22007	0	-0.372541	-0.603133	-0.141949	19.3828	-3.72611	0.00582915	0.0161291	-3.21981	0	O35343	Importin subunit alpha-3	Kpna4	19.3795	19.2896	19.22	19.6411	19.5415	19.6545	19.0557	19.4722	19.1916
337	O35344	Importin subunit alpha-4	Kpna3	O35344	O35344	sp|O35344|IMA4_MOUSE Importin subunit alpha-4 OS=Mus musculus OX=10090 GN=Kpna3 PE=1 SV=1	Importin subunit alpha-4	Kpna3	68.204	0.604746	0.466711	0.742781	21.8555	10.1044	7.90392e-06	4.59508e-05	3.48876	0	0.211751	0.0737155	0.349786	21.8555	3.53802	0.00765256	0.0128661	-4.16258	0	-0.392995	-0.531031	-0.25496	21.8555	-6.56633	0.000176123	0.00107843	0.564927	0	O35344	Importin subunit alpha-4	Kpna3	21.5501	21.6765	21.5234	22.2002	22.1601	22.2039	21.6931	21.8886	21.8035
338	O35345	Importin subunit alpha-7	Kpna6	O35345	O35345	sp|O35345|IMA7_MOUSE Importin subunit alpha-7 OS=Mus musculus OX=10090 GN=Kpna6 PE=1 SV=2	Importin subunit alpha-7	Kpna6	65.071	0.373948	0.223317	0.524579	21.3697	5.72563	0.000442572	0.00118925	-0.952213	0	0.503368	0.352738	0.653999	21.3697	7.70723	5.73215e-05	0.000184549	1.17344	0	0.12942	-0.0212105	0.280051	21.3697	1.98159	0.0828756	0.138307	-5.93974	0	O35345	Importin subunit alpha-7	Kpna6	20.9574	21.1022	21.1721	21.3563	21.4544	21.5429	21.5967	21.5814	21.5637
339	O35347	Protein DGCR6	Dgcr6	O35347	O35347	sp|O35347|DGCR6_MOUSE Protein DGCR6 OS=Mus musculus OX=10090 GN=Dgcr6 PE=2 SV=2	Protein DGCR6	Dgcr6	1.1932	-0.602031	-1.20296	-0.00110425	13.1454	-2.31059	0.0496704	0.0733411	-5.96908	0	-0.457889	-1.05882	0.143038	13.1454	-1.75737	0.116946	0.149313	-6.92834	0	0.144142	-0.456785	0.745068	13.1454	0.553215	0.595246	0.677932	-7.56388	0	O35347	Protein DGCR6	Dgcr6	13.1762	14.2071	13.113	12.7667	12.9314	12.992	13.1638	12.9912	12.9675
340	O35350	Calpain-1 catalytic subunit	Capn1	O35350	O35350	sp|O35350|CAN1_MOUSE Calpain-1 catalytic subunit OS=Mus musculus OX=10090 GN=Capn1 PE=1 SV=1	Calpain-1 catalytic subunit	Capn1	88.425	-0.350297	-0.467552	-0.233042	21.9159	-6.89017	0.000126285	0.000413618	0.426073	0	-0.287451	-0.404706	-0.170196	21.9159	-5.65401	0.000480688	0.00113698	-1.16904	0	0.0628464	-0.0544088	0.180102	21.9159	1.23616	0.251491	0.338091	-6.94749	0	O35350	Calpain-1 catalytic subunit	Capn1	22.1159	22.1463	22.1233	21.7488	21.8689	21.7169	21.9125	21.8253	21.7853
341	O35375	Neuropilin-2	Nrp2	O35375	O35375	sp|O35375|NRP2_MOUSE Neuropilin-2 OS=Mus musculus OX=10090 GN=Nrp2 PE=1 SV=2	Neuropilin-2	Nrp2	26.172	0.54826	0.34987	0.74665	19.0954	6.37371	0.00021588	0.000647418	-0.164178	0	0.957558	0.759168	1.15595	19.0954	11.1319	3.81734e-06	2.08599e-05	4.17521	0	0.409298	0.210908	0.607688	19.0954	4.75822	0.00143348	0.00532119	-1.71521	0	O35375	Neuropilin-2	Nrp2	18.7927	18.5849	18.4027	19.1261	19.1593	19.1397	19.5449	19.5911	19.517
342	O35379	Multidrug resistance-associated protein 1	Abcc1	O35379	O35379	sp|O35379|MRP1_MOUSE Multidrug resistance-associated protein 1 OS=Mus musculus OX=10090 GN=Abcc1 PE=1 SV=1	Multidrug resistance-associated protein 1	Abcc1	29.175	-0.0476874	-0.13505	0.0396751	19.0222	-1.25894	0.243575	0.300359	-7.45468	0	0.580025	0.492663	0.667388	19.0222	15.3125	3.31297e-07	3.53421e-06	6.88166	0	0.627713	0.54035	0.715075	19.0222	16.5715	1.79264e-07	1.22948e-05	8.01791	0	O35379	Multidrug resistance-associated protein 1	Abcc1	18.8931	18.8201	18.8211	18.8338	18.7708	18.7868	19.46	19.4233	19.3912
343	O35381	Acidic leucine-rich nuclear phosphoprotein 32 family member A	Anp32a	O35381;Q64G17	O35381	sp|O35381|AN32A_MOUSE Acidic leucine-rich nuclear phosphoprotein 32 family member A OS=Mus musculus OX=10090 GN=Anp32a PE=1 SV=1	Acidic leucine-rich nuclear phosphoprotein 32 family member A	Anp32a	33.582	0.467947	0.320272	0.615621	22.7409	7.3083	8.35845e-05	0.000296258	0.881141	0	0.303527	0.155853	0.451202	22.7409	4.74043	0.00146662	0.00299972	-2.38643	0	-0.164419	-0.312094	-0.0167446	22.7409	-2.56787	0.0332609	0.0657595	-5.03457	0	O35381	Acidic leucine-rich nuclear phosphoprotein 32 family member A	Anp32a	22.3917	22.5248	22.5348	22.9198	22.9915	22.9438	22.8924	22.6716	22.798
344	O35382	Exocyst complex component 4	Exoc4	O35382	O35382	sp|O35382|EXOC4_MOUSE Exocyst complex component 4 OS=Mus musculus OX=10090 GN=Exoc4 PE=1 SV=2	Exocyst complex component 4	Exoc4	55.155	0.244901	0.155126	0.334676	21.5366	6.29157	0.000235767	0.00069603	-0.261066	0	0.244205	0.15443	0.333981	21.5366	6.2737	0.000240357	0.000621665	-0.40799	0	-0.00069569	-0.090471	0.0890796	21.5366	-0.0178725	0.986179	0.989977	-7.73233	0	O35382	Exocyst complex component 4	Exoc4	21.3374	21.3735	21.4099	21.6606	21.5631	21.6316	21.6009	21.6477	21.6047
345	O35385	Serine/threonine-protein phosphatase with EF-hands 2	Ppef2	O35385	O35385	sp|O35385|PPE2_MOUSE Serine/threonine-protein phosphatase with EF-hands 2 OS=Mus musculus OX=10090 GN=Ppef2 PE=2 SV=1	Serine/threonine-protein phosphatase with EF-hands 2	Ppef2	1.2245	0.19538	-0.142995	0.533755	16.3828	1.33171	0.21968	0.274647	-7.36711	0	-0.173735	-0.51211	0.16464	16.3828	-1.18417	0.27036	0.318396	-7.67005	0	-0.369115	-0.70749	-0.0307406	16.3828	-2.51588	0.0360634	0.0700722	-5.1165	0	O35385	Serine/threonine-protein phosphatase with EF-hands 2	Ppef2	16.1677	16.4446	16.5146	16.6463	16.4491	16.6176	15.9005	16.2461	16.459
346	O35387	HCLS1-associated protein X-1	Hax1	O35387	O35387	sp|O35387|HAX1_MOUSE HCLS1-associated protein X-1 OS=Mus musculus OX=10090 GN=Hax1 PE=1 SV=1	HCLS1-associated protein X-1	Hax1	32.382	-0.0879139	-0.294589	0.118761	16.7918	-0.98106	0.355321	0.416863	-7.7566	0	0.0548844	-0.15179	0.261559	16.7918	0.612473	0.557243	0.603766	-8.19035	0	0.142798	-0.0638765	0.349473	16.7918	1.59353	0.149739	0.222426	-6.49468	0	O35387	HCLS1-associated protein X-1	Hax1	16.9992	16.7726	16.6365	16.6894	16.6923	16.7629	16.8618	16.9463	16.7649
347	O35405	Phospholipase D3	Pld3	O35405	O35405	sp|O35405|PLD3_MOUSE 5-3 exonuclease PLD3 OS=Mus musculus OX=10090 GN=Pld3 PE=1 SV=1	Phospholipase D3	Pld3	2.3201	0.0825821	-0.270659	0.435824	16.5328	0.539188	0.604447	0.660031	-8.10696	0	0.0946619	-0.25858	0.447903	16.5328	0.618058	0.553736	0.600964	-8.18667	0	0.0120797	-0.341162	0.365321	16.5328	0.0788699	0.939075	0.956523	-7.72901	0	O35405	Phospholipase D3	Pld3	16.4923	16.2359	16.6928	16.7631	16.3045	16.6012	16.7318	16.5839	16.3893
348	O35425	Bcl-2-related ovarian killer protein	Bok	O35425	O35425	sp|O35425|BOK_MOUSE Bcl-2-related ovarian killer protein OS=Mus musculus OX=10090 GN=Bok PE=1 SV=1	Bcl-2-related ovarian killer protein	Bok	1.0708	0.109657	-0.0532711	0.272584	14.3827	1.55226	0.159233	0.206377	-7.08363	0	0.0472912	-0.115637	0.210219	14.3827	0.669438	0.522079	0.570726	-8.15131	0	-0.0623655	-0.225293	0.100562	14.3827	-0.882826	0.4031	0.498576	-7.31497	0	O35425	Bcl-2-related ovarian killer protein	Bok	14.3614	14.2473	14.3824	14.4584	14.4334	14.4282	14.3251	14.537	14.2708
349	O35435	Dihydroorotate dehydrogenase (quinone), mitochondrial	Dhodh	O35435	O35435	sp|O35435|PYRD_MOUSE Dihydroorotate dehydrogenase (quinone), mitochondrial OS=Mus musculus OX=10090 GN=Dhodh PE=1 SV=2	Dihydroorotate dehydrogenase (quinone), mitochondrial	Dhodh	29.968	-0.419231	-0.548445	-0.290017	19.7922	-7.48289	7.07296e-05	0.000257862	1.06544	0	-0.432327	-0.561541	-0.303113	19.7922	-7.71664	5.68239e-05	0.000183148	1.18308	0	-0.0130963	-0.14231	0.116118	19.7922	-0.233757	0.821049	0.86637	-7.70193	0	O35435	Dihydroorotate dehydrogenase (quinone), mitochondrial	Dhodh	20.1015	20.0799	20.0467	19.718	19.5673	19.6852	19.6523	19.7239	19.555
350	O35448	Lysosomal thioesterase PPT2	Ppt2	O35448	O35448	sp|O35448|PPT2_MOUSE Lysosomal thioesterase PPT2 OS=Mus musculus OX=10090 GN=Ppt2 PE=1 SV=1	Lysosomal thioesterase PPT2	Ppt2	1.7341	-0.0399789	-0.711869	0.631911	15.5596	-0.137233	0.89424	0.917226	-8.25693	0	0.284984	-0.386906	0.956874	15.5596	0.978246	0.356628	0.40843	-7.88826	0	0.324963	-0.346927	0.996853	15.5596	1.11548	0.297056	0.388351	-7.08326	0	O35448	Lysosomal thioesterase PPT2	Ppt2	14.9489	15.6768	15.8081	15.1116	15.8527	15.3495	15.6048	16.1998	15.4842
351	O35451	Cyclic AMP-dependent transcription factor ATF-6 beta	Atf6b	O35451	O35451	sp|O35451|ATF6B_MOUSE Cyclic AMP-dependent transcription factor ATF-6 beta OS=Mus musculus OX=10090 GN=Atf6b PE=1 SV=1	Cyclic AMP-dependent transcription factor ATF-6 beta;Processed cyclic AMP-dependent transcription factor ATF-6 beta	Atf6b	2.4698	-0.040375	-0.397979	0.317229	14.326	-0.260397	0.80114	0.835761	-8.22954	0	-0.139194	-0.496798	0.218409	14.326	-0.897729	0.395565	0.447433	-7.96476	0	-0.0988194	-0.456423	0.258784	14.326	-0.637332	0.541729	0.629638	-7.51005	0	O35451	Cyclic AMP-dependent transcription factor ATF-6 beta	Atf6b	14.4188	14.5641	14.1747	14.5342	14.3967	14.1054	14.1402	14.0892	14.5105
352	O35459	Delta(3,5)-Delta(2,4)-dienoyl-CoA isomerase, mitochondrial	Ech1	O35459	O35459	sp|O35459|ECH1_MOUSE Delta(3,5)-Delta(2,4)-dienoyl-CoA isomerase, mitochondrial OS=Mus musculus OX=10090 GN=Ech1 PE=1 SV=1	Delta(3,5)-Delta(2,4)-dienoyl-CoA isomerase, mitochondrial	Ech1	25.169	-1.26764	-1.52434	-1.01093	20.1179	-11.3891	3.21151e-06	2.29181e-05	4.48518	-1	-1.35195	-1.60866	-1.09525	20.1179	-12.1467	1.96866e-06	1.27463e-05	4.90934	-1	-0.0843177	-0.34102	0.172385	20.1179	-0.757555	0.470458	0.563091	-7.42133	0	O35459	Delta(3,5)-Delta(2,4)-dienoyl-CoA isomerase, mitochondrial	Ech1	21.1376	20.9651	20.8706	19.6613	19.9017	19.6075	19.5766	19.825	19.5159
353	O35465	Peptidyl-prolyl cis-trans isomerase FKBP8	Fkbp8	O35465	O35465	sp|O35465|FKBP8_MOUSE Peptidyl-prolyl cis-trans isomerase FKBP8 OS=Mus musculus OX=10090 GN=Fkbp8 PE=1 SV=2	Peptidyl-prolyl cis-trans isomerase FKBP8	Fkbp8	36.243	0.0649579	-0.0699149	0.199831	20.5114	1.11079	0.298951	0.358693	-7.62246	0	-0.0737412	-0.208614	0.0611317	20.5114	-1.26099	0.242872	0.288558	-7.5811	0	-0.138699	-0.273572	-0.00382627	20.5114	-2.37178	0.0451469	0.0841003	-5.34249	0	O35465	Peptidyl-prolyl cis-trans isomerase FKBP8	Fkbp8	20.5997	20.3936	20.5496	20.5266	20.6054	20.6058	20.4403	20.3929	20.4884
354	O35473	Nuclear nucleic acid-binding protein C1D	C1d	O35473	O35473	sp|O35473|C1D_MOUSE Nuclear nucleic acid-binding protein C1D OS=Mus musculus OX=10090 GN=C1d PE=1 SV=1	Nuclear nucleic acid-binding protein C1D	C1d	1.1809	-0.0460177	-0.353529	0.261494	16.5766	-0.345135	0.738899	0.779846	-8.20103	0	-0.0749319	-0.382444	0.23258	16.5766	-0.561993	0.589528	0.633713	-8.22231	0	-0.0289142	-0.336426	0.278598	16.5766	-0.216858	0.833752	0.874974	-7.70618	0	O35473	Nuclear nucleic acid-binding protein C1D	C1d	16.7394	16.3147	16.7965	16.5539	16.6849	16.4738	16.7094	16.4754	16.4411
355	O35492	Dual specificity protein kinase CLK3	Clk3	O35492	O35492	sp|O35492|CLK3_MOUSE Dual specificity protein kinase CLK3 OS=Mus musculus OX=10090 GN=Clk3 PE=1 SV=2	Dual specificity protein kinase CLK3	Clk3	2.8563	0.528459	0.207052	0.849866	14.8572	3.79212	0.00530428	0.0103132	-3.64448	0	0.225711	-0.0956955	0.547118	14.8572	1.61966	0.143998	0.179989	-7.12099	0	-0.302748	-0.624154	0.0186592	14.8572	-2.17246	0.0616112	0.108304	-5.65101	0	O35492	Dual specificity protein kinase CLK3	Clk3	14.7067	14.6916	14.419	14.9271	15.0593	15.4162	14.8817	14.9468	14.6659
356	O35493	Dual specificity protein kinase CLK4	Clk4	O35493;P22518	O35493;P22518	sp|O35493|CLK4_MOUSE Dual specificity protein kinase CLK4 OS=Mus musculus OX=10090 GN=Clk4 PE=1 SV=1;sp|P22518|CLK1_MOUSE Dual specificity protein kinase CLK1 OS=Mus musculus OX=10090 GN=Clk1 PE=1 SV=2	Dual specificity protein kinase CLK4;Dual specificity protein kinase CLK1	Clk4;Clk1	2.6652	2.63145	1.20453	4.05837	18.739	4.31993	0.00311353	0.00645598	-2.99968	1	2.46698	1.04006	3.8939	18.739	4.04992	0.00440888	0.00792598	-3.50566	1	-0.16447	-1.59139	1.26245	18.739	-0.270003	0.794591	0.844244	-7.69137	0	O35493	Dual specificity protein kinase CLK4	Clk4	15.7345	18.1876	17.1966	20.4101	19.4681	19.1348	19.6148	19.7185	19.1863
357	O35495	Cyclin-dependent kinase 14	Cdk14	O35495;Q3V3A1	O35495	sp|O35495|CDK14_MOUSE Cyclin-dependent kinase 14 OS=Mus musculus OX=10090 GN=Cdk14 PE=1 SV=2	Cyclin-dependent kinase 14	Cdk14	20.026	1.53881	1.44369	1.63393	20.287	37.3122	2.96417e-10	6.13013e-08	14.4812	1	1.17207	1.07696	1.26719	20.287	28.4198	2.57325e-09	1.30127e-07	12.1808	1	-0.366735	-0.461852	-0.271618	20.287	-8.89239	2.03543e-05	0.000224012	2.92272	0	O35495	Cyclin-dependent kinase 14	Cdk14	19.4291	19.3813	19.3396	20.8559	20.9715	20.9391	20.5605	20.5579	20.5478
358	O35516	Neurogenic locus notch homolog protein 2	Notch2	O35516;Q01705	O35516	sp|O35516|NOTC2_MOUSE Neurogenic locus notch homolog protein 2 OS=Mus musculus OX=10090 GN=Notch2 PE=1 SV=2	Neurogenic locus notch homolog protein 2;Notch 2 extracellular truncation;Notch 2 intracellular domain	Notch2	18.585	-0.337899	-0.449438	-0.22636	19.8293	-6.9869	0.000114598	0.000382167	0.533107	0	-0.278926	-0.390465	-0.167387	19.8293	-5.76749	0.000421841	0.00101207	-1.02588	0	0.0589726	-0.0525666	0.170512	19.8293	1.21941	0.257448	0.344714	-6.96692	0	O35516	Neurogenic locus notch homolog protein 2	Notch2	20.0576	20.0015	20.0457	19.6973	19.71	19.6838	19.8616	19.6985	19.7079
359	O35551	Rab GTPase-binding effector protein 1	Rabep1	O35551	O35551	sp|O35551|RABE1_MOUSE Rab GTPase-binding effector protein 1 OS=Mus musculus OX=10090 GN=Rabep1 PE=1 SV=2	Rab GTPase-binding effector protein 1	Rabep1	49.992	-0.0522392	-0.129051	0.0245727	21.2918	-1.56853	0.155427	0.20226	-7.06175	0	0.0661826	-0.0106292	0.142994	21.2918	1.9872	0.0821596	0.108915	-6.59227	0	0.118422	0.0416099	0.195234	21.2918	3.55573	0.00745742	0.0195352	-3.48102	0	O35551	Rab GTPase-binding effector protein 1	Rabep1	21.304	21.27	21.2875	21.2168	21.2302	21.2578	21.3445	21.322	21.3935
360	O35566	CD151 antigen	Cd151	O35566	O35566	sp|O35566|CD151_MOUSE CD151 antigen OS=Mus musculus OX=10090 GN=Cd151 PE=1 SV=2	CD151 antigen	Cd151	4.9478	2.22459	2.0558	2.39337	18.9049	30.3971	1.5098e-09	1.31093e-07	12.8065	1	2.08922	1.92043	2.25801	18.9049	28.5474	2.48349e-09	1.30127e-07	12.2187	1	-0.135367	-0.304156	0.0334211	18.9049	-1.84968	0.101559	0.162328	-6.13401	0	O35566	CD151 antigen	Cd151	17.379	17.4628	17.5592	19.5443	19.8151	19.7155	19.5842	19.5484	19.536
361	O35593	26S proteasome non-ATPase regulatory subunit 14	Psmd14	O35593	O35593	sp|O35593|PSDE_MOUSE 26S proteasome non-ATPase regulatory subunit 14 OS=Mus musculus OX=10090 GN=Psmd14 PE=1 SV=2	26S proteasome non-ATPase regulatory subunit 14	Psmd14	39.084	0.202032	0.127692	0.276371	23.0609	6.26798	0.000241845	0.000710041	-0.28904	0	0.267742	0.193403	0.342081	23.0609	8.30662	3.34479e-05	0.000117068	1.76948	0	0.06571	-0.00862899	0.140049	23.0609	2.03864	0.0758643	0.128248	-5.85429	0	O35593	26S proteasome non-ATPase regulatory subunit 14	Psmd14	22.9069	22.8944	22.9117	23.1308	23.0654	23.1229	23.1906	23.1679	23.1577
362	O35594	Intraflagellar transport protein 81 homolog	Ift81	O35594	O35594	sp|O35594|IFT81_MOUSE Intraflagellar transport protein 81 homolog OS=Mus musculus OX=10090 GN=Ift81 PE=1 SV=4	Intraflagellar transport protein 81 homolog	Ift81	2.1496	-0.330017	-0.565265	-0.0947684	16.3461	-3.23545	0.0119728	0.0211098	-4.50727	0	0.0550482	-0.1802	0.290297	16.3461	0.539687	0.604118	0.647025	-8.23562	0	0.385065	0.149817	0.620313	16.3461	3.77514	0.00543427	0.0152816	-3.14524	0	O35594	Intraflagellar transport protein 81 homolog	Ift81	16.2299	16.577	16.5063	16.1063	16.1374	16.0793	16.618	16.3228	16.5374
363	O35598	Disintegrin and metalloproteinase domain-containing protein 10	Adam10	O35598	O35598	sp|O35598|ADA10_MOUSE Disintegrin and metalloproteinase domain-containing protein 10 OS=Mus musculus OX=10090 GN=Adam10 PE=1 SV=2	Disintegrin and metalloproteinase domain-containing protein 10	Adam10	10.598	0.544979	0.38834	0.701618	17.6049	8.02426	4.29367e-05	0.000171805	1.61674	0	0.262265	0.105626	0.418905	17.6049	3.86159	0.00480605	0.00855088	-3.66681	0	-0.282714	-0.439353	-0.126075	17.6049	-4.16267	0.00315963	0.00986397	-2.56607	0	O35598	Disintegrin and metalloproteinase domain-containing protein 10	Adam10	17.4273	17.2359	17.3442	17.9148	17.8402	17.8874	17.4698	17.6711	17.6534
364	O35604	Niemann-Pick C1 protein	Npc1	O35604	O35604	sp|O35604|NPC1_MOUSE NPC intracellular cholesterol transporter 1 OS=Mus musculus OX=10090 GN=Npc1 PE=1 SV=2	Niemann-Pick C1 protein	Npc1	9.0283	0.0953143	-0.0817283	0.272357	18.6728	1.24167	0.249556	0.30664	-7.47499	0	-0.180936	-0.357978	-0.00389313	18.6728	-2.35707	0.0461954	0.0650462	-6.0251	0	-0.27625	-0.453293	-0.0992075	18.6728	-3.59874	0.00700521	0.018552	-3.4148	0	O35604	Niemann-Pick C1 protein	Npc1	18.5174	18.7606	18.8261	18.8101	18.7658	18.8141	18.4757	18.5883	18.4972
365	O35609	Secretory carrier-associated membrane protein 3	Scamp3	O35609	O35609	sp|O35609|SCAM3_MOUSE Secretory carrier-associated membrane protein 3 OS=Mus musculus OX=10090 GN=Scamp3 PE=1 SV=3	Secretory carrier-associated membrane protein 3	Scamp3	22.778	-0.21678	-0.330536	-0.103024	20.5022	-4.39512	0.00230653	0.00496699	-2.74969	0	-0.137677	-0.251433	-0.0239216	20.5022	-2.79135	0.0235291	0.0355543	-5.33892	0	0.0791027	-0.0346532	0.192859	20.5022	1.60377	0.147464	0.220036	-6.48076	0	O35609	Secretory carrier-associated membrane protein 3	Scamp3	20.6456	20.671	20.5444	20.4164	20.343	20.4512	20.4264	20.5018	20.5198
366	O35613	Death domain-associated protein 6	Daxx	O35613	O35613	sp|O35613|DAXX_MOUSE Death domain-associated protein 6 OS=Mus musculus OX=10090 GN=Daxx PE=1 SV=1	Death domain-associated protein 6	Daxx	4.918	-0.638208	-1.12515	-0.15127	13.046	-3.02283	0.0165049	0.0278772	-4.84315	0	-0.728224	-1.21516	-0.241285	13.046	-3.44918	0.00871682	0.0144893	-4.3006	0	-0.0900151	-0.576954	0.396923	13.046	-0.426351	0.681102	0.749315	-7.63159	0	O35613	Death domain-associated protein 6	Daxx	13.677	13.6727	13.1547	13.0208	12.9188	12.6501	12.6545	12.4788	13.1864
367	O35615	Zinc finger protein ZFPM1	Zfpm1	O35615	O35615	sp|O35615|FOG1_MOUSE Zinc finger protein ZFPM1 OS=Mus musculus OX=10090 GN=Zfpm1 PE=1 SV=1	Zinc finger protein ZFPM1	Zfpm1	5.0709	-0.81234	-6.91558	5.2909	9.24656	-0.322143	0.757793	0.796918	-8.20789	0	-4.8438	-10.947	1.25944	9.24656	-1.92086	0.100947	0.130944	-6.71512	0	-4.03146	-10.1347	2.07178	9.24656	-1.59872	0.158762	0.23335	-6.49239	0	O35615	Zinc finger protein ZFPM1	Zfpm1	11.0629	11.0843	11.2486	10.496	10.6892	9.77359	0	9.70092	9.1635
368	O35621	Phosphomannomutase 1	Pmm1	O35621	O35621	sp|O35621|PMM1_MOUSE Phosphomannomutase 1 OS=Mus musculus OX=10090 GN=Pmm1 PE=1 SV=1	Phosphomannomutase 1	Pmm1	14.306	-0.109961	-0.258832	0.0389097	18.9568	-1.70355	0.126901	0.169203	-6.87578	0	-0.324137	-0.473008	-0.175266	18.9568	-5.02163	0.00102747	0.00220049	-1.99926	0	-0.214176	-0.363047	-0.0653051	18.9568	-3.31808	0.0105832	0.025878	-3.85013	0	O35621	Phosphomannomutase 1	Pmm1	19.0347	19.141	19.1288	18.8914	19.0797	19.0036	18.8731	18.7637	18.6954
369	O35625	Axin-1	Axin1	O35625	O35625	sp|O35625|AXIN1_MOUSE Axin-1 OS=Mus musculus OX=10090 GN=Axin1 PE=1 SV=3	Axin-1	Axin1	4.4182	-0.193304	-0.425755	0.0391467	15.7337	-1.91794	0.0914368	0.125878	-6.56653	0	0.200922	-0.0315291	0.433372	15.7337	1.99352	0.081359	0.108073	-6.58281	0	0.394225	0.161775	0.626676	15.7337	3.91147	0.00447938	0.0130662	-2.93936	0	O35625	Axin-1	Axin1	15.793	15.7982	15.6023	15.5979	15.6704	15.3453	16.0204	15.7938	15.982
370	O35638	Cohesin subunit SA-2	Stag2	O35638	O35638	sp|O35638|STAG2_MOUSE Cohesin subunit SA-2 OS=Mus musculus OX=10090 GN=Stag2 PE=1 SV=3	Cohesin subunit SA-2	Stag2	17.145	-0.635959	-0.782891	-0.489028	20.4919	-9.98253	8.65295e-06	4.90418e-05	3.38857	0	-0.92363	-1.07056	-0.776699	20.4919	-14.498	5.05845e-07	4.80921e-06	6.41393	0	-0.287671	-0.434602	-0.140739	20.4919	-4.51551	0.00196579	0.00680141	-2.05599	0	O35638	Cohesin subunit SA-2	Stag2	20.8888	21.0531	21.0933	20.3101	20.3879	20.4293	20.0217	20.1535	20.0891
371	O35639	Annexin A3	Anxa3	O35639	O35639	sp|O35639|ANXA3_MOUSE Annexin A3 OS=Mus musculus OX=10090 GN=Anxa3 PE=1 SV=4	Annexin A3	Anxa3	126.5	1.14018	1.02488	1.25548	24.4476	22.8071	1.46484e-08	6.03517e-07	10.3915	1	1.01485	0.899549	1.13015	24.4476	20.3001	3.6629e-08	7.72898e-07	9.30405	1	-0.12533	-0.24063	-0.0100299	24.4476	-2.50698	0.0365665	0.0707685	-5.13051	0	O35639	Annexin A3	Anxa3	23.6985	23.7437	23.7454	24.9113	24.8862	24.8106	24.6481	24.7979	24.7861
372	O35640	Annexin A8	Anxa8	O35640	O35640	sp|O35640|ANXA8_MOUSE Annexin A8 OS=Mus musculus OX=10090 GN=Anxa8 PE=1 SV=2	Annexin A8	Anxa8	41.45	3.41512	3.31343	3.51681	22.3786	77.4544	8.77802e-13	1.2873e-09	19.7317	1	4.03573	3.93403	4.13742	22.3786	91.5298	2.31399e-13	3.39346e-10	20.9882	1	0.620609	0.518917	0.7223	22.3786	14.0753	6.35693e-07	2.40629e-05	6.67532	0	O35640	Annexin A8	Anxa8	19.941	19.818	19.9258	23.3469	23.3123	23.2711	23.9589	23.9397	23.8934
373	O35643	AP-1 complex subunit beta-1	Ap1b1	O35643	O35643	sp|O35643|AP1B1_MOUSE AP-1 complex subunit beta-1 OS=Mus musculus OX=10090 GN=Ap1b1 PE=1 SV=2	AP-1 complex subunit beta-1	Ap1b1	55.752	0.0172475	-0.073396	0.107891	21.5227	0.438849	0.672392	0.722523	-8.16051	0	0.0776158	-0.0130277	0.168259	21.5227	1.97487	0.0837413	0.11073	-6.61068	0	0.0603683	-0.0302751	0.151012	21.5227	1.53602	0.163116	0.238435	-6.57199	0	O35643	AP-1 complex subunit beta-1	Ap1b1	21.4445	21.5535	21.4752	21.5443	21.4705	21.5101	21.5549	21.5784	21.5726
374	O35648	Centrin-3	Cetn3	O35648	O35648	sp|O35648|CETN3_MOUSE Centrin-3 OS=Mus musculus OX=10090 GN=Cetn3 PE=1 SV=1	Centrin-3	Cetn3	8.0642	-0.0964828	-0.197032	0.00406596	19.0446	-2.21309	0.0578303	0.083844	-6.1202	0	0.144425	0.0438763	0.244974	19.0446	3.31277	0.0106672	0.0173574	-4.51386	0	0.240908	0.140359	0.341457	19.0446	5.52586	0.000558216	0.00258649	-0.692519	0	O35648	Centrin-3	Cetn3	19.0396	19.0465	18.9997	18.8991	18.999	18.8982	19.1165	19.181	19.2215
375	O35654	DNA polymerase delta subunit 2	Pold2	O35654	O35654	sp|O35654|DPOD2_MOUSE DNA polymerase delta subunit 2 OS=Mus musculus OX=10090 GN=Pold2 PE=1 SV=2	DNA polymerase delta subunit 2	Pold2	29.231	0.625545	0.454543	0.796547	18.1414	8.4369	2.98769e-05	0.000128961	2.01761	0	0.724402	0.5534	0.895404	18.1414	9.77021	1.01555e-05	4.46232e-05	3.09025	0	0.0988569	-0.0721452	0.269859	18.1414	1.33331	0.219176	0.302384	-6.83139	0	O35654	DNA polymerase delta subunit 2	Pold2	17.6467	17.6477	17.78	18.3547	18.2554	18.3408	18.4091	18.559	18.2794
376	O35658	Complement component 1 Q subcomponent-binding protein, mitochondrial	C1qbp	O35658	O35658	sp|O35658|C1QBP_MOUSE Complement component 1 Q subcomponent-binding protein, mitochondrial OS=Mus musculus OX=10090 GN=C1qbp PE=1 SV=1	Complement component 1 Q subcomponent-binding protein, mitochondrial	C1qbp	18	-0.172979	-0.330177	-0.0157811	21.7534	-2.53789	0.0348489	0.0537674	-5.61236	0	0.166866	0.00966808	0.324064	21.7534	2.4482	0.0400741	0.0573493	-5.88219	0	0.339845	0.182647	0.497043	21.7534	4.98608	0.00107407	0.00422702	-1.4029	0	O35658	Complement component 1 Q subcomponent-binding protein, mitochondrial	C1qbp	21.8305	21.8153	21.6205	21.6094	21.59	21.548	21.9989	21.9486	21.8194
377	O35671	Integrin beta-1-binding protein 1	Itgb1bp1	O35671	O35671	sp|O35671|ITBP1_MOUSE Integrin beta-1-binding protein 1 OS=Mus musculus OX=10090 GN=Itgb1bp1 PE=1 SV=1	Integrin beta-1-binding protein 1	Itgb1bp1	9.4551	0.83275	0.635348	1.03015	16.0052	9.72947	1.04758e-05	5.70049e-05	3.17702	0	0.998715	0.801313	1.19612	16.0052	11.6685	2.67222e-06	1.60607e-05	4.57063	0	0.165965	-0.0314362	0.363367	16.0052	1.93907	0.0885053	0.145508	-6.0029	0	O35671	Integrin beta-1-binding protein 1	Itgb1bp1	15.473	15.3694	15.3418	16.2273	16.1375	16.3177	16.5687	16.2475	16.3642
378	O35682	Myeloid-associated differentiation marker	Myadm	O35682	O35682	sp|O35682|MYADM_MOUSE Myeloid-associated differentiation marker OS=Mus musculus OX=10090 GN=Myadm PE=1 SV=2	Myeloid-associated differentiation marker	Myadm	17.431	0.0231741	-0.319145	0.365493	20.4694	0.156134	0.879799	0.905421	-8.25382	0	-0.0475339	-0.389853	0.294785	20.4694	-0.320257	0.756985	0.787739	-8.33917	0	-0.070708	-0.413027	0.271611	20.4694	-0.476391	0.646546	0.723648	-7.60685	0	O35682	Myeloid-associated differentiation marker	Myadm	20.4386	20.5173	20.4768	20.4811	20.4014	20.6198	20.6665	20.0439	20.5797
379	O35685	Nuclear migration protein nudC	Nudc	O35685	O35685	sp|O35685|NUDC_MOUSE Nuclear migration protein nudC OS=Mus musculus OX=10090 GN=Nudc PE=1 SV=1	Nuclear migration protein nudC	Nudc	93.397	0.384206	0.29727	0.471143	24.3351	10.1926	7.40639e-06	4.38404e-05	3.56071	0	0.449281	0.362344	0.536218	24.3351	11.919	2.27384e-06	1.41146e-05	4.7496	0	0.0650746	-0.0218623	0.152011	24.3351	1.72637	0.122589	0.189687	-6.31071	0	O35685	Nuclear migration protein nudC	Nudc	24.0732	24.0906	24.0078	24.4259	24.4441	24.4543	24.4651	24.5503	24.5042
380	O35691	Pinin	Pnn	O35691	O35691	sp|O35691|PININ_MOUSE Pinin OS=Mus musculus OX=10090 GN=Pnn PE=1 SV=4	Pinin	Pnn	60.796	-0.109635	-0.204636	-0.0146338	22.8755	-2.66162	0.028755	0.0454165	-5.41651	0	-0.0589201	-0.153921	0.0360809	22.8755	-1.43041	0.190505	0.232329	-7.37221	0	0.0507147	-0.0442863	0.145716	22.8755	1.23121	0.253239	0.340087	-6.95325	0	O35691	Pinin	Pnn	22.9539	22.9279	22.9132	22.8633	22.8517	22.7511	22.8341	22.9073	22.8768
381	O35704	Serine palmitoyltransferase 1	Sptlc1	O35704	O35704	sp|O35704|SPTC1_MOUSE Serine palmitoyltransferase 1 OS=Mus musculus OX=10090 GN=Sptlc1 PE=1 SV=2	Serine palmitoyltransferase 1	Sptlc1	24.388	-0.272302	-0.395114	-0.14949	20.1644	-5.11371	0.000916709	0.00223222	-1.74809	0	-0.115409	-0.238221	0.007403	20.1644	-2.16733	0.0621056	0.0850003	-6.31918	0	0.156893	0.0340813	0.279705	20.1644	2.94638	0.0185455	0.0410676	-4.43544	0	O35704	Serine palmitoyltransferase 1	Sptlc1	20.2382	20.3823	20.2604	20.0276	19.9611	20.0753	20.135	20.241	20.1586
382	O35719	DNA repair protein RAD51 homolog 2	Rad51b	O35719	O35719	sp|O35719|RA51B_MOUSE DNA repair protein RAD51 homolog 2 OS=Mus musculus OX=10090 GN=Rad51b PE=2 SV=2	DNA repair protein RAD51 homolog 2	Rad51b	3.014	0.852182	0.329592	1.37477	11.4168	3.76095	0.00554555	0.0106972	-3.69197	0	0.835201	0.312611	1.35779	11.4168	3.686	0.00617492	0.0107039	-3.93443	0	-0.016981	-0.539571	0.505609	11.4168	-0.0749426	0.942102	0.95894	-7.72935	0	O35719	DNA repair protein RAD51 homolog 2	Rad51b	10.7257	11.2405	10.5967	11.6031	11.6375	11.8789	11.7993	11.2402	12.029
383	O35730	E3 ubiquitin-protein ligase RING1	Ring1	O35730	O35730	sp|O35730|RING1_MOUSE E3 ubiquitin-protein ligase RING1 OS=Mus musculus OX=10090 GN=Ring1 PE=1 SV=2	E3 ubiquitin-protein ligase RING1	Ring1	13.924	0.0754259	-0.0730677	0.22392	18.5357	1.17149	0.275137	0.333737	-7.55551	0	0.178196	0.0297027	0.32669	18.5357	2.76768	0.0244039	0.0366684	-5.37652	0	0.10277	-0.0457233	0.251264	18.5357	1.59619	0.149145	0.221794	-6.49106	0	O35730	E3 ubiquitin-protein ligase RING1	Ring1	18.3725	18.5624	18.4186	18.5802	18.5762	18.4233	18.666	18.6489	18.5731
384	O35737	Heterogeneous nuclear ribonucleoprotein H	Hnrnph1	O35737	O35737	sp|O35737|HNRH1_MOUSE Heterogeneous nuclear ribonucleoprotein H OS=Mus musculus OX=10090 GN=Hnrnph1 PE=1 SV=3	Heterogeneous nuclear ribonucleoprotein H;Heterogeneous nuclear ribonucleoprotein H, N-terminally processed	Hnrnph1	121.55	-0.0467016	-0.138051	0.0446482	23.1885	-1.1791	0.272264	0.330731	-7.54694	0	-0.158	-0.24935	-0.0666505	23.1885	-3.98911	0.00401736	0.00728015	-3.47473	0	-0.111299	-0.202649	-0.0199489	23.1885	-2.81001	0.0228623	0.0486436	-4.65144	0	O35737	Heterogeneous nuclear ribonucleoprotein H	Hnrnph1	23.212	23.3006	23.2578	23.1624	23.2122	23.2557	23.0716	23.1234	23.1014
385	O35841	Apoptosis inhibitor 5	Api5	O35841	O35841	sp|O35841|API5_MOUSE Apoptosis inhibitor 5 OS=Mus musculus OX=10090 GN=Api5 PE=1 SV=2	Apoptosis inhibitor 5	Api5	59.596	-0.0074492	-0.0910602	0.0761618	23.5815	-0.205481	0.842333	0.871297	-8.24383	0	-0.375138	-0.458749	-0.291527	23.5815	-10.3479	6.61377e-06	3.18003e-05	3.56577	0	-0.367689	-0.4513	-0.284078	23.5815	-10.1424	7.68483e-06	0.000120725	3.98441	0	O35841	Apoptosis inhibitor 5	Api5	23.7145	23.6625	23.7499	23.7215	23.6985	23.6846	23.3049	23.3288	23.3679
386	O35855	Branched-chain-amino-acid aminotransferase, mitochondrial	Bcat2	O35855	O35855	sp|O35855|BCAT2_MOUSE Branched-chain-amino-acid aminotransferase, mitochondrial OS=Mus musculus OX=10090 GN=Bcat2 PE=1 SV=2	Branched-chain-amino-acid aminotransferase, mitochondrial	Bcat2	4.9874	0.62167	0.546073	0.697268	21.0075	18.9661	6.24401e-08	1.46929e-06	8.81956	0	0.889565	0.813967	0.965163	21.0075	27.139	3.70745e-09	1.64905e-07	11.7894	0	0.267894	0.192297	0.343492	21.0075	8.17298	3.76118e-05	0.000346904	2.25207	0	O35855	Branched-chain-amino-acid aminotransferase, mitochondrial	Bcat2	20.5137	20.4659	20.5316	21.1279	21.1493	21.0989	21.3892	21.4023	21.3883
387	O35857	Mitochondrial import inner membrane translocase subunit TIM44	Timm44	O35857	O35857	sp|O35857|TIM44_MOUSE Mitochondrial import inner membrane translocase subunit TIM44 OS=Mus musculus OX=10090 GN=Timm44 PE=1 SV=2	Mitochondrial import inner membrane translocase subunit TIM44	Timm44	29.257	-0.0740892	-0.162057	0.0138783	21.694	-1.94249	0.088039	0.121916	-6.53021	0	0.0693933	-0.0185742	0.157361	21.694	1.81937	0.106387	0.137248	-6.83931	0	0.143483	0.055515	0.23145	21.694	3.76186	0.00553832	0.0154925	-3.16541	0	O35857	Mitochondrial import inner membrane translocase subunit TIM44	Timm44	21.7216	21.6331	21.732	21.6495	21.6281	21.5868	21.779	21.7543	21.7616
388	O35864	COP9 signalosome complex subunit 5	Cops5	O35864	O35864	sp|O35864|CSN5_MOUSE COP9 signalosome complex subunit 5 OS=Mus musculus OX=10090 GN=Cops5 PE=1 SV=3	COP9 signalosome complex subunit 5	Cops5	41.844	-0.0552389	-0.143965	0.0334876	22.1068	-1.43588	0.188993	0.240433	-7.2364	0	-0.0386517	-0.127378	0.0500748	22.1068	-1.00471	0.344479	0.395753	-7.86199	0	0.0165872	-0.0721394	0.105314	22.1068	0.431166	0.67774	0.747719	-7.62932	0	O35864	COP9 signalosome complex subunit 5	Cops5	22.1414	22.1301	22.1427	22.1419	22.0516	22.0549	22.0548	22.1107	22.1327
389	O35874	Neutral amino acid transporter A	Slc1a4	O35874	O35874	sp|O35874|SATT_MOUSE Neutral amino acid transporter A OS=Mus musculus OX=10090 GN=Slc1a4 PE=1 SV=1	Neutral amino acid transporter A	Slc1a4	40.218	0.176724	0.0154341	0.338013	18.6197	2.52705	0.0354416	0.0546103	-5.62947	0	-0.643699	-0.804988	-0.482409	18.6197	-9.20455	1.57941e-05	6.36758e-05	2.60069	0	-0.820422	-0.981712	-0.659133	18.6197	-11.7316	2.56504e-06	5.8616e-05	5.17497	0	O35874	Neutral amino acid transporter A	Slc1a4	18.746	18.832	18.7481	18.8022	18.9894	19.0647	18.06	18.153	18.182
390	O35887	Calumenin	Calu	O35887	O35887	sp|O35887|CALU_MOUSE Calumenin OS=Mus musculus OX=10090 GN=Calu PE=1 SV=1	Calumenin	Calu	65.666	-0.465924	-0.601926	-0.329922	24.7038	-7.90126	4.79777e-05	0.000187625	1.49408	0	-0.370652	-0.506653	-0.23465	24.7038	-6.2856	0.000237289	0.000614812	-0.393853	0	0.0952725	-0.0407293	0.231274	24.7038	1.61565	0.144865	0.216669	-6.46455	0	O35887	Calumenin	Calu	24.8837	25.0596	25.0046	24.5294	24.5766	24.4442	24.5621	24.5946	24.6793
391	O35900	U6 snRNA-associated Sm-like protein LSm2	Lsm2	O35900	O35900	sp|O35900|LSM2_MOUSE U6 snRNA-associated Sm-like protein LSm2 OS=Mus musculus OX=10090 GN=Lsm2 PE=1 SV=1	U6 snRNA-associated Sm-like protein LSm2	Lsm2	22.679	-0.178287	-0.306166	-0.0504088	20.1967	-3.2155	0.0123363	0.0215885	-4.53868	0	-0.156955	-0.284833	-0.029076	20.1967	-2.83075	0.0221439	0.0335735	-5.27632	0	0.0213328	-0.106546	0.149211	20.1967	0.384748	0.710459	0.776081	-7.65015	0	O35900	U6 snRNA-associated Sm-like protein LSm2	Lsm2	20.418	20.2981	20.2093	20.1712	20.0905	20.1289	20.1528	20.1157	20.1862
392	O35943	Frataxin, mitochondrial	Fxn	O35943	O35943	sp|O35943|FRDA_MOUSE Frataxin, mitochondrial OS=Mus musculus OX=10090 GN=Fxn PE=1 SV=1	Frataxin, mitochondrial;Frataxin intermediate form;Frataxin mature form	Fxn	7.3852	-0.0699495	-0.220439	0.0805404	18.3602	-1.07202	0.315009	0.375427	-7.66387	0	-0.0965679	-0.247058	0.053922	18.3602	-1.47996	0.177183	0.217393	-7.30812	0	-0.0266184	-0.177108	0.123871	18.3602	-0.407944	0.694024	0.761673	-7.64002	0	O35943	Frataxin, mitochondrial	Fxn	18.4032	18.4949	18.3492	18.3155	18.2678	18.4541	18.2424	18.399	18.3161
393	O35954	Membrane-associated phosphatidylinositol transfer protein 1	Pitpnm1	O35954	O35954	sp|O35954|PITM1_MOUSE Membrane-associated phosphatidylinositol transfer protein 1 OS=Mus musculus OX=10090 GN=Pitpnm1 PE=1 SV=1	Membrane-associated phosphatidylinositol transfer protein 1	Pitpnm1	5.3958	0.0339469	-0.162868	0.230761	17.0367	0.397804	0.701188	0.747985	-8.17941	0	-0.278469	-0.475284	-0.081655	17.0367	-3.26322	0.0114855	0.0185399	-4.59169	0	-0.312416	-0.509231	-0.115602	17.0367	-3.66102	0.00640131	0.0173763	-3.31923	0	O35954	Membrane-associated phosphatidylinositol transfer protein 1	Pitpnm1	16.9892	17.0927	17.2726	17.2686	17.1162	17.0716	16.8942	16.8873	16.7377
394	O35963	Ras-related protein Rab-33B	Rab33b	O35963;P97950	O35963;P97950	sp|O35963|RB33B_MOUSE Ras-related protein Rab-33B OS=Mus musculus OX=10090 GN=Rab33b PE=1 SV=1;sp|P97950|RB33A_MOUSE Ras-related protein Rab-33A OS=Mus musculus OX=10090 GN=Rab33a PE=2 SV=1	Ras-related protein Rab-33B;Ras-related protein Rab-33A	Rab33b;Rab33a	3.2104	0.0210214	-0.102123	0.144166	18.2145	0.393707	0.704091	0.750127	-8.18119	0	0.364084	0.240939	0.487228	18.2145	6.81886	0.000135747	0.000380272	0.221328	0	0.343062	0.219918	0.466207	18.2145	6.42516	0.000204371	0.00121095	0.402522	0	O35963	Ras-related protein Rab-33B	Rab33b	18.1736	18.0486	18.0363	18.1544	18.0255	18.1417	18.4358	18.4965	18.4184
395	O35969	Guanidinoacetate N-methyltransferase	Gamt	O35969	O35969	sp|O35969|GAMT_MOUSE Guanidinoacetate N-methyltransferase OS=Mus musculus OX=10090 GN=Gamt PE=1 SV=1	Guanidinoacetate N-methyltransferase	Gamt	4.28	-0.497599	-0.802261	-0.192937	11.8243	-3.76693	0.00549836	0.0106271	-3.68285	0	-0.297275	-0.601937	0.00738667	11.8243	-2.25043	0.0545583	0.0755166	-6.19104	0	0.200324	-0.104338	0.504986	11.8243	1.51649	0.167899	0.243726	-6.59789	0	O35969	Guanidinoacetate N-methyltransferase	Gamt	12.1232	12.0857	12.0589	11.7419	11.5087	11.5244	11.4692	11.8916	12.0152
396	O35972	39S ribosomal protein L23, mitochondrial	Mrpl23	O35972	O35972	sp|O35972|RM23_MOUSE 39S ribosomal protein L23, mitochondrial OS=Mus musculus OX=10090 GN=Mrpl23 PE=1 SV=1	39S ribosomal protein L23, mitochondrial	Mrpl23	14.199	-0.340384	-0.481624	-0.199143	16.3512	-5.55821	0.00053743	0.00140928	-1.16484	0	-0.150199	-0.29144	-0.0089584	16.3512	-2.45264	0.0397979	0.0569818	-5.87521	0	0.190185	0.048944	0.331425	16.3512	3.10557	0.0145582	0.0337394	-4.18388	0	O35972	39S ribosomal protein L23, mitochondrial	Mrpl23	16.5325	16.5015	16.5101	16.1397	16.1283	16.2549	16.4887	16.3366	16.2682
397	O35988	Syndecan-4	Sdc4	O35988	O35988	sp|O35988|SDC4_MOUSE Syndecan-4 OS=Mus musculus OX=10090 GN=Sdc4 PE=1 SV=1	Syndecan-4	Sdc4	4.8361	-0.588745	-0.930479	-0.24701	12.5965	-3.97342	0.00410643	0.00823533	-3.37059	0	-0.204584	-0.546318	0.13715	12.5965	-1.38073	0.204738	0.247271	-7.43517	0	0.384161	0.0424266	0.725895	12.5965	2.59269	0.0320021	0.063765	-4.99539	0	O35988	Syndecan-4	Sdc4	12.6615	13.0277	12.8936	12.5173	12.0966	12.2026	12.5689	12.5024	12.8978
398	O54692	Centromere/kinetochore protein zw10 homolog	Zw10	O54692	O54692	sp|O54692|ZW10_MOUSE Centromere/kinetochore protein zw10 homolog OS=Mus musculus OX=10090 GN=Zw10 PE=1 SV=3	Centromere/kinetochore protein zw10 homolog	Zw10	52.171	0.21907	0.0896207	0.34852	21.1911	3.90308	0.00453257	0.0089946	-3.47637	0	0.114257	-0.0151933	0.243706	21.1911	2.03566	0.0762159	0.10212	-6.51952	0	-0.104814	-0.234264	0.0246359	21.1911	-1.86743	0.0988292	0.158913	-6.10818	0	O54692	Centromere/kinetochore protein zw10 homolog	Zw10	20.9616	21.1589	21.1195	21.2443	21.3236	21.3292	21.1936	21.1608	21.2283
399	O54714	E3 SUMO-protein ligase PIAS3	Pias3	O54714	O54714	sp|O54714|PIAS3_MOUSE E3 SUMO-protein ligase PIAS3 OS=Mus musculus OX=10090 GN=Pias3 PE=1 SV=3	E3 SUMO-protein ligase PIAS3	Pias3	0.98876	-0.362845	-0.670793	-0.0548966	12.4262	-2.7175	0.0263716	0.0422205	-5.32786	0	-0.249043	-0.556992	0.0589049	12.4262	-1.86519	0.0991693	0.128868	-6.7727	0	0.113801	-0.194147	0.42175	12.4262	0.852306	0.418848	0.514331	-7.34214	0	O54714	E3 SUMO-protein ligase PIAS3	Pias3	12.53	12.8584	12.5022	12.0896	12.4702	12.2423	12.4341	12.5104	12.199
400	O54724	Polymerase I and transcript release factor	Ptrf	O54724	O54724	sp|O54724|CAVN1_MOUSE Caveolae-associated protein 1 OS=Mus musculus OX=10090 GN=Cavin1 PE=1 SV=1	Polymerase I and transcript release factor	Ptrf	81.89	1.00693	0.892863	1.12099	24.5891	20.3599	3.57916e-08	1.08224e-06	9.42506	1	1.40091	1.28684	1.51497	24.5891	28.3262	2.64139e-09	1.31481e-07	12.1528	1	0.393981	0.279918	0.508045	24.5891	7.96625	4.52366e-05	0.000393706	2.05034	0	O54724	Polymerase I and transcript release factor	Ptrf	23.8985	23.7111	23.7499	24.7936	24.7933	24.7934	25.1742	25.1814	25.2066
401	O54734	Dolichyl-diphosphooligosaccharide--protein glycosyltransferase 48 kDa subunit	Ddost	O54734	O54734	sp|O54734|OST48_MOUSE Dolichyl-diphosphooligosaccharide--protein glycosyltransferase 48 kDa subunit OS=Mus musculus OX=10090 GN=Ddost PE=1 SV=2	Dolichyl-diphosphooligosaccharide--protein glycosyltransferase 48 kDa subunit	Ddost	42.646	-0.446744	-0.540528	-0.352961	22.8821	-10.9865	4.21601e-06	2.8492e-05	4.18415	0	-0.428439	-0.522223	-0.334656	22.8821	-10.5363	5.77671e-06	2.86443e-05	3.71583	0	0.0183051	-0.0754785	0.112089	22.8821	0.450164	0.664551	0.737462	-7.62014	0	O54734	Dolichyl-diphosphooligosaccharide--protein glycosyltransferase 48 kDa subunit	Ddost	23.2416	23.1062	23.1735	22.726	22.7089	22.7463	22.7657	22.7442	22.7261
402	O54743	Forkhead box protein F2	Foxf2	O54743	O54743	sp|O54743|FOXF2_MOUSE Forkhead box protein F2 OS=Mus musculus OX=10090 GN=Foxf2 PE=2 SV=2	Forkhead box protein F2	Foxf2	8.3858	-0.622674	-0.993685	-0.251663	15.3174	-3.87079	0.00474395	0.0093697	-3.52515	0	-1.27271	-1.64372	-0.901698	15.3174	-7.91166	4.75268e-05	0.000156625	1.38069	-1	-0.650035	-1.02105	-0.279024	15.3174	-4.04088	0.00373792	0.011292	-2.74605	0	O54743	Forkhead box protein F2	Foxf2	15.7122	16.1196	16.0157	15.6087	14.9821	15.3888	14.7042	14.7266	14.5987
403	O54750	Cytochrome P450 2J6	Cyp2j6	O54750	O54750	sp|O54750|CP2J6_MOUSE Cytochrome P450 2J6 OS=Mus musculus OX=10090 GN=Cyp2j6 PE=2 SV=2	Cytochrome P450 2J6	Cyp2j6	1.3128	0.690281	0.273215	1.10735	14.2405	3.81722	0.00511817	0.0100278	-3.60633	0	0.911677	0.494611	1.32874	14.2405	5.04152	0.00100236	0.00215457	-1.9723	0	0.221396	-0.19567	0.638462	14.2405	1.22431	0.255694	0.342992	-6.96126	0	O54750	Cytochrome P450 2J6	Cyp2j6	13.3787	14.0698	13.671	14.4433	14.2635	14.4835	14.4344	14.889	14.531
404	O54774	AP-3 complex subunit delta-1	Ap3d1	O54774	O54774	sp|O54774|AP3D1_MOUSE AP-3 complex subunit delta-1 OS=Mus musculus OX=10090 GN=Ap3d1 PE=1 SV=1	AP-3 complex subunit delta-1	Ap3d1	84.896	0.317186	0.242991	0.39138	22.0295	9.85978	9.48868e-06	5.29596e-05	3.28654	0	0.260399	0.186204	0.334593	22.0295	8.09454	4.03225e-05	0.000136882	1.56258	0	-0.0567872	-0.130982	0.0174073	22.0295	-1.76524	0.115553	0.18066	-6.25557	0	O54774	AP-3 complex subunit delta-1	Ap3d1	21.8569	21.8171	21.8367	22.1857	22.1363	22.1404	22.1179	22.0748	22.0994
405	O54781	SRSF protein kinase 2	Srpk2	O54781;Q9Z0G2	O54781	sp|O54781|SRPK2_MOUSE SRSF protein kinase 2 OS=Mus musculus OX=10090 GN=Srpk2 PE=1 SV=2	SRSF protein kinase 2;SRSF protein kinase 2 N-terminal;SRSF protein kinase 2 C-terminal	Srpk2	12.797	-0.611529	-0.813032	-0.410026	20.6781	-6.99939	0.000113178	0.000377647	0.546851	0	-0.835513	-1.03702	-0.63401	20.6781	-9.56306	1.19072e-05	5.05409e-05	2.91383	0	-0.223984	-0.425488	-0.0224811	20.6781	-2.56366	0.033479	0.0660793	-5.0412	0	O54781	SRSF protein kinase 2	Srpk2	21.1934	21.1642	21.1238	20.465	20.5	20.6818	20.3828	20.1414	20.4506
406	O54782	Epididymis-specific alpha-mannosidase	Man2b2	O54782	O54782	sp|O54782|MA2B2_MOUSE Epididymis-specific alpha-mannosidase OS=Mus musculus OX=10090 GN=Man2b2 PE=1 SV=2	Epididymis-specific alpha-mannosidase	Man2b2	13.258	-0.0268542	-0.16696	0.113252	19.362	-0.44206	0.670162	0.720655	-8.15896	0	-0.140619	-0.280725	-0.000513349	19.362	-2.3148	0.049345	0.068953	-6.09105	0	-0.113765	-0.253871	0.0263409	19.362	-1.87274	0.098025	0.157798	-6.10041	0	O54782	Epididymis-specific alpha-mannosidase	Man2b2	19.4401	19.3153	19.498	19.4252	19.3425	19.4051	19.3732	19.2353	19.223
407	O54784	Death-associated protein kinase 3	Dapk3	O54784;Q8VDF3	O54784	sp|O54784|DAPK3_MOUSE Death-associated protein kinase 3 OS=Mus musculus OX=10090 GN=Dapk3 PE=1 SV=1	Death-associated protein kinase 3	Dapk3	10.846	0.675559	0.524638	0.826481	19.0375	10.3238	6.73063e-06	4.09563e-05	3.66658	0	0.474341	0.323419	0.625262	19.0375	7.24878	8.85435e-05	0.000264681	0.692904	0	-0.201219	-0.35214	-0.0502972	19.0375	-3.07498	0.0152483	0.0350272	-4.23214	0	O54784	Death-associated protein kinase 3	Dapk3	18.707	18.5992	18.6563	19.387	19.2947	19.3075	19.1133	19.0117	19.2607
408	O54785	LIM domain kinase 2	Limk2	O54785	O54785	sp|O54785|LIMK2_MOUSE LIM domain kinase 2 OS=Mus musculus OX=10090 GN=Limk2 PE=1 SV=2	LIM domain kinase 2	Limk2	2.9709	0.739611	0.14494	1.33428	14.1153	2.86848	0.0208963	0.0342968	-5.08808	0	0.364075	-0.230596	0.958746	14.1153	1.41202	0.195671	0.237864	-7.39568	0	-0.375536	-0.970207	0.219135	14.1153	-1.45646	0.183394	0.261368	-6.67635	0	O54785	LIM domain kinase 2	Limk2	14.0999	13.062	14.0804	14.6081	14.3806	14.4724	13.9452	14.2822	14.1071
409	O54786	DNA fragmentation factor subunit alpha	Dffa	O54786	O54786	sp|O54786|DFFA_MOUSE DNA fragmentation factor subunit alpha OS=Mus musculus OX=10090 GN=Dffa PE=1 SV=2	DNA fragmentation factor subunit alpha	Dffa	7.7153	0.977339	0.776997	1.17768	17.5351	11.2512	3.52176e-06	2.46457e-05	4.38318	0	0.518783	0.318442	0.719125	17.5351	5.97228	0.000334683	0.000828376	-0.771872	0	-0.458556	-0.658897	-0.258214	17.5351	-5.27894	0.000749275	0.00322943	-1.01238	0	O54786	DNA fragmentation factor subunit alpha	Dffa	17.1432	16.9037	17.0621	18.0862	17.8413	18.1136	17.5666	17.6063	17.4925
410	O54791	Transcription factor MafF	Maff	O54791	O54791	sp|O54791|MAFF_MOUSE Transcription factor MafF OS=Mus musculus OX=10090 GN=Maff PE=2 SV=1	Transcription factor MafF	Maff	21.719	0.353103	0.172246	0.53396	18.9009	4.50289	0.0019988	0.00437988	-2.59486	0	0.0911973	-0.0896597	0.272054	18.9009	1.16298	0.27838	0.326922	-7.69391	0	-0.261906	-0.442763	-0.0810488	18.9009	-3.33991	0.0102452	0.025209	-3.81601	0	O54791	Transcription factor MafF	Maff	18.8197	18.8139	18.6248	19.0617	19.1511	19.105	18.6942	18.9528	18.8851
411	O54804	Choline kinase alpha	Chka	O54804	O54804	sp|O54804|CHKA_MOUSE Choline kinase alpha OS=Mus musculus OX=10090 GN=Chka PE=1 SV=3	Choline kinase alpha	Chka	1.4862	0.990859	0.708355	1.27336	16.987	8.08934	4.051e-05	0.000164752	1.68104	0	0.635929	0.353425	0.918433	16.987	5.1917	0.000833066	0.00183231	-1.77051	0	-0.35493	-0.637434	-0.0724258	16.987	-2.89763	0.0199824	0.0436236	-4.51262	0	O54804	Choline kinase alpha	Chka	16.2822	16.5368	16.5152	17.4742	17.5387	17.2938	16.9094	17.3316	17.001
412	O54825	Bystin	Bysl	O54825	O54825	sp|O54825|BYST_MOUSE Bystin OS=Mus musculus OX=10090 GN=Bysl PE=1 SV=3	Bystin	Bysl	39.436	0.252029	0.157731	0.346328	21.3495	6.16412	0.000270748	0.000782755	-0.413087	0	0.169373	0.0750747	0.263672	21.3495	4.14252	0.00324822	0.00604124	-3.24635	0	-0.0826559	-0.176955	0.0116428	21.3495	-2.02159	0.0778968	0.131268	-5.87991	0	O54825	Bystin	Bysl	21.1362	21.2372	21.2537	21.4958	21.4242	21.4632	21.3888	21.3688	21.3777
413	O54833	Casein kinase II subunit alpha	Csnk2a2	O54833	O54833	sp|O54833|CSK22_MOUSE Casein kinase II subunit alpha OS=Mus musculus OX=10090 GN=Csnk2a2 PE=1 SV=1	Casein kinase II subunit alpha	Csnk2a2	22.382	-0.0908974	-0.250887	0.0690928	20.9891	-1.31034	0.22648	0.282066	-7.39316	0	-0.219685	-0.379675	-0.0596944	20.9891	-3.16688	0.0132715	0.0210635	-4.74347	0	-0.128787	-0.288777	0.0312029	20.9891	-1.85654	0.100495	0.16111	-6.12403	0	O54833	Casein kinase II subunit alpha	Csnk2a2	21.1418	21.0074	21.1287	20.9852	21.1019	20.918	20.7643	20.8918	20.9627
414	O54879	High mobility group protein B3	Hmgb3	O54879	O54879	sp|O54879|HMGB3_MOUSE High mobility group protein B3 OS=Mus musculus OX=10090 GN=Hmgb3 PE=1 SV=3	High mobility group protein B3	Hmgb3	10.205	-1.14431	-1.42345	-0.865168	21.6083	-9.45462	1.29568e-05	6.71505e-05	2.94182	-1	-1.63295	-1.91209	-1.35381	21.6083	-13.4919	8.80761e-07	7.07746e-06	5.80033	-1	-0.488638	-0.76778	-0.209497	21.6083	-4.03727	0.00375667	0.0113005	-2.7514	0	O54879	High mobility group protein B3	Hmgb3	22.5842	22.5035	22.5145	21.3443	21.5137	21.3112	20.9236	20.6269	21.1528
415	O54890	Integrin beta-3	Itgb3	O54890	O54890	sp|O54890|ITB3_MOUSE Integrin beta-3 OS=Mus musculus OX=10090 GN=Itgb3 PE=1 SV=2	Integrin beta-3	Itgb3	14.073	0.319184	0.0754246	0.562942	18.7402	3.01999	0.0165764	0.0279818	-4.84766	0	2.12477	1.88101	2.36853	18.7402	20.1038	3.95343e-08	8.08363e-07	9.22051	1	1.80559	1.56183	2.04935	18.7402	17.0838	1.41389e-07	1.08838e-05	8.26708	1	O54890	Integrin beta-3	Itgb3	18.0067	17.747	18.0231	18.438	18.2366	18.0597	20.1052	20.0053	20.0405
416	O54901	OX-2 membrane glycoprotein	Cd200	O54901	O54901	sp|O54901|OX2G_MOUSE OX-2 membrane glycoprotein OS=Mus musculus OX=10090 GN=Cd200 PE=1 SV=1	OX-2 membrane glycoprotein	Cd200	2.8216	0.13048	-0.00878561	0.269746	18.5669	2.16086	0.0627349	0.0899322	-6.20052	0	1.33869	1.19942	1.47795	18.5669	22.1697	1.83151e-08	4.79627e-07	10.0608	1	1.20821	1.06894	1.34747	18.5669	20.0088	4.1032e-08	5.23247e-06	9.54948	1	O54901	OX-2 membrane glycoprotein	Cd200	17.9818	18.1691	18.0805	18.2183	18.2735	18.1311	19.4298	19.4653	19.3524
417	O54916	RalBP1-associated Eps domain-containing protein 1	Reps1	O54916;Q80XA6	O54916	sp|O54916|REPS1_MOUSE RalBP1-associated Eps domain-containing protein 1 OS=Mus musculus OX=10090 GN=Reps1 PE=1 SV=2	RalBP1-associated Eps domain-containing protein 1	Reps1	19.568	-0.0184959	-0.144931	0.107939	20.2268	-0.337391	0.744511	0.785345	-8.20396	0	-0.21956	-0.345995	-0.0931251	20.2268	-4.00508	0.00392879	0.00713287	-3.45081	0	-0.201064	-0.327499	-0.0746292	20.2268	-3.66769	0.00634	0.0172497	-3.30902	0	O54916	RalBP1-associated Eps domain-containing protein 1	Reps1	20.3389	20.2673	20.3123	20.2559	20.3016	20.3054	20.1912	19.9782	20.0904
418	O54926	Apoptosis regulatory protein Siva	Siva1	O54926	O54926	sp|O54926|SIVA_MOUSE Apoptosis regulatory protein Siva OS=Mus musculus OX=10090 GN=Siva1 PE=1 SV=1	Apoptosis regulatory protein Siva	Siva1	3.9421	-0.0346631	-0.23875	0.169424	16.0799	-0.391723	0.7055	0.751082	-8.18205	0	-0.277323	-0.48141	-0.0732364	16.0799	-3.13399	0.0139463	0.0220035	-4.79543	0	-0.24266	-0.446747	-0.0385733	16.0799	-2.74226	0.025381	0.0530028	-4.75878	0	O54926	Apoptosis regulatory protein Siva	Siva1	16.0367	16.34	16.175	16.096	16.0821	16.2698	15.8679	15.8409	16.011
419	O54927	WD repeat and SOCS box-containing protein 1	Wsb1	O54927	O54927	sp|O54927|WSB1_MOUSE WD repeat and SOCS box-containing protein 1 OS=Mus musculus OX=10090 GN=Wsb1 PE=1 SV=1	WD repeat and SOCS box-containing protein 1	Wsb1	2.0942	0.580282	0.00543937	1.15513	11.9613	2.32818	0.0483259	0.07164	-5.94168	0	0.764592	0.189749	1.33944	11.9613	3.06765	0.0154187	0.0240932	-4.90036	0	0.18431	-0.390533	0.759153	11.9613	0.739477	0.480768	0.572766	-7.43553	0	O54927	WD repeat and SOCS box-containing protein 1	Wsb1	10.9829	11.9115	11.6447	11.8076	12.2499	12.2224	12.3935	12.48	11.9593
420	O54931	A-kinase anchor protein 2	Akap2	O54931	O54931	sp|O54931|AKAP2_MOUSE A-kinase anchor protein 2 OS=Mus musculus OX=10090 GN=Akap2 PE=1 SV=3	A-kinase anchor protein 2	Akap2	35.882	-0.855831	-0.966579	-0.745083	21.7412	-17.8229	1.01572e-07	2.04048e-06	8.28829	0	-0.675165	-0.785912	-0.564417	21.7412	-14.0605	6.40885e-07	5.73044e-06	6.1522	0	0.180666	0.0699184	0.291414	21.7412	3.76242	0.00553385	0.0154874	-3.16455	0	O54931	A-kinase anchor protein 2	Akap2	22.2202	22.2705	22.264	21.4453	21.3409	21.401	21.5812	21.4984	21.6496
421	O54941	SWI/SNF-related matrix-associated actin-dependent regulator of chromatin subfamily E member 1	Smarce1	O54941	O54941	sp|O54941|SMCE1_MOUSE SWI/SNF-related matrix-associated actin-dependent regulator of chromatin subfamily E member 1 OS=Mus musculus OX=10090 GN=Smarce1 PE=1 SV=1	SWI/SNF-related matrix-associated actin-dependent regulator of chromatin subfamily E member 1	Smarce1	97.184	0.0141231	-0.112708	0.140954	21.3438	0.256822	0.803804	0.838093	-8.23057	0	-0.26064	-0.38747	-0.133809	21.3438	-4.7396	0.00146819	0.00300066	-2.38759	0	-0.274763	-0.401593	-0.147932	21.3438	-4.99642	0.00106028	0.00418829	-1.38891	0	O54941	SWI/SNF-related matrix-associated actin-dependent regulator of chromatin subfamily E member 1	Smarce1	21.4404	21.4247	21.413	21.3725	21.5234	21.4245	21.0694	21.1896	21.2371
422	O54946	DnaJ homolog subfamily B member 6	Dnajb6	O54946;O35723	O54946	sp|O54946|DNJB6_MOUSE DnaJ homolog subfamily B member 6 OS=Mus musculus OX=10090 GN=Dnajb6 PE=1 SV=4	DnaJ homolog subfamily B member 6	Dnajb6	27.172	0.157266	0.0509713	0.26356	19.9004	3.41232	0.00920358	0.0166991	-4.23007	0	0.144883	0.038588	0.251177	19.9004	3.14362	0.013745	0.0216975	-4.7802	0	-0.0123834	-0.118678	0.0939112	19.9004	-0.268691	0.794972	0.844496	-7.69215	0	O54946	DnaJ homolog subfamily B member 6	Dnajb6	19.7728	19.7729	19.8535	19.9703	19.9692	19.9314	19.9906	19.984	19.8592
423	O54950	5-AMP-activated protein kinase subunit gamma-1	Prkag1	O54950;Q8BGM7	O54950	sp|O54950|AAKG1_MOUSE 5-AMP-activated protein kinase subunit gamma-1 OS=Mus musculus OX=10090 GN=Prkag1 PE=1 SV=2	5-AMP-activated protein kinase subunit gamma-1	Prkag1	14.254	-0.0564963	-0.129326	0.0163337	20.7894	-1.7891	0.111424	0.150629	-6.75423	0	0.249307	0.176477	0.322137	20.7894	7.89497	4.82524e-05	0.00015866	1.36393	0	0.305804	0.232974	0.378634	20.7894	9.68408	1.08463e-05	0.000146938	3.60924	0	O54950	5-AMP-activated protein kinase subunit gamma-1	Prkag1	20.7388	20.7274	20.7091	20.6858	20.631	20.689	20.9858	20.9671	20.9703
424	O54962	Barrier-to-autointegration factor	Banf1	O54962	O54962	sp|O54962|BAF_MOUSE Barrier-to-autointegration factor OS=Mus musculus OX=10090 GN=Banf1 PE=1 SV=1	Barrier-to-autointegration factor;Barrier-to-autointegration factor, N-terminally processed	Banf1	12.964	-0.829349	-1.31257	-0.346127	21.333	-3.95837	0.00419386	0.00839058	-3.39317	0	-1.04475	-1.52797	-0.561524	21.333	-4.98643	0.00107361	0.00228595	-2.04712	-1	-0.215397	-0.698619	0.267825	21.333	-1.02806	0.334024	0.427161	-7.17521	0	O54962	Barrier-to-autointegration factor	Banf1	22.2433	22.0616	21.5681	21.3782	21.2168	20.7899	21.1534	20.7658	20.8196
425	O54967	Activated CDC42 kinase 1	Tnk2	O54967	O54967	sp|O54967|ACK1_MOUSE Activated CDC42 kinase 1 OS=Mus musculus OX=10090 GN=Tnk2 PE=1 SV=2	Activated CDC42 kinase 1	Tnk2	7.5851	0.530379	-0.105252	1.16601	19.3597	1.92445	0.0905239	0.124856	-6.55692	0	1.05711	0.421481	1.69274	19.3597	3.83567	0.00498579	0.00883317	-3.70608	1	0.526734	-0.108898	1.16237	19.3597	1.91122	0.0923886	0.15056	-6.04399	0	O54967	Activated CDC42 kinase 1	Tnk2	18.9759	18.3744	19.1414	19.2919	19.7753	19.0156	20.1372	19.4575	20.0683
426	O54984	ATPase Asna1	Asna1	O54984	O54984	sp|O54984|GET3_MOUSE ATPase GET3 OS=Mus musculus OX=10090 GN=Get3 PE=1 SV=2	ATPase Asna1	Asna1	40.954	-0.232179	-0.360424	-0.103935	22.454	-4.17552	0.00310451	0.00644183	-3.0701	0	-0.364719	-0.492964	-0.236474	22.454	-6.5591	0.00017746	0.000479936	-0.074014	0	-0.132539	-0.260784	-0.00429471	22.454	-2.38359	0.0443229	0.08304	-5.32405	0	O54984	ATPase Asna1	Asna1	22.7423	22.6316	22.585	22.5105	22.4116	22.3402	22.2914	22.2962	22.277
427	O54988	STE20-like serine/threonine-protein kinase	Slk	O54988	O54988	sp|O54988|SLK_MOUSE STE20-like serine/threonine-protein kinase OS=Mus musculus OX=10090 GN=Slk PE=1 SV=2	STE20-like serine/threonine-protein kinase	Slk	161.87	-0.014198	-0.0950018	0.0666058	23.4288	-0.405249	0.695924	0.743858	-8.17611	0	0.136158	0.0553544	0.216962	23.4288	3.88631	0.00464105	0.00830012	-3.62941	0	0.150356	0.0695524	0.23116	23.4288	4.29156	0.00265109	0.00858238	-2.37776	0	O54988	STE20-like serine/threonine-protein kinase	Slk	23.3794	23.4152	23.3698	23.3449	23.4194	23.3575	23.5416	23.496	23.5353
428	O54998	Peptidyl-prolyl cis-trans isomerase FKBP7	Fkbp7	O54998	O54998	sp|O54998|FKBP7_MOUSE Peptidyl-prolyl cis-trans isomerase FKBP7 OS=Mus musculus OX=10090 GN=Fkbp7 PE=1 SV=1	Peptidyl-prolyl cis-trans isomerase FKBP7	Fkbp7	15.744	-0.197595	-0.314192	-0.0809986	19.1442	-3.90855	0.00449781	0.00894074	-3.46813	0	-0.417333	-0.53393	-0.300737	19.1442	-8.25509	3.49896e-05	0.000121878	1.7196	0	-0.219738	-0.336335	-0.103141	19.1442	-4.34654	0.00246172	0.00811717	-2.29813	0	O54998	Peptidyl-prolyl cis-trans isomerase FKBP7	Fkbp7	19.2966	19.3259	19.425	19.0906	19.1799	19.1842	18.9586	18.9721	18.8649
429	O55013	Trafficking protein particle complex subunit 3	Trappc3	O55013	O55013	sp|O55013|TPPC3_MOUSE Trafficking protein particle complex subunit 3 OS=Mus musculus OX=10090 GN=Trappc3 PE=1 SV=1	Trafficking protein particle complex subunit 3	Trappc3	15.569	0.169877	0.0407136	0.299041	21.3357	3.03334	0.0162433	0.0274592	-4.82651	0	0.255901	0.126737	0.385064	21.3357	4.56938	0.00183137	0.00363792	-2.6274	0	0.0860236	-0.04314	0.215187	21.3357	1.53604	0.163112	0.238435	-6.57196	0	O55013	Trafficking protein particle complex subunit 3	Trappc3	21.0963	21.2139	21.2712	21.4495	21.3164	21.3252	21.4799	21.4282	21.441
430	O55022	Membrane-associated progesterone receptor component 1	Pgrmc1	O55022	O55022	sp|O55022|PGRC1_MOUSE Membrane-associated progesterone receptor component 1 OS=Mus musculus OX=10090 GN=Pgrmc1 PE=1 SV=4	Membrane-associated progesterone receptor component 1	Pgrmc1	6.6047	-1.07548	-1.26718	-0.883782	20.3588	-12.9392	1.21431e-06	1.16141e-05	5.56	-1	-1.35969	-1.55139	-1.16799	20.3588	-16.3585	1.98263e-07	2.42293e-06	7.44833	-1	-0.284205	-0.475905	-0.0925056	20.3588	-3.41929	0.00910929	0.022973	-3.69231	0	O55022	Membrane-associated progesterone receptor component 1	Pgrmc1	21.2981	21.1498	21.0639	20.1034	19.9992	20.1827	19.9466	19.7654	19.7207
431	O55023	Inositol monophosphatase 1	Impa1	O55023	O55023	sp|O55023|IMPA1_MOUSE Inositol monophosphatase 1 OS=Mus musculus OX=10090 GN=Impa1 PE=1 SV=1	Inositol monophosphatase 1	Impa1	22.764	-0.128023	-0.223591	-0.0324551	22.4075	-3.08959	0.0149145	0.0256038	-4.73745	0	-0.0372107	-0.132779	0.0583574	22.4075	-0.898009	0.395425	0.44736	-7.9645	0	0.0908125	-0.00475567	0.186381	22.4075	2.19158	0.059802	0.105758	-5.62167	0	O55023	Inositol monophosphatase 1	Impa1	22.4028	22.5194	22.4655	22.3828	22.3028	22.3179	22.4422	22.4336	22.4002
432	O55028	[3-methyl-2-oxobutanoate dehydrogenase [lipoamide]] kinase, mitochondrial	Bckdk	O55028	O55028	sp|O55028|BCKD_MOUSE [3-methyl-2-oxobutanoate dehydrogenase [lipoamide]] kinase, mitochondrial OS=Mus musculus OX=10090 GN=Bckdk PE=1 SV=1	[3-methyl-2-oxobutanoate dehydrogenase [lipoamide]] kinase, mitochondrial	Bckdk	8.8715	-0.0474592	-0.466049	0.371131	13.5925	-0.261491	0.800325	0.835655	-8.22922	0	-0.159408	-0.577998	0.259182	13.5925	-0.878308	0.405404	0.457679	-7.98241	0	-0.111949	-0.530538	0.306641	13.5925	-0.616817	0.554514	0.6417	-7.52382	0	O55028	[3-methyl-2-oxobutanoate dehydrogenase [lipoamide]] kinase, mitochondrial	Bckdk	13.9151	13.303	13.7661	13.7929	13.5327	13.5163	13.2708	13.4538	13.7814
433	O55029	Coatomer subunit beta	Copb2	O55029	O55029	sp|O55029|COPB2_MOUSE Coatomer subunit beta OS=Mus musculus OX=10090 GN=Copb2 PE=1 SV=2	Coatomer subunit beta	Copb2	120.15	0.137559	0.0185697	0.256549	23.8446	2.66629	0.0285478	0.0451379	-5.40911	0	0.29386	0.174871	0.41285	23.8446	5.69584	0.000458008	0.00108949	-1.11607	0	0.156301	0.0373118	0.275291	23.8446	3.02956	0.0163369	0.036958	-4.30388	0	O55029	Coatomer subunit beta	Copb2	23.7764	23.6108	23.7151	23.855	23.7788	23.8812	24.0385	23.9817	23.9636
434	O55033	Cytoplasmic protein NCK2	Nck2	O55033	O55033	sp|O55033|NCK2_MOUSE Cytoplasmic protein NCK2 OS=Mus musculus OX=10090 GN=Nck2 PE=1 SV=1	Cytoplasmic protein NCK2	Nck2	2.5857	0.363869	0.228562	0.499177	17.5847	6.20226	0.000259714	0.000754946	-0.367374	0	0.570329	0.435022	0.705636	17.5847	9.72142	1.05405e-05	4.58685e-05	3.04899	0	0.206459	0.0711521	0.341767	17.5847	3.51916	0.0078664	0.0204269	-3.53748	0	O55033	Cytoplasmic protein NCK2	Nck2	17.2689	17.3	17.251	17.5928	17.543	17.7758	17.8636	17.824	17.8434
435	O55047	Serine/threonine-protein kinase tousled-like 2	Tlk2	O55047	O55047	sp|O55047|TLK2_MOUSE Serine/threonine-protein kinase tousled-like 2 OS=Mus musculus OX=10090 GN=Tlk2 PE=1 SV=2	Serine/threonine-protein kinase tousled-like 2	Tlk2	4.8373	0.109389	-0.0305454	0.249323	18.828	1.80291	0.109099	0.147732	-6.73437	0	-0.0500145	-0.189949	0.0899196	18.828	-0.824325	0.433663	0.485193	-8.02979	0	-0.159403	-0.299337	-0.0194691	18.828	-2.62724	0.0303303	0.0609307	-4.94081	0	O55047	Serine/threonine-protein kinase tousled-like 2	Tlk2	18.8389	18.7236	18.8622	18.817	18.9702	18.9656	18.7501	18.8281	18.6965
436	O55055	tRNA (cytosine(38)-C(5))-methyltransferase	Trdmt1	O55055	O55055	sp|O55055|TRDMT_MOUSE tRNA (cytosine(38)-C(5))-methyltransferase OS=Mus musculus OX=10090 GN=Trdmt1 PE=1 SV=2	tRNA (cytosine(38)-C(5))-methyltransferase	Trdmt1	2.5664	0.126475	-0.294335	0.547285	13.8824	0.693177	0.507836	0.568397	-8.00518	0	0.345763	-0.0750471	0.766574	13.8824	1.89504	0.0947205	0.123969	-6.72895	0	0.219288	-0.201522	0.640099	13.8824	1.20186	0.263813	0.351312	-6.98707	0	O55055	tRNA (cytosine(38)-C(5))-methyltransferase	Trdmt1	13.7652	13.9092	13.5006	13.4185	14.139	13.9969	13.9943	14.1535	14.0645
437	O55057	Retinal rod rhodopsin-sensitive cGMP 3,5-cyclic phosphodiesterase subunit delta	Pde6d	O55057	O55057	sp|O55057|PDE6D_MOUSE Retinal rod rhodopsin-sensitive cGMP 3,5-cyclic phosphodiesterase subunit delta OS=Mus musculus OX=10090 GN=Pde6d PE=1 SV=1	Retinal rod rhodopsin-sensitive cGMP 3,5-cyclic phosphodiesterase subunit delta	Pde6d	9.4999	0.0676157	-0.0392659	0.174497	19.9087	1.45905	0.182701	0.233187	-7.20652	0	0.335395	0.228513	0.442276	19.9087	7.23734	8.95336e-05	0.000266872	0.680624	0	0.267779	0.160897	0.37466	19.9087	5.77829	0.000416672	0.00207135	-0.374254	0	O55057	Retinal rod rhodopsin-sensitive cGMP 3,5-cyclic phosphodiesterase subunit delta	Pde6d	19.7836	19.7408	19.7987	19.9027	19.8015	19.8218	20.1861	20.0593	20.0839
438	O55060	Thiopurine S-methyltransferase	Tpmt	O55060	O55060	sp|O55060|TPMT_MOUSE Thiopurine S-methyltransferase OS=Mus musculus OX=10090 GN=Tpmt PE=1 SV=1	Thiopurine S-methyltransferase	Tpmt	5.2427	0.806991	0.709104	0.904879	18.2079	19.0137	6.12242e-08	1.46929e-06	8.84099	0	0.774171	0.676283	0.872058	18.2079	18.2404	8.47486e-08	1.36202e-06	8.38407	0	-0.0328209	-0.130708	0.0650667	18.2079	-0.7733	0.461599	0.555093	-7.40873	0	O55060	Thiopurine S-methyltransferase	Tpmt	17.6128	17.7443	17.6854	18.4737	18.4726	18.5171	18.4347	18.4349	18.4954
439	O55091	Protein IMPACT	Impact	O55091	O55091	sp|O55091|IMPCT_MOUSE Protein IMPACT OS=Mus musculus OX=10090 GN=Impact PE=1 SV=2	Protein IMPACT	Impact	54.22	-0.282366	-0.399228	-0.165504	20.4282	-5.57269	0.000528401	0.00138834	-1.1463	0	-0.424077	-0.540939	-0.307215	20.4282	-8.36945	3.16696e-05	0.00011171	1.82997	0	-0.141711	-0.258573	-0.0248492	20.4282	-2.79677	0.0233335	0.0494489	-4.67243	0	O55091	Protein IMPACT	Impact	20.6202	20.6875	20.6835	20.2933	20.4617	20.3891	20.1857	20.259	20.2743
440	O55098	Serine/threonine-protein kinase 10	Stk10	O55098	O55098	sp|O55098|STK10_MOUSE Serine/threonine-protein kinase 10 OS=Mus musculus OX=10090 GN=Stk10 PE=1 SV=2	Serine/threonine-protein kinase 10	Stk10	37.717	0.8911	0.816988	0.965212	21.4711	27.7308	3.12538e-09	2.15688e-07	12.0414	0	0.920899	0.846787	0.995012	21.4711	28.6582	2.40846e-09	1.30127e-07	12.2515	0	0.0297994	-0.0443128	0.103912	21.4711	0.92735	0.380895	0.476301	-7.27393	0	O55098	Serine/threonine-protein kinase 10	Stk10	20.8808	20.8807	20.8397	21.7795	21.7262	21.7688	21.7768	21.7813	21.8058
441	O55102	Biogenesis of lysosome-related organelles complex 1 subunit 1	Bloc1s1	O55102	O55102	sp|O55102|BL1S1_MOUSE Biogenesis of lysosome-related organelles complex 1 subunit 1 OS=Mus musculus OX=10090 GN=Bloc1s1 PE=1 SV=2	Biogenesis of lysosome-related organelles complex 1 subunit 1	Bloc1s1	6.5496	0.167095	-0.0130987	0.347288	17.6186	2.1387	0.0649373	0.0927044	-6.23445	0	0.373762	0.193568	0.553956	17.6186	4.78389	0.0013871	0.002858	-2.32586	0	0.206667	0.0264736	0.386861	17.6186	2.6452	0.0294968	0.0595417	-4.91242	0	O55102	Biogenesis of lysosome-related organelles complex 1 subunit 1	Bloc1s1	17.5915	17.4177	17.3059	17.5821	17.6147	17.6195	17.7048	17.8183	17.9132
442	O55106	Striatin	Strn	O55106	O55106	sp|O55106|STRN_MOUSE Striatin OS=Mus musculus OX=10090 GN=Strn PE=1 SV=2	Striatin	Strn	20.738	0.364425	0.247982	0.480868	19.7241	7.21808	9.12281e-05	0.000318728	0.784603	0	0.182361	0.0659183	0.298804	19.7241	3.61198	0.00687192	0.0117627	-4.04828	0	-0.182064	-0.298507	-0.0656213	19.7241	-3.6061	0.0069308	0.0183881	-3.40349	0	O55106	Striatin	Strn	19.5544	19.5509	19.5202	19.9474	19.8965	19.8749	19.6171	19.7966	19.7588
443	O55125	Protein NipSnap homolog 1	Nipsnap1	O55125	O55125	sp|O55125|NIPS1_MOUSE Protein NipSnap homolog 1 OS=Mus musculus OX=10090 GN=Nipsnap1 PE=1 SV=1	Protein NipSnap homolog 1	Nipsnap1	4.4173	-0.0996688	-0.313668	0.114331	19.4469	-1.07417	0.314102	0.374572	-7.6616	0	0.305024	0.091024	0.519023	19.4469	3.28735	0.011079	0.0179678	-4.55376	0	0.404692	0.190693	0.618692	19.4469	4.36152	0.0024127	0.00799148	-2.2765	0	O55125	Protein NipSnap homolog 1	Nipsnap1	19.4272	19.5186	19.1896	19.251	19.2573	19.3281	19.7941	19.7129	19.5435
444	O55128	Histone deacetylase complex subunit SAP18	Sap18	O55128	O55128	sp|O55128|SAP18_MOUSE Histone deacetylase complex subunit SAP18 OS=Mus musculus OX=10090 GN=Sap18 PE=1 SV=1	Histone deacetylase complex subunit SAP18	Sap18	11.228	-0.0597566	-0.199489	0.0799756	21.7301	-0.986313	0.352891	0.414373	-7.75142	0	-0.34103	-0.480762	-0.201298	21.7301	-5.62887	0.000494914	0.00116499	-1.201	0	-0.281273	-0.421005	-0.141541	21.7301	-4.64256	0.00166449	0.00599012	-1.87657	0	O55128	Histone deacetylase complex subunit SAP18	Sap18	21.9154	21.862	21.8135	21.8794	21.834	21.6982	21.5081	21.6058	21.4539
445	O55131	Septin-7	2020-09-07	O55131;Q9DA97	O55131	sp|O55131|SEPT7_MOUSE Septin-7 OS=Mus musculus OX=10090 GN=Septin7 PE=1 SV=1	Septin-7	2020-09-07	61.177	0.307885	0.231178	0.384591	24.2114	9.25728	1.51425e-05	7.55322e-05	2.76933	0	0.312098	0.235392	0.388804	24.2114	9.38396	1.36962e-05	5.68284e-05	2.75866	0	0.00421326	-0.0724929	0.0809194	24.2114	0.126682	0.902321	0.929415	-7.7235	0	O55131	Septin-7	2020-09-07	23.9706	24.0399	24.0039	24.301	24.3316	24.3054	24.3413	24.2937	24.3156
446	O55135	Eukaryotic translation initiation factor 6	Eif6	O55135	O55135	sp|O55135|IF6_MOUSE Eukaryotic translation initiation factor 6 OS=Mus musculus OX=10090 GN=Eif6 PE=1 SV=2	Eukaryotic translation initiation factor 6	Eif6	29.353	-0.0630116	-0.201879	0.0758562	22.4477	-1.04651	0.325936	0.386597	-7.69051	0	-0.0364837	-0.175352	0.102384	22.4477	-0.60593	0.561369	0.6079	-8.19464	0	0.026528	-0.11234	0.165396	22.4477	0.440583	0.671187	0.742585	-7.62482	0	O55135	Eukaryotic translation initiation factor 6	Eif6	22.4191	22.5601	22.4633	22.3924	22.4973	22.3637	22.3496	22.4752	22.5082
447	O55137	Acyl-coenzyme A thioesterase 1	Acot1	O55137;Q8BWN8;Q32Q92	O55137	sp|O55137|ACOT1_MOUSE Acyl-coenzyme A thioesterase 1 OS=Mus musculus OX=10090 GN=Acot1 PE=1 SV=1	Acyl-coenzyme A thioesterase 1	Acot1	44.804	-0.505152	-0.621507	-0.388797	21.1751	-10.013	8.45865e-06	4.8267e-05	3.4137	0	-0.16061	-0.276965	-0.0442553	21.1751	-3.18357	0.0129424	0.0206025	-4.71714	0	0.344542	0.228187	0.460896	21.1751	6.8294	0.0001343	0.000885486	0.861042	0	O55137	Acyl-coenzyme A thioesterase 1	Acot1	21.4576	21.4271	21.3062	20.9045	20.9309	20.84	21.1924	21.2335	21.2832
448	O55142	60S ribosomal protein L35a	Rpl35a	O55142	O55142	sp|O55142|RL35A_MOUSE 60S ribosomal protein L35a OS=Mus musculus OX=10090 GN=Rpl35a PE=1 SV=2	60S ribosomal protein L35a	Rpl35a	15.163	0.373925	0.177682	0.570169	24.1283	4.39456	0.00230826	0.00496889	-2.7505	0	0.616711	0.420468	0.812955	24.1283	7.24791	8.86179e-05	0.000264681	0.691977	0	0.242786	0.0465428	0.439029	24.1283	2.85335	0.0213878	0.0461083	-4.58278	0	O55142	60S ribosomal protein L35a	Rpl35a	23.7456	23.8072	23.8413	24.1948	24.1361	24.185	24.5354	24.1977	24.5111
449	O55143	Sarcoplasmic/endoplasmic reticulum calcium ATPase 2	Atp2a2	O55143;Q8R429;Q64518	O55143	sp|O55143|AT2A2_MOUSE Sarcoplasmic/endoplasmic reticulum calcium ATPase 2 OS=Mus musculus OX=10090 GN=Atp2a2 PE=1 SV=2	Sarcoplasmic/endoplasmic reticulum calcium ATPase 2	Atp2a2	185.37	-0.111132	-0.191604	-0.0306607	24.1632	-3.1851	0.0129126	0.0225078	-4.58659	0	-0.0452914	-0.125763	0.0351804	24.1632	-1.29807	0.230465	0.275675	-7.53682	0	0.065841	-0.0146307	0.146313	24.1632	1.88703	0.095895	0.155092	-6.07952	0	O55143	Sarcoplasmic/endoplasmic reticulum calcium ATPase 2	Atp2a2	24.1568	24.2502	24.2389	24.0973	24.1156	24.0996	24.1709	24.1728	24.1664
450	O55201	Transcription elongation factor SPT5	Supt5h	O55201	O55201	sp|O55201|SPT5H_MOUSE Transcription elongation factor SPT5 OS=Mus musculus OX=10090 GN=Supt5h PE=1 SV=1	Transcription elongation factor SPT5	Supt5h	75.518	0.19806	0.0970807	0.299039	22.2277	4.52366	0.00194478	0.0042791	-2.56521	0	0.00346854	-0.0975106	0.104448	22.2277	0.079221	0.938804	0.950143	-8.39295	0	-0.194591	-0.29557	-0.0936121	22.2277	-4.44444	0.00215977	0.00731577	-2.15735	0	O55201	Transcription elongation factor SPT5	Supt5h	22.1811	22.1723	22.1281	22.3449	22.3793	22.3515	22.0775	22.195	22.2195
451	O55222	Integrin-linked protein kinase	Ilk	O55222	O55222	sp|O55222|ILK_MOUSE Integrin-linked protein kinase OS=Mus musculus OX=10090 GN=Ilk PE=1 SV=2	Integrin-linked protein kinase	Ilk	29.984	0.286616	0.188059	0.385173	22.0421	6.70715	0.000152185	0.000480212	0.220572	0	0.28207	0.183513	0.380627	22.0421	6.60077	0.000169907	0.00046314	-0.0260976	0	-0.00454618	-0.103103	0.094011	22.0421	-0.106386	0.917898	0.940584	-7.72616	0	O55222	Integrin-linked protein kinase	Ilk	21.8011	21.8688	21.8878	22.0721	22.164	22.1815	22.1344	22.106	22.1636
452	O55229	Choline/ethanolamine kinase	Chkb	O55229	O55229	sp|O55229|CHKB_MOUSE Choline/ethanolamine kinase OS=Mus musculus OX=10090 GN=Chkb PE=1 SV=3	Choline/ethanolamine kinase	Chkb	2.4381	0.00780267	-0.0913888	0.106994	17.8334	0.181424	0.860551	0.888262	-8.24903	0	0.280749	0.181558	0.379941	17.8334	6.52785	0.00018337	0.000492738	-0.110098	0	0.272947	0.173755	0.372138	17.8334	6.34642	0.000222272	0.00128966	0.310872	0	O55229	Choline/ethanolamine kinase	Chkb	17.7243	17.735	17.7523	17.7453	17.8085	17.6812	18.0705	17.9782	18.0052
453	O55234	Proteasome subunit beta type-5	Psmb5	O55234	O55234	sp|O55234|PSB5_MOUSE Proteasome subunit beta type-5 OS=Mus musculus OX=10090 GN=Psmb5 PE=1 SV=3	Proteasome subunit beta type-5	Psmb5	89.009	0.0121411	-0.101442	0.125724	22.9155	0.24653	0.811485	0.844335	-8.23346	0	0.0504471	-0.063136	0.16403	22.9155	1.02435	0.335669	0.386692	-7.84214	0	0.0383061	-0.0752771	0.151889	22.9155	0.77782	0.459077	0.552739	-7.40506	0	O55234	Proteasome subunit beta type-5	Psmb5	22.8927	22.8237	22.9677	22.9751	22.8864	22.859	22.9096	22.9513	22.9745
454	O55236	mRNA-capping enzyme	Rngtt	O55236	O55236	sp|O55236|MCE1_MOUSE mRNA-capping enzyme OS=Mus musculus OX=10090 GN=Rngtt PE=1 SV=1	mRNA-capping enzyme;Polynucleotide 5-triphosphatase;mRNA guanylyltransferase	Rngtt	9.5418	0.166945	0.0515343	0.282355	18.7309	3.33621	0.0103017	0.0184269	-4.34905	0	-0.0322449	-0.147655	0.0831654	18.7309	-0.64438	0.537378	0.58516	-8.16887	0	-0.19919	-0.3146	-0.0837792	18.7309	-3.98059	0.00406545	0.0120383	-2.83584	0	O55236	mRNA-capping enzyme	Rngtt	18.7425	18.6457	18.67	18.9092	18.8299	18.8199	18.7282	18.6532	18.58
455	O55242	Sigma non-opioid intracellular receptor 1	Sigmar1	O55242	O55242	sp|O55242|SGMR1_MOUSE Sigma non-opioid intracellular receptor 1 OS=Mus musculus OX=10090 GN=Sigmar1 PE=1 SV=1	Sigma non-opioid intracellular receptor 1	Sigmar1	9.365	0.254097	0.0325559	0.475638	19.7467	2.64527	0.0294932	0.0464199	-5.44242	0	-0.329591	-0.551132	-0.10805	19.7467	-3.43121	0.00895066	0.0148528	-4.32861	0	-0.583688	-0.805229	-0.362147	19.7467	-6.07648	0.000298111	0.00160025	-0.00937793	0	O55242	Sigma non-opioid intracellular receptor 1	Sigmar1	19.7093	19.7624	19.8438	20.0588	20.0262	19.9928	19.198	19.5821	19.5466
456	O70126	Aurora kinase B	Aurkb	O70126	O70126	sp|O70126|AURKB_MOUSE Aurora kinase B OS=Mus musculus OX=10090 GN=Aurkb PE=1 SV=2	Aurora kinase B	Aurkb	27.538	0.338434	0.267095	0.409773	20.6187	10.9414	4.34866e-06	2.91936e-05	4.14988	0	0.417366	0.346027	0.488704	20.6187	13.4933	8.80073e-07	7.07746e-06	5.80119	0	0.0789317	0.00759303	0.15027	20.6187	2.55183	0.0341009	0.0670136	-5.05986	0	O70126	Aurora kinase B	Aurkb	20.3897	20.3692	20.3413	20.7029	20.6891	20.7235	20.7694	20.7818	20.8011
457	O70133	ATP-dependent RNA helicase A	Dhx9	O70133	O70133	sp|O70133|DHX9_MOUSE ATP-dependent RNA helicase A OS=Mus musculus OX=10090 GN=Dhx9 PE=1 SV=2	ATP-dependent RNA helicase A	Dhx9	135.74	-0.333131	-0.408196	-0.258066	24.0536	-10.2354	7.17793e-06	4.28339e-05	3.59538	0	-0.480937	-0.556002	-0.405872	24.0536	-14.7767	4.36578e-07	4.32595e-06	6.57674	0	-0.147806	-0.222871	-0.0727414	24.0536	-4.54132	0.00190008	0.00663051	-2.01935	0	O70133	ATP-dependent RNA helicase A	Dhx9	24.3295	24.3329	24.3126	23.9958	23.9923	23.9875	23.8051	23.8856	23.8416
458	O70139	cAMP-dependent protein kinase inhibitor gamma	Pkig	O70139	O70139	sp|O70139|IPKG_MOUSE cAMP-dependent protein kinase inhibitor gamma OS=Mus musculus OX=10090 GN=Pkig PE=1 SV=1	cAMP-dependent protein kinase inhibitor gamma	Pkig	8.0459	-0.230205	-0.612627	0.152216	13.2773	-1.38835	0.202497	0.255396	-7.29678	0	-0.0487664	-0.431188	0.333655	13.2773	-0.294106	0.77617	0.804845	-8.3481	0	0.181439	-0.200983	0.563861	13.2773	1.09424	0.305724	0.39694	-7.10611	0	O70139	cAMP-dependent protein kinase inhibitor gamma	Pkig	12.9796	13.7097	13.4215	13.049	13.2315	13.1398	13.1861	13.4433	13.3352
459	O70152	Dolichol-phosphate mannosyltransferase subunit 1	Dpm1	O70152	O70152	sp|O70152|DPM1_MOUSE Dolichol-phosphate mannosyltransferase subunit 1 OS=Mus musculus OX=10090 GN=Dpm1 PE=1 SV=1	Dolichol-phosphate mannosyltransferase subunit 1	Dpm1	24.474	-0.132555	-0.229408	-0.0357014	20.6282	-3.1565	0.0134806	0.0233611	-4.63171	0	-0.273689	-0.370542	-0.176836	20.6282	-6.51731	0.000185411	0.000496632	-0.122293	0	-0.141134	-0.237987	-0.0442809	20.6282	-3.36081	0.00993241	0.0245941	-3.7834	0	O70152	Dolichol-phosphate mannosyltransferase subunit 1	Dpm1	20.8158	20.7212	20.7539	20.6506	20.581	20.6617	20.4442	20.4991	20.5265
460	O70157	DNA topoisomerase 3-alpha	Top3a	O70157	O70157	sp|O70157|TOP3A_MOUSE DNA topoisomerase 3-alpha OS=Mus musculus OX=10090 GN=Top3a PE=2 SV=1	DNA topoisomerase 3-alpha	Top3a	2.6602	0.0208565	-0.335451	0.377164	13.3628	0.135002	0.895948	0.918174	-8.25727	0	0.38352	0.0272121	0.739828	13.3628	2.48249	0.0379883	0.0546471	-5.8282	0	0.362664	0.00635561	0.718971	13.3628	2.34749	0.046891	0.0866066	-5.38038	0	O70157	DNA topoisomerase 3-alpha	Top3a	13.2676	13.3347	13.0819	13.4543	13.0451	13.2473	13.8522	13.3014	13.6812
461	O70161	Phosphatidylinositol 4-phosphate 5-kinase type-1 gamma	Pip5k1c	O70161	O70161	sp|O70161|PI51C_MOUSE Phosphatidylinositol 4-phosphate 5-kinase type-1 gamma OS=Mus musculus OX=10090 GN=Pip5k1c PE=1 SV=2	Phosphatidylinositol 4-phosphate 5-kinase type-1 gamma	Pip5k1c	6.8072	0.413295	0.131842	0.694748	15.2199	3.38673	0.00955829	0.0172626	-4.27002	0	0.051243	-0.23021	0.332696	15.2199	0.419909	0.685612	0.723475	-8.29841	0	-0.362052	-0.643505	-0.0805993	15.2199	-2.96682	0.0179755	0.0399865	-4.40309	0	O70161	Phosphatidylinositol 4-phosphate 5-kinase type-1 gamma	Pip5k1c	14.8953	15.3188	14.9811	15.6416	15.4025	15.3911	15.2369	14.9958	15.1163
462	O70172	Phosphatidylinositol 5-phosphate 4-kinase type-2 alpha	Pip4k2a	O70172	O70172	sp|O70172|PI42A_MOUSE Phosphatidylinositol 5-phosphate 4-kinase type-2 alpha OS=Mus musculus OX=10090 GN=Pip4k2a PE=1 SV=1	Phosphatidylinositol 5-phosphate 4-kinase type-2 alpha	Pip4k2a	3.5172	1.235	0.974409	1.49559	15.0218	10.9304	4.382e-06	2.93434e-05	4.14143	1	1.03424	0.773649	1.29483	15.0218	9.15353	1.64544e-05	6.5661e-05	2.5553	1	-0.200761	-0.461351	0.0598292	15.0218	-1.77683	0.11353	0.177971	-6.23903	0	O70172	Phosphatidylinositol 5-phosphate 4-kinase type-2 alpha	Pip4k2a	14.0827	14.2613	14.4521	15.5103	15.3943	15.5966	15.4514	15.325	15.1225
463	O70194	Eukaryotic translation initiation factor 3 subunit D	Eif3d	O70194	O70194	sp|O70194|EIF3D_MOUSE Eukaryotic translation initiation factor 3 subunit D OS=Mus musculus OX=10090 GN=Eif3d PE=1 SV=2	Eukaryotic translation initiation factor 3 subunit D	Eif3d	96.008	0.20853	0.107161	0.309898	23.4298	4.74448	0.00145902	0.00334189	-2.25367	0	0.333704	0.232335	0.435073	23.4298	7.59245	6.37905e-05	0.000202487	1.05521	0	0.125174	0.0238053	0.226543	23.4298	2.84797	0.0215652	0.0463714	-4.59129	0	O70194	Eukaryotic translation initiation factor 3 subunit D	Eif3d	23.2798	23.2159	23.2514	23.4707	23.4816	23.4204	23.5349	23.6631	23.5503
464	O70201	Baculoviral IAP repeat-containing protein 5	Birc5	O70201	O70201	sp|O70201|BIRC5_MOUSE Baculoviral IAP repeat-containing protein 5 OS=Mus musculus OX=10090 GN=Birc5 PE=1 SV=1	Baculoviral IAP repeat-containing protein 5	Birc5	4.5785	0.290704	0.0318147	0.549592	17.7084	2.58978	0.0321471	0.0500996	-5.53032	0	0.213299	-0.0455895	0.472188	17.7084	1.90021	0.0939692	0.123151	-6.72134	0	-0.0774042	-0.336293	0.181485	17.7084	-0.689567	0.509986	0.600455	-7.47317	0	O70201	Baculoviral IAP repeat-containing protein 5	Birc5	17.4176	17.8196	17.384	17.7479	17.9449	17.8004	17.7833	17.7726	17.7052
465	O70230	Zinc finger protein 143	Znf143	O70230	O70230	sp|O70230|ZN143_MOUSE Zinc finger protein 143 OS=Mus musculus OX=10090 GN=Znf143 PE=1 SV=2	Zinc finger protein 143	Znf143	2.1551	0.947014	0.731576	1.16245	16.5756	10.1382	7.70907e-06	4.52667e-05	3.51639	0	-0.286514	-0.501952	-0.0710761	16.5756	-3.06725	0.0154281	0.0241015	-4.901	0	-1.23353	-1.44897	-1.01809	16.5756	-13.2054	1.03867e-06	3.31133e-05	6.14935	-1	O70230	Zinc finger protein 143	Znf143	16.5606	16.1636	16.3421	17.3448	17.2792	17.2834	15.9786	16.1406	16.0875
466	O70251	Elongation factor 1-beta	Eef1b	O70251	O70251	sp|O70251|EF1B_MOUSE Elongation factor 1-beta OS=Mus musculus OX=10090 GN=Eef1b PE=1 SV=5	Elongation factor 1-beta	Eef1b	60.441	0.213156	0.106818	0.319495	25.4606	4.62309	0.0017072	0.00381761	-2.42408	0	0.253081	0.146742	0.359419	25.4606	5.48901	0.00058298	0.00134266	-1.38033	0	0.0399246	-0.0664141	0.146263	25.4606	0.865914	0.411773	0.507343	-7.33012	0	O70251	Elongation factor 1-beta	Eef1b	25.2497	25.3394	25.3265	25.5445	25.4652	25.5455	25.5608	25.6177	25.4964
467	O70252	Heme oxygenase 2	Hmox2	O70252	O70252	sp|O70252|HMOX2_MOUSE Heme oxygenase 2 OS=Mus musculus OX=10090 GN=Hmox2 PE=1 SV=1	Heme oxygenase 2	Hmox2	55.484	-0.0643785	-0.147285	0.0185279	21.4514	-1.79093	0.111114	0.150287	-6.75161	0	0.614328	0.531422	0.697234	21.4514	17.0898	1.40999e-07	1.90144e-06	7.82397	0	0.678707	0.5958	0.761613	21.4514	18.8808	6.46848e-08	6.77573e-06	9.08112	0	O70252	Heme oxygenase 2	Hmox2	21.3055	21.2827	21.216	21.1933	21.2113	21.2064	21.8801	21.9136	21.8535
468	O70274	Protein tyrosine phosphatase type IVA 2	Ptp4a2	O70274;Q63739	O70274;Q63739	sp|O70274|TP4A2_MOUSE Protein tyrosine phosphatase type IVA 2 OS=Mus musculus OX=10090 GN=Ptp4a2 PE=1 SV=1;sp|Q63739|TP4A1_MOUSE Protein tyrosine phosphatase type IVA 1 OS=Mus musculus OX=10090 GN=Ptp4a1 PE=1 SV=1	Protein tyrosine phosphatase type IVA 2;Protein tyrosine phosphatase type IVA 1	Ptp4a2;Ptp4a1	5.2877	0.639594	0.519198	0.759991	20.1441	12.2523	1.84287e-06	1.56218e-05	5.09921	0	0.576291	0.455895	0.696687	20.1441	11.0396	4.06511e-06	2.16781e-05	4.10548	0	-0.0633033	-0.183699	0.0570929	20.1441	-1.21266	0.259881	0.347257	-6.97469	0	O70274	Protein tyrosine phosphatase type IVA 2	Ptp4a2	19.7594	19.7084	19.7486	20.4534	20.3729	20.3088	20.2835	20.4018	20.26
469	O70279	Protein DGCR14	Dgcr14	O70279	O70279	sp|O70279|ESS2_MOUSE Splicing factor ESS-2 homolog OS=Mus musculus OX=10090 GN=Ess2 PE=1 SV=2	Protein DGCR14	Dgcr14	11.193	-0.290148	-0.419353	-0.160942	18.1823	-5.1792	0.000845894	0.00208313	-1.66043	0	-0.0333935	-0.162599	0.0958123	18.1823	-0.596081	0.567614	0.613755	-8.20101	0	0.256754	0.127548	0.38596	18.1823	4.58312	0.0017987	0.00637825	-1.96023	0	O70279	Protein DGCR14	Dgcr14	18.3718	18.293	18.2055	18.0097	18.0052	17.985	18.3481	18.1817	18.2403
470	O70293	G protein-coupled receptor kinase 6	Grk6	O70293	O70293	sp|O70293|GRK6_MOUSE G protein-coupled receptor kinase 6 OS=Mus musculus OX=10090 GN=Grk6 PE=1 SV=1	G protein-coupled receptor kinase 6	Grk6	3.9355	0.526928	0.297141	0.756716	18.2598	5.28873	0.000740463	0.0018594	-1.51515	0	0.215384	-0.0144035	0.445171	18.2598	2.16179	0.0626441	0.0855418	-6.32769	0	-0.311545	-0.541332	-0.0817575	18.2598	-3.12694	0.0140954	0.03289	-4.15019	0	O70293	G protein-coupled receptor kinase 6	Grk6	18.0805	18.0454	17.9111	18.4223	18.4549	18.7407	18.2014	18.1155	18.3663
471	O70305	Ataxin-2	Atxn2	O70305	O70305	sp|O70305|ATX2_MOUSE Ataxin-2 OS=Mus musculus OX=10090 GN=Atxn2 PE=1 SV=1	Ataxin-2	Atxn2	61.18	-0.157824	-0.257795	-0.0578527	21.4978	-3.64103	0.0065889	0.0124318	-3.87565	0	-0.28193	-0.381901	-0.181959	21.4978	-6.50419	0.000187988	0.000502614	-0.137491	0	-0.124106	-0.224077	-0.0241355	21.4978	-2.86316	0.0210677	0.0455186	-4.56723	0	O70305	Ataxin-2	Atxn2	21.6235	21.7252	21.5845	21.5005	21.4449	21.5143	21.3657	21.3677	21.354
472	O70310	Glycylpeptide N-tetradecanoyltransferase 1	Nmt1	O70310	O70310	sp|O70310|NMT1_MOUSE Glycylpeptide N-tetradecanoyltransferase 1 OS=Mus musculus OX=10090 GN=Nmt1 PE=1 SV=1	Glycylpeptide N-tetradecanoyltransferase 1	Nmt1	38.512	0.370128	0.255928	0.484328	23.0997	7.47501	7.12598e-05	0.000259472	1.0572	0	0.842939	0.72874	0.957139	23.0997	17.0238	1.45322e-07	1.92864e-06	7.79071	0	0.472812	0.358612	0.587011	23.0997	9.54879	1.20397e-05	0.000158461	3.49548	0	O70310	Glycylpeptide N-tetradecanoyltransferase 1	Nmt1	22.7653	22.6688	22.6519	23.1343	23.031	23.0311	23.59	23.5407	23.484
473	O70311	Glycylpeptide N-tetradecanoyltransferase 2	Nmt2	O70311	O70311	sp|O70311|NMT2_MOUSE Glycylpeptide N-tetradecanoyltransferase 2 OS=Mus musculus OX=10090 GN=Nmt2 PE=1 SV=1	Glycylpeptide N-tetradecanoyltransferase 2	Nmt2	63.661	0.151137	0.0494955	0.252779	23.0362	3.42945	0.0089738	0.0163226	-4.20334	0	-0.0797001	-0.181342	0.0219416	23.0362	-1.80848	0.108175	0.139279	-6.85505	0	-0.230837	-0.332479	-0.129196	23.0362	-5.23793	0.000787456	0.003366	-1.06634	0	O70311	Glycylpeptide N-tetradecanoyltransferase 2	Nmt2	22.9512	23.0602	23.0259	23.1571	23.173	23.1605	22.9233	22.8757	22.9992
474	O70318	Band 4.1-like protein 2	Epb41l2	O70318	O70318	sp|O70318|E41L2_MOUSE Band 4.1-like protein 2 OS=Mus musculus OX=10090 GN=Epb41l2 PE=1 SV=2	Band 4.1-like protein 2	Epb41l2	243.42	0.424734	0.337801	0.511666	24.099	11.2683	3.48151e-06	2.44874e-05	4.3959	0	0.741628	0.654696	0.828561	24.099	19.6757	4.68127e-08	8.97397e-07	9.03543	0	0.316895	0.229962	0.403827	24.099	8.40733	3.06486e-05	0.000299143	2.47576	0	O70318	Band 4.1-like protein 2	Epb41l2	23.6536	23.7384	23.7388	24.1084	24.1774	24.1192	24.4614	24.4557	24.4386
475	O70325	Phospholipid hydroperoxide glutathione peroxidase, mitochondrial	Gpx4	O70325	O70325	sp|O70325|GPX4_MOUSE Phospholipid hydroperoxide glutathione peroxidase OS=Mus musculus OX=10090 GN=Gpx4 PE=1 SV=4	Phospholipid hydroperoxide glutathione peroxidase, mitochondrial	Gpx4	6.8758	0.417553	0.276759	0.558347	18.9111	6.83996	0.000132868	0.000431324	0.370089	0	0.725192	0.584398	0.865986	18.9111	11.8794	2.33211e-06	1.43548e-05	4.72155	0	0.307639	0.166846	0.448433	18.9111	5.03946	0.00100493	0.00404314	-1.33082	0	O70325	Phospholipid hydroperoxide glutathione peroxidase, mitochondrial	Gpx4	18.5152	18.6247	18.4506	18.9885	18.9514	18.9032	19.3416	19.1613	19.2632
476	O70338	Ribonuclease H1	Rnaseh1	O70338	O70338	sp|O70338|RNH1_MOUSE Ribonuclease H1 OS=Mus musculus OX=10090 GN=Rnaseh1 PE=2 SV=1	Ribonuclease H1	Rnaseh1	3.429	-0.519118	-0.695709	-0.342527	17.1045	-6.7799	0.000141246	0.000452512	0.302724	0	-0.252534	-0.429124	-0.0759427	17.1045	-3.2982	0.0109013	0.0176991	-4.53673	0	0.266584	0.0899932	0.443175	17.1045	3.4817	0.00831009	0.0213709	-3.59545	0	O70338	Ribonuclease H1	Rnaseh1	17.3222	17.4133	17.3496	16.9569	16.7395	16.8314	16.9877	17.2434	17.0965
477	O70378	ER membrane protein complex subunit 8	Emc8	O70378	O70378	sp|O70378|EMC8_MOUSE ER membrane protein complex subunit 8 OS=Mus musculus OX=10090 GN=Emc8 PE=1 SV=1	ER membrane protein complex subunit 8	Emc8	30.229	-0.0795626	-0.171836	0.0127108	21.3852	-1.98865	0.0819753	0.114241	-6.46146	0	-0.22418	-0.316453	-0.131907	21.3852	-5.60332	0.000509842	0.00119457	-1.23355	0	-0.144617	-0.236891	-0.0523439	21.3852	-3.61468	0.00684511	0.0182184	-3.3903	0	O70378	ER membrane protein complex subunit 8	Emc8	21.559	21.4639	21.4365	21.4032	21.4144	21.403	21.2342	21.2918	21.2608
478	O70400	PDZ and LIM domain protein 1	Pdlim1	O70400	O70400	sp|O70400|PDLI1_MOUSE PDZ and LIM domain protein 1 OS=Mus musculus OX=10090 GN=Pdlim1 PE=1 SV=4	PDZ and LIM domain protein 1	Pdlim1	89.89	0.966766	0.815592	1.11794	23.3868	14.7492	4.42933e-07	5.71042e-06	6.67204	0	0.525371	0.374196	0.676546	23.3868	8.01516	4.32889e-05	0.00014527	1.48402	0	-0.441395	-0.59257	-0.290221	23.3868	-6.73401	0.00014804	0.000948999	0.754635	0	O70400	PDZ and LIM domain protein 1	Pdlim1	22.8519	22.979	22.8374	23.7427	23.8774	23.9485	23.3417	23.4391	23.4637
479	O70401	Tetraspanin-6	Tspan6	O70401	O70401	sp|O70401|TSN6_MOUSE Tetraspanin-6 OS=Mus musculus OX=10090 GN=Tspan6 PE=1 SV=1	Tetraspanin-6	Tspan6	3.9171	-0.157686	-0.375442	0.0600711	16.3593	-1.67011	0.133478	0.177065	-6.92254	0	0.0793139	-0.138443	0.297071	16.3593	0.840046	0.425295	0.477378	-8.01625	0	0.236999	0.0192427	0.454756	16.3593	2.51016	0.036386	0.0705463	-5.12551	0	O70401	Tetraspanin-6	Tspan6	16.4181	16.4556	16.2827	16.2631	16.2489	16.1714	16.2395	16.5686	16.5863
480	O70404	Vesicle-associated membrane protein 8	Vamp8	O70404	O70404	sp|O70404|VAMP8_MOUSE Vesicle-associated membrane protein 8 OS=Mus musculus OX=10090 GN=Vamp8 PE=1 SV=1	Vesicle-associated membrane protein 8	Vamp8	37.863	0.106148	-0.0254612	0.237758	18.7462	1.86017	0.0999373	0.136333	-6.65135	0	0.257329	0.125719	0.388939	18.7462	4.50948	0.00198149	0.00388614	-2.71275	0	0.151181	0.0195708	0.28279	18.7462	2.64931	0.0293089	0.0592644	-4.9059	0	O70404	Vesicle-associated membrane protein 8	Vamp8	18.6767	18.6585	18.54	18.6491	18.797	18.7476	18.8626	18.9511	18.8335
481	O70422	General transcription factor IIH subunit 4	Gtf2h4	O70422	O70422	sp|O70422|TF2H4_MOUSE General transcription factor IIH subunit 4 OS=Mus musculus OX=10090 GN=Gtf2h4 PE=1 SV=1	General transcription factor IIH subunit 4	Gtf2h4	7.5294	-0.15257	-0.26942	-0.03572	18.4914	-3.01138	0.0167949	0.0283264	-4.8613	0	-0.212327	-0.329177	-0.0954771	18.4914	-4.19085	0.00304006	0.00569562	-3.17504	0	-0.0597571	-0.176607	0.0570928	18.4914	-1.17947	0.272124	0.360334	-7.01249	0	O70422	General transcription factor IIH subunit 4	Gtf2h4	18.638	18.6558	18.5452	18.3751	18.4848	18.5215	18.4416	18.3658	18.3947
482	O70433	Four and a half LIM domains protein 2	Fhl2	O70433	O70433	sp|O70433|FHL2_MOUSE Four and a half LIM domains protein 2 OS=Mus musculus OX=10090 GN=Fhl2 PE=1 SV=1	Four and a half LIM domains protein 2	Fhl2	17.823	0.00653725	-0.34586	0.358934	19.7299	0.0427847	0.966923	0.9749	-8.26647	0	-0.396485	-0.748883	-0.0440881	19.7299	-2.5949	0.0318924	0.0466768	-5.65063	0	-0.403023	-0.75542	-0.0506254	19.7299	-2.63768	0.0298426	0.0601156	-4.92429	0	O70433	Four and a half LIM domains protein 2	Fhl2	19.7748	19.9291	19.8758	19.4628	20.0914	20.0451	19.5479	19.3871	19.4552
483	O70435	Proteasome subunit alpha type-3	Psma3	O70435	O70435	sp|O70435|PSA3_MOUSE Proteasome subunit alpha type-3 OS=Mus musculus OX=10090 GN=Psma3 PE=1 SV=3	Proteasome subunit alpha type-3	Psma3	47.307	-0.150475	-0.23267	-0.0682795	23.6491	-4.22224	0.00291261	0.00610192	-3.00139	0	-0.0501387	-0.132334	0.0320565	23.6491	-1.40687	0.197139	0.239424	-7.40222	0	0.100336	0.0181408	0.182531	23.6491	2.81537	0.0226743	0.0483086	-4.64295	0	O70435	Proteasome subunit alpha type-3	Psma3	23.669	23.7622	23.7167	23.5876	23.5489	23.5599	23.6626	23.6886	23.6462
484	O70439	Syntaxin-7	Stx7	O70439	O70439	sp|O70439|STX7_MOUSE Syntaxin-7 OS=Mus musculus OX=10090 GN=Stx7 PE=1 SV=3	Syntaxin-7	Stx7	60.446	0.180567	0.0740063	0.287127	18.6952	3.90811	0.00450057	0.0089432	-3.46878	0	-0.0809874	-0.187548	0.0255731	18.6952	-1.75286	0.117752	0.150192	-6.93477	0	-0.261554	-0.368115	-0.154994	18.6952	-5.66097	0.000476831	0.00228915	-0.521078	0	O70439	Syntaxin-7	Stx7	18.6669	18.6832	18.6359	18.7916	18.8104	18.9257	18.6359	18.5636	18.5435
485	O70456	14-3-3 protein sigma	Sfn	O70456	O70456	sp|O70456|1433S_MOUSE 14-3-3 protein sigma OS=Mus musculus OX=10090 GN=Sfn PE=1 SV=2	14-3-3 protein sigma	Sfn	1.9386	0.117515	-0.0051595	0.240189	22.422	2.20935	0.0581684	0.08423	-6.12596	0	0.341329	0.218655	0.464003	22.422	6.41719	0.000206106	0.000544506	-0.238809	0	0.223814	0.10114	0.346489	22.422	4.20784	0.00297032	0.00941833	-2.49982	0	O70456	14-3-3 protein sigma	Sfn	22.3417	22.2159	22.2495	22.474	22.2946	22.391	22.6142	22.6161	22.6008
486	O70458	Oncostatin-M-specific receptor subunit beta	Osmr	O70458	O70458	sp|O70458|OSMR_MOUSE Oncostatin-M-specific receptor subunit beta OS=Mus musculus OX=10090 GN=Osmr PE=1 SV=1	Oncostatin-M-specific receptor subunit beta	Osmr	1.0087	6.81535	-2.51229	16.143	4.54701	1.76843	0.125161	0.167242	-6.79763	0	6.82568	-2.50195	16.1533	4.54701	1.77111	0.124689	0.158082	-6.92267	0	0.0103329	-9.3173	9.33797	4.54701	0.00268116	0.997944	0.998966	-7.7325	0	O70458	Oncostatin-M-specific receptor subunit beta	Osmr	0	0	0	10.5673	9.87872	0	10.566	9.91109	0
487	O70475	UDP-glucose 6-dehydrogenase	Ugdh	O70475	O70475	sp|O70475|UGDH_MOUSE UDP-glucose 6-dehydrogenase OS=Mus musculus OX=10090 GN=Ugdh PE=1 SV=1	UDP-glucose 6-dehydrogenase	Ugdh	132.44	0.465582	0.39094	0.540223	24.9391	14.3861	5.37079e-07	6.53632e-06	6.45979	0	0.903797	0.829156	0.978439	24.9391	27.9265	2.95607e-09	1.42134e-07	12.0323	0	0.438215	0.363574	0.512857	24.9391	13.5405	8.56753e-07	2.92849e-05	6.35592	0	O70475	UDP-glucose 6-dehydrogenase	Ugdh	24.4819	24.5131	24.4531	24.9667	24.92	24.9581	25.3822	25.4011	25.3762
488	O70479	BTB/POZ domain-containing adapter for CUL3-mediated RhoA degradation protein 2	Tnfaip1	O70479	O70479	sp|O70479|BACD2_MOUSE BTB/POZ domain-containing adapter for CUL3-mediated RhoA degradation protein 2 OS=Mus musculus OX=10090 GN=Tnfaip1 PE=2 SV=1	BTB/POZ domain-containing adapter for CUL3-mediated RhoA degradation protein 2	Tnfaip1	37.803	3.95237	-3.68657	11.5913	5.36534	1.25226	0.255061	0.312683	-7.45672	0	12.1436	4.5047	19.7826	5.36534	3.84757	0.00776183	0.0130386	-3.99132	1	8.19127	0.552334	15.8302	5.36534	2.59531	0.0392369	0.0750697	-5.0868	0	O70479	BTB/POZ domain-containing adapter for CUL3-mediated RhoA degradation protein 2	Tnfaip1	0	0	0	0	11.8571	0	12.2785	11.8039	12.3485
489	O70480	Vesicle-associated membrane protein 4	Vamp4	O70480	O70480	sp|O70480|VAMP4_MOUSE Vesicle-associated membrane protein 4 OS=Mus musculus OX=10090 GN=Vamp4 PE=1 SV=1	Vesicle-associated membrane protein 4	Vamp4	5.0091	0.188729	-1.27915	1.65661	13.7235	0.301415	0.77149	0.809292	-8.21621	0	-0.665731	-2.13361	0.802147	13.7235	-1.06322	0.321528	0.372155	-7.79935	0	-0.854461	-2.32234	0.613417	13.7235	-1.36464	0.212875	0.295626	-6.79157	0	O70480	Vesicle-associated membrane protein 4	Vamp4	13.6173	14.0739	13.9561	13.8603	14.318	14.0352	14.2085	13.861	11.5807
490	O70481	E3 ubiquitin-protein ligase UBR1	Ubr1	O70481	O70481	sp|O70481|UBR1_MOUSE E3 ubiquitin-protein ligase UBR1 OS=Mus musculus OX=10090 GN=Ubr1 PE=1 SV=2	E3 ubiquitin-protein ligase UBR1	Ubr1	12.433	0.361657	0.175872	0.547442	18.2611	4.48965	0.00203409	0.00445056	-2.6138	0	0.360538	0.174754	0.546323	18.2611	4.47576	0.00207183	0.00404169	-2.76101	0	-0.00111886	-0.186903	0.184666	18.2611	-0.0138897	0.989258	0.992134	-7.7324	0	O70481	E3 ubiquitin-protein ligase UBR1	Ubr1	18.0345	18.1136	17.913	18.2772	18.3657	18.5031	18.3264	18.3137	18.5026
491	O70492	Sorting nexin-3	Snx3	O70492	O70492	sp|O70492|SNX3_MOUSE Sorting nexin-3 OS=Mus musculus OX=10090 GN=Snx3 PE=1 SV=3	Sorting nexin-3	Snx3	20.268	-0.167486	-0.29498	-0.0399924	22.9223	-3.02981	0.0163306	0.0275988	-4.8321	0	-0.143545	-0.271039	-0.0160512	22.9223	-2.59672	0.0318024	0.0465567	-5.64775	0	0.0239412	-0.103553	0.151435	22.9223	0.433093	0.676397	0.746518	-7.62841	0	O70492	Sorting nexin-3	Snx3	23.0146	23.0655	22.9977	22.9287	22.7371	22.9096	22.8593	22.8632	22.9246
492	O70493	Sorting nexin-12	Snx12	O70493	O70493	sp|O70493|SNX12_MOUSE Sorting nexin-12 OS=Mus musculus OX=10090 GN=Snx12 PE=1 SV=1	Sorting nexin-12	Snx12	13.33	0.228742	0.139463	0.318021	21.5117	5.9091	0.000359249	0.000996855	-0.723547	0	0.262278	0.172998	0.351557	21.5117	6.77542	0.000141893	0.000395038	0.172497	0	0.0335353	-0.0557439	0.122815	21.5117	0.866319	0.411564	0.507192	-7.32976	0	O70493	Sorting nexin-12	Snx12	21.3672	21.3294	21.3474	21.5975	21.5527	21.58	21.5841	21.6782	21.5685
493	O70494	Transcription factor Sp3	Sp3	O70494	O70494	sp|O70494|SP3_MOUSE Transcription factor Sp3 OS=Mus musculus OX=10090 GN=Sp3 PE=1 SV=2	Transcription factor Sp3	Sp3	7.6731	0.050759	-0.10192	0.203438	18.9004	0.766761	0.465265	0.52739	-7.94857	0	-0.599223	-0.751902	-0.446545	18.9004	-9.05182	1.78646e-05	6.99091e-05	2.46418	0	-0.649982	-0.802661	-0.497304	18.9004	-9.81858	9.78912e-06	0.000139376	3.72095	0	O70494	Transcription factor Sp3	Sp3	19.1483	19.0653	19.0359	19.0944	19.1038	19.2036	18.3894	18.4423	18.6202
494	O70496	H(+)/Cl(-) exchange transporter 7	Clcn7	O70496	O70496	sp|O70496|CLCN7_MOUSE H(+)/Cl(-) exchange transporter 7 OS=Mus musculus OX=10090 GN=Clcn7 PE=1 SV=1	H(+)/Cl(-) exchange transporter 7	Clcn7	2.6207	-0.570099	-0.708938	-0.431261	17.2571	-9.47036	1.27982e-05	6.66143e-05	2.95544	0	-0.303874	-0.442712	-0.165035	17.2571	-5.04788	0.000994473	0.00213998	-1.96369	0	0.266226	0.127387	0.405064	17.2571	4.42248	0.00222383	0.00750143	-2.18881	0	O70496	H(+)/Cl(-) exchange transporter 7	Clcn7	17.515	17.4754	17.6549	16.8897	16.9909	17.0543	17.2356	17.2132	17.2848
495	O70503	Very-long-chain 3-oxoacyl-CoA reductase	Hsd17b12	O70503	O70503	sp|O70503|DHB12_MOUSE Very-long-chain 3-oxoacyl-CoA reductase OS=Mus musculus OX=10090 GN=Hsd17b12 PE=1 SV=1	Very-long-chain 3-oxoacyl-CoA reductase	Hsd17b12	53	0.200477	0.0288679	0.372087	23.0147	2.69432	0.0273344	0.0435371	-5.36463	0	-0.619215	-0.790824	-0.447605	23.0147	-8.32197	3.30037e-05	0.000115789	1.78428	0	-0.819692	-0.991302	-0.648083	23.0147	-11.0163	4.1306e-06	8.01975e-05	4.65891	0	O70503	Very-long-chain 3-oxoacyl-CoA reductase	Hsd17b12	23.3347	23.0497	23.0785	23.3405	23.3096	23.4143	22.5372	22.567	22.5011
496	O70551	SRSF protein kinase 1	Srpk1	O70551	O70551	sp|O70551|SRPK1_MOUSE SRSF protein kinase 1 OS=Mus musculus OX=10090 GN=Srpk1 PE=1 SV=2	SRSF protein kinase 1	Srpk1	36.694	-0.0593442	-0.186033	0.0673448	22.3879	-1.08035	0.311502	0.371926	-7.65506	0	-0.141902	-0.268591	-0.0152128	22.3879	-2.5833	0.0324725	0.0474312	-5.66899	0	-0.0825576	-0.209247	0.0441315	22.3879	-1.50295	0.17129	0.247059	-6.61576	0	O70551	SRSF protein kinase 1	Srpk1	22.4948	22.4219	22.4483	22.4327	22.3288	22.4256	22.2741	22.2453	22.42
497	O70566	Protein diaphanous homolog 2	Diaph2	O70566	O70566	sp|O70566|DIAP2_MOUSE Protein diaphanous homolog 2 OS=Mus musculus OX=10090 GN=Diaph2 PE=1 SV=2	Protein diaphanous homolog 2	Diaph2	5.5548	0.937374	0.744757	1.12999	19.1165	11.2239	3.58709e-06	2.50201e-05	4.36285	0	1.08014	0.887522	1.27276	19.1165	12.9333	1.21853e-06	9.02515e-06	5.44085	1	0.142764	-0.0498527	0.335381	19.1165	1.70943	0.125778	0.193855	-6.33456	0	O70566	Protein diaphanous homolog 2	Diaph2	18.3571	18.6227	18.3523	19.431	19.4154	19.2978	19.4234	19.5557	19.5935
498	O70572	Sphingomyelin phosphodiesterase 2	Smpd2	O70572	O70572	sp|O70572|NSMA_MOUSE Sphingomyelin phosphodiesterase 2 OS=Mus musculus OX=10090 GN=Smpd2 PE=1 SV=1	Sphingomyelin phosphodiesterase 2	Smpd2	1.2381	-0.137841	-0.279599	0.00391702	17.9984	-2.24262	0.0552271	0.0805875	-6.07458	0	0.102103	-0.0396552	0.243861	17.9984	1.66118	0.135288	0.170191	-7.06371	0	0.239944	0.0981859	0.381702	17.9984	3.9038	0.004528	0.0131715	-2.95088	0	O70572	Sphingomyelin phosphodiesterase 2	Smpd2	18.0258	17.8929	18.1123	17.8123	17.9441	17.8611	18.1472	18.1174	18.0727
499	O70579	Peroxisomal membrane protein PMP34	Slc25a17	O70579	O70579	sp|O70579|PM34_MOUSE Peroxisomal membrane protein PMP34 OS=Mus musculus OX=10090 GN=Slc25a17 PE=1 SV=1	Peroxisomal membrane protein PMP34	Slc25a17	1.9207	0.0384743	-0.301661	0.37861	16.9509	0.260882	0.800779	0.835742	-8.2294	0	0.15673	-0.183406	0.496865	16.9509	1.06274	0.318952	0.369685	-7.8025	0	0.118256	-0.22188	0.458391	16.9509	0.801854	0.44582	0.540326	-7.38529	0	O70579	Peroxisomal membrane protein PMP34	Slc25a17	16.6406	16.8025	17.2143	16.8478	16.8325	17.0925	17.1809	17.0248	16.9218
500	O70589	Peripheral plasma membrane protein CASK	Cask	O70589	O70589	sp|O70589|CSKP_MOUSE Peripheral plasma membrane protein CASK OS=Mus musculus OX=10090 GN=Cask PE=1 SV=2	Peripheral plasma membrane protein CASK	Cask	13.012	-0.512044	-0.602728	-0.42136	19.1819	-13.0227	1.15585e-06	1.12272e-05	5.61448	0	-0.360089	-0.450773	-0.269405	19.1819	-9.15808	1.63943e-05	6.551e-05	2.55936	0	0.151956	0.0612717	0.24264	19.1819	3.86467	0.00478518	0.0137598	-3.00979	0	O70589	Peripheral plasma membrane protein CASK	Cask	19.5049	19.4779	19.435	19.0136	18.9522	18.9158	19.1386	19.0775	19.1214
501	O70591	Prefoldin subunit 2	Pfdn2	O70591	O70591	sp|O70591|PFD2_MOUSE Prefoldin subunit 2 OS=Mus musculus OX=10090 GN=Pfdn2 PE=1 SV=2	Prefoldin subunit 2	Pfdn2	14.869	-0.458323	-0.591835	-0.324812	21.5808	-7.91732	4.72837e-05	0.000185529	1.51018	0	-0.353312	-0.486824	-0.2198	21.5808	-6.1033	0.000289428	0.00072835	-0.612266	0	0.105011	-0.0285006	0.238523	21.5808	1.81402	0.107262	0.169824	-6.18564	0	O70591	Prefoldin subunit 2	Pfdn2	21.9026	21.8463	21.8051	21.483	21.3696	21.3264	21.4899	21.4213	21.5828
502	O88196	E3 ubiquitin-protein ligase TTC3	Ttc3	O88196	O88196	sp|O88196|TTC3_MOUSE E3 ubiquitin-protein ligase TTC3 OS=Mus musculus OX=10090 GN=Ttc3 PE=1 SV=2	E3 ubiquitin-protein ligase TTC3	Ttc3	18.104	-0.758213	-0.911275	-0.605151	16.6218	-11.4248	3.13625e-06	2.25456e-05	4.5114	0	-0.248367	-0.401429	-0.0953053	16.6218	-3.74242	0.00569447	0.00995221	-3.84806	0	0.509846	0.356784	0.662908	16.6218	7.6824	5.86562e-05	0.000474637	1.7664	0	O88196	E3 ubiquitin-protein ligase TTC3	Ttc3	16.992	16.9623	16.9176	16.3307	16.1638	16.1028	16.8003	16.6787	16.6478
503	O88207	Collagen alpha-1(V) chain	Col5a1	O88207;Q61245;Q64739	O88207	sp|O88207|CO5A1_MOUSE Collagen alpha-1(V) chain OS=Mus musculus OX=10090 GN=Col5a1 PE=1 SV=2	Collagen alpha-1(V) chain	Col5a1	25.841	-1.41493	-1.5907	-1.23916	20.56	-18.5659	7.37905e-08	1.62727e-06	8.63737	-1	-1.03621	-1.21198	-0.860436	20.56	-13.5965	8.29953e-07	6.80061e-06	5.8661	-1	0.378726	0.202957	0.554496	20.56	4.96943	0.00109669	0.0042945	-1.42548	0	O88207	Collagen alpha-1(V) chain	Col5a1	21.3415	21.333	21.4565	19.9166	19.9065	20.0631	20.4837	20.2196	20.3191
504	O88271	Craniofacial development protein 1	Cfdp1	O88271	O88271	sp|O88271|CFDP1_MOUSE Craniofacial development protein 1 OS=Mus musculus OX=10090 GN=Cfdp1 PE=1 SV=1	Craniofacial development protein 1	Cfdp1	59.069	-0.269879	-0.405149	-0.134609	22.0816	-4.60145	0.0017561	0.00391534	-2.45468	0	-0.224209	-0.359479	-0.0889396	22.0816	-3.82278	0.0050779	0.0089828	-3.72566	0	0.0456698	-0.0895998	0.180939	22.0816	0.778672	0.458602	0.552281	-7.40437	0	O88271	Craniofacial development protein 1	Cfdp1	22.2564	22.2772	22.2052	21.987	21.982	21.9601	21.9457	22.1606	21.9599
505	O88286	Protein Wiz	Wiz	O88286	O88286	sp|O88286|WIZ_MOUSE Protein Wiz OS=Mus musculus OX=10090 GN=Wiz PE=1 SV=2	Protein Wiz	Wiz	28.798	-0.313467	-0.416674	-0.21026	20.1417	-7.00502	0.000112545	0.00037682	0.553036	0	-0.562239	-0.665446	-0.459033	20.1417	-12.5643	1.52085e-06	1.06842e-05	5.19533	0	-0.248772	-0.351979	-0.145565	20.1417	-5.55928	0.000536754	0.00250685	-0.649878	0	O88286	Protein Wiz	Wiz	20.5184	20.3965	20.3859	20.1014	20.1566	20.1024	19.8363	19.8805	19.8973
506	O88291	DBIRD complex subunit ZNF326	Znf326	O88291	O88291	sp|O88291|ZN326_MOUSE DBIRD complex subunit ZNF326 OS=Mus musculus OX=10090 GN=Znf326 PE=1 SV=1	DBIRD complex subunit ZNF326	Znf326	18.591	-0.119779	-0.249566	0.0100091	19.8585	-2.12849	0.0659775	0.0940064	-6.25005	0	-0.0794475	-0.209235	0.0503402	19.8585	-1.4118	0.195733	0.237864	-7.39596	0	0.040331	-0.0894566	0.170119	19.8585	0.716691	0.493971	0.584908	-7.453	0	O88291	DBIRD complex subunit ZNF326	Znf326	19.9184	19.9456	19.9106	19.9088	19.7037	19.8028	19.903	19.8489	19.7843
507	O88327	Alpha-catulin	Ctnnal1	O88327	O88327	sp|O88327|CTNL1_MOUSE Alpha-catulin OS=Mus musculus OX=10090 GN=Ctnnal1 PE=1 SV=1	Alpha-catulin	Ctnnal1	1.4436	-0.342288	-0.613453	-0.0711241	16.0323	-2.91129	0.0195686	0.0323259	-5.0201	0	0.0328344	-0.23833	0.303999	16.0323	0.279269	0.787128	0.815632	-8.35283	0	0.375123	0.103959	0.646287	16.0323	3.19056	0.0128071	0.0303419	-4.05006	0	O88327	Alpha-catulin	Ctnnal1	16.3001	16.0103	16.0959	15.5296	15.9622	15.8876	16.2238	16.1224	16.1585
508	O88342	WD repeat-containing protein 1	Wdr1	O88342	O88342	sp|O88342|WDR1_MOUSE WD repeat-containing protein 1 OS=Mus musculus OX=10090 GN=Wdr1 PE=1 SV=3	WD repeat-containing protein 1	Wdr1	68.849	0.151224	0.0739275	0.228521	24.5053	4.51217	0.00197447	0.00433468	-2.58161	0	0.0972089	0.0199121	0.174506	24.5053	2.90048	0.0198953	0.0303843	-5.16554	0	-0.0540154	-0.131312	0.0232815	24.5053	-1.61169	0.145728	0.217732	-6.46996	0	O88342	WD repeat-containing protein 1	Wdr1	24.4275	24.4447	24.3953	24.5395	24.6013	24.5804	24.5169	24.5439	24.4983
509	O88351	Inhibitor of nuclear factor kappa-B kinase subunit beta	Ikbkb	O88351	O88351	sp|O88351|IKKB_MOUSE Inhibitor of nuclear factor kappa-B kinase subunit beta OS=Mus musculus OX=10090 GN=Ikbkb PE=1 SV=1	Inhibitor of nuclear factor kappa-B kinase subunit beta	Ikbkb	18.456	0.436853	0.316906	0.556801	18.8368	8.39981	3.08485e-05	0.000131893	1.98223	0	0.3946	0.274652	0.514548	18.8368	7.58736	6.40954e-05	0.000203125	1.04994	0	-0.0422532	-0.162201	0.0776945	18.8368	-0.812443	0.440062	0.534784	-7.37642	0	O88351	Inhibitor of nuclear factor kappa-B kinase subunit beta	Ikbkb	18.5575	18.6444	18.4771	18.9717	18.9867	19.0312	19.0052	18.8873	18.9702
510	O88379	Bromodomain adjacent to zinc finger domain protein 1A	Baz1a	O88379	O88379	sp|O88379|BAZ1A_MOUSE Bromodomain adjacent to zinc finger domain protein 1A OS=Mus musculus OX=10090 GN=Baz1a PE=1 SV=3	Bromodomain adjacent to zinc finger domain protein 1A	Baz1a	44.408	0.559272	0.428181	0.690363	18.8672	9.83954	9.63499e-06	5.35216e-05	3.26961	0	0.60935	0.478259	0.740442	18.8672	10.7206	5.07072e-06	2.60235e-05	3.86037	0	0.0500783	-0.081013	0.18117	18.8672	0.881052	0.404003	0.499408	-7.31657	0	O88379	Bromodomain adjacent to zinc finger domain protein 1A	Baz1a	18.5087	18.4839	18.4406	19.0798	19.0682	18.9629	19.036	19.026	19.1991
511	O88384	Vesicle transport through interaction with t-SNAREs homolog 1B	Vti1b	O88384	O88384	sp|O88384|VTI1B_MOUSE Vesicle transport through interaction with t-SNAREs homolog 1B OS=Mus musculus OX=10090 GN=Vti1b PE=1 SV=1	Vesicle transport through interaction with t-SNAREs homolog 1B	Vti1b	14.213	-0.271203	-0.452133	-0.0902724	19.1153	-3.45707	0.00861625	0.0157455	-4.16033	0	-0.329249	-0.510179	-0.148319	19.1153	-4.197	0.00301464	0.00565342	-3.16599	0	-0.0580461	-0.238976	0.122884	19.1153	-0.739924	0.480511	0.572766	-7.43518	0	O88384	Vesicle transport through interaction with t-SNAREs homolog 1B	Vti1b	19.461	19.1931	19.2922	19.1198	18.9285	19.0843	18.917	19.0192	19.0224
512	O88393	Transforming growth factor beta receptor type 3	Tgfbr3	O88393	O88393	sp|O88393|TGBR3_MOUSE Transforming growth factor beta receptor type 3 OS=Mus musculus OX=10090 GN=Tgfbr3 PE=1 SV=1	Transforming growth factor beta receptor type 3	Tgfbr3	2.5246	3.73442	-3.50204	10.9709	9.96542	1.24902	0.256169	0.313845	-7.46048	0	3.95819	-3.27827	11.1946	9.96542	1.32386	0.231667	0.276943	-7.50105	0	0.223767	-7.01269	7.46022	9.96542	0.0748413	0.942667	0.959182	-7.72927	0	O88393	Transforming growth factor beta receptor type 3	Tgfbr3	11.7373	10.4664	0	11.6748	10.7998	10.9323	11.9793	11.4187	10.6803
513	O88396	GrpE protein homolog 2, mitochondrial	Grpel2	O88396	O88396	sp|O88396|GRPE2_MOUSE GrpE protein homolog 2, mitochondrial OS=Mus musculus OX=10090 GN=Grpel2 PE=2 SV=2	GrpE protein homolog 2, mitochondrial	Grpel2	3.4118	0.0871134	-0.149657	0.323884	16.3346	0.848561	0.42081	0.482594	-7.87991	0	-0.162303	-0.399073	0.0744675	16.3346	-1.58097	0.152573	0.189858	-7.17371	0	-0.249416	-0.486187	-0.0126459	16.3346	-2.42953	0.0412575	0.078196	-5.25215	0	O88396	GrpE protein homolog 2, mitochondrial	Grpel2	16.0826	16.4877	16.5088	16.4528	16.4638	16.4238	16.186	16.1835	16.2227
514	O88413	Tubby-related protein 3	Tulp3	O88413;P50586	O88413	sp|O88413|TULP3_MOUSE Tubby-related protein 3 OS=Mus musculus OX=10090 GN=Tulp3 PE=1 SV=1	Tubby-related protein 3	Tulp3	14.053	0.588847	0.408987	0.768706	19.9304	7.55083	6.63334e-05	0.000244878	1.13628	0	0.764856	0.584997	0.944716	19.9304	9.80781	9.86942e-06	4.36936e-05	3.12192	0	0.176009	-0.00385037	0.355869	19.9304	2.25698	0.0540041	0.0970255	-5.5209	0	O88413	Tubby-related protein 3	Tulp3	19.4104	19.5593	19.4678	20.0346	20.2275	19.942	20.1698	20.2513	20.311
515	O88428	Bifunctional 3-phosphoadenosine 5-phosphosulfate synthase 2	Papss2	O88428	O88428	sp|O88428|PAPS2_MOUSE Bifunctional 3-phosphoadenosine 5-phosphosulfate synthase 2 OS=Mus musculus OX=10090 GN=Papss2 PE=1 SV=2	Bifunctional 3-phosphoadenosine 5-phosphosulfate synthase 2;Sulfate adenylyltransferase;Adenylyl-sulfate kinase	Papss2	36.434	2.04718	1.94622	2.14813	22.2011	46.7686	4.90904e-11	2.3997e-08	16.2509	1	2.76991	2.66895	2.87086	22.2011	63.2796	4.4057e-12	3.23048e-09	18.5619	1	0.722728	0.621773	0.823683	22.2011	16.511	1.84443e-07	1.22948e-05	7.98795	0	O88428	Bifunctional 3-phosphoadenosine 5-phosphosulfate synthase 2	Papss2	20.5663	20.5899	20.6301	22.6784	22.6001	22.6493	23.4216	23.381	23.2934
516	O88441	Metaxin-2	Mtx2	O88441	O88441	sp|O88441|MTX2_MOUSE Metaxin-2 OS=Mus musculus OX=10090 GN=Mtx2 PE=1 SV=1	Metaxin-2	Mtx2	36.137	-0.863387	-1.32234	-0.404431	25.7689	-4.3387	0.00248781	0.0053048	-2.83139	0	-1.5347	-1.99366	-1.07575	25.7689	-7.7122	5.70583e-05	0.000183802	1.17852	-1	-0.671316	-1.13027	-0.212359	25.7689	-3.3735	0.00974731	0.0242437	-3.76361	0	O88441	Metaxin-2	Mtx2	26.3932	26.5698	26.7419	25.8379	25.8631	25.4136	25.2123	25.2828	24.6056
517	O88447	Kinesin light chain 1	Klc1	O88447;Q91W40	O88447	sp|O88447|KLC1_MOUSE Kinesin light chain 1 OS=Mus musculus OX=10090 GN=Klc1 PE=1 SV=3	Kinesin light chain 1	Klc1	76.709	0.689372	0.596189	0.782554	22.8274	17.0626	1.42763e-07	2.55121e-06	7.91569	0	0.638989	0.545806	0.732171	22.8274	15.8156	2.57775e-07	2.94758e-06	7.15873	0	-0.0503831	-0.143565	0.0427992	22.8274	-1.24703	0.247686	0.334314	-6.93479	0	O88447	Kinesin light chain 1	Klc1	22.3173	22.4278	22.4087	23.0938	23.0388	23.0894	22.9967	23.0524	23.0216
518	O88448	Kinesin light chain 2	Klc2	O88448	O88448	sp|O88448|KLC2_MOUSE Kinesin light chain 2 OS=Mus musculus OX=10090 GN=Klc2 PE=1 SV=1	Kinesin light chain 2	Klc2	21.676	0.118017	0.00402354	0.232009	21.0956	2.38776	0.0440355	0.0659423	-5.84856	0	-0.0998271	-0.21382	0.0141659	21.0956	-2.01974	0.0781205	0.104458	-6.54348	0	-0.217844	-0.331837	-0.103851	21.0956	-4.4075	0.00226871	0.00760907	-2.21031	0	O88448	Kinesin light chain 2	Klc2	21.0652	21.096	21.1075	21.1316	21.2624	21.2288	20.9367	20.9628	21.0697
519	O88455	7-dehydrocholesterol reductase	Dhcr7	O88455	O88455	sp|O88455|DHCR7_MOUSE 7-dehydrocholesterol reductase OS=Mus musculus OX=10090 GN=Dhcr7 PE=1 SV=1	7-dehydrocholesterol reductase	Dhcr7	7.3934	0.505588	0.299061	0.712116	18.1872	5.64605	0.000485147	0.00128947	-1.05281	0	0.994983	0.788455	1.20151	18.1872	11.1113	3.87134e-06	2.10661e-05	4.15963	0	0.489395	0.282867	0.695922	18.1872	5.46521	0.000599609	0.00272621	-0.770296	0	O88455	7-dehydrocholesterol reductase	Dhcr7	17.4805	17.8244	17.7561	18.1126	18.2097	18.2554	18.763	18.6512	18.6317
520	O88456	Calpain small subunit 1	Capns1	O88456;Q9D7J7	O88456	sp|O88456|CPNS1_MOUSE Calpain small subunit 1 OS=Mus musculus OX=10090 GN=Capns1 PE=1 SV=1	Calpain small subunit 1	Capns1	52.188	0.166669	0.0382535	0.295084	22.4014	2.99339	0.0172616	0.0290133	-4.88983	0	0.204655	0.0762404	0.333071	22.4014	3.67564	0.00626779	0.0108361	-3.95033	0	0.0379869	-0.0904282	0.166402	22.4014	0.682249	0.514362	0.604538	-7.47849	0	O88456	Calpain small subunit 1	Capns1	22.3056	22.256	22.2713	22.5402	22.3326	22.4601	22.5294	22.4856	22.4319
521	O88466	Zinc finger protein 106	Znf106	O88466	O88466	sp|O88466|ZN106_MOUSE Zinc finger protein 106 OS=Mus musculus OX=10090 GN=Znf106 PE=1 SV=3	Zinc finger protein 106	Znf106	31.267	0.239677	0.0110905	0.468264	14.3439	2.41825	0.0419899	0.063287	-5.80075	0	0.0670283	-0.161559	0.295615	14.3439	0.676289	0.517944	0.566921	-8.1464	0	-0.172649	-0.401236	0.0559378	14.3439	-1.74196	0.11972	0.186082	-6.28866	0	O88466	Zinc finger protein 106	Znf106	14.2448	14.2787	14.2016	14.5771	14.4455	14.4215	14.0627	14.4519	14.4115
522	O88477	Insulin-like growth factor 2 mRNA-binding protein 1	Igf2bp1	O88477	O88477	sp|O88477|IF2B1_MOUSE Insulin-like growth factor 2 mRNA-binding protein 1 OS=Mus musculus OX=10090 GN=Igf2bp1 PE=1 SV=1	Insulin-like growth factor 2 mRNA-binding protein 1	Igf2bp1	76.751	0.134308	0.0417275	0.226888	23.8196	3.34586	0.010155	0.0181892	-4.33393	0	0.223855	0.131275	0.316436	23.8196	5.57666	0.000525952	0.00122576	-1.26763	0	0.0895474	-0.00303293	0.182128	23.8196	2.2308	0.0562553	0.100379	-5.56133	0	O88477	Insulin-like growth factor 2 mRNA-binding protein 1	Igf2bp1	23.7294	23.6798	23.6913	23.8861	23.7698	23.8475	23.8956	23.9551	23.9214
523	O88487	Cytoplasmic dynein 1 intermediate chain 2	Dync1i2	O88487	O88487	sp|O88487|DC1I2_MOUSE Cytoplasmic dynein 1 intermediate chain 2 OS=Mus musculus OX=10090 GN=Dync1i2 PE=1 SV=1	Cytoplasmic dynein 1 intermediate chain 2	Dync1i2	87.793	0.182016	0.078325	0.285708	22.1906	4.04849	0.0036986	0.00753596	-3.25835	0	0.296094	0.192402	0.399785	22.1906	6.58585	0.00017257	0.000468872	-0.0432288	0	0.114077	0.0103859	0.217769	22.1906	2.53736	0.0348775	0.0681743	-5.08267	0	O88487	Cytoplasmic dynein 1 intermediate chain 2	Dync1i2	21.9464	22.0889	22.0585	22.249	22.1679	22.2228	22.3123	22.331	22.3386
524	O88520	Leucine-rich repeat protein SHOC-2	Shoc2	O88520	O88520	sp|O88520|SHOC2_MOUSE Leucine-rich repeat protein SHOC-2 OS=Mus musculus OX=10090 GN=Shoc2 PE=1 SV=2	Leucine-rich repeat protein SHOC-2	Shoc2	37.975	-0.0700593	-0.178267	0.0381479	19.3251	-1.49326	0.173752	0.223026	-7.16192	0	0.0277801	-0.0804272	0.135987	19.3251	0.59211	0.570142	0.615921	-8.20355	0	0.0978394	-0.0103678	0.206047	19.3251	2.08537	0.070554	0.120944	-5.78373	0	O88520	Leucine-rich repeat protein SHOC-2	Shoc2	19.3195	19.3344	19.3635	19.2452	19.2683	19.2938	19.466	19.305	19.3298
525	O88522	NF-kappa-B essential modulator	Ikbkg	O88522	O88522	sp|O88522|NEMO_MOUSE NF-kappa-B essential modulator OS=Mus musculus OX=10090 GN=Ikbkg PE=1 SV=2	NF-kappa-B essential modulator	Ikbkg	16.429	-0.151438	-0.28488	-0.0179955	19.1353	-2.61738	0.0307981	0.0482407	-5.48662	0	-0.171603	-0.305045	-0.0381606	19.1353	-2.9659	0.0180007	0.0277291	-5.06167	0	-0.0201651	-0.153607	0.113277	19.1353	-0.348524	0.736449	0.797933	-7.66482	0	O88522	NF-kappa-B essential modulator	Ikbkg	19.3146	19.1561	19.2581	19.0979	19.0265	19.1502	18.9884	19.1112	19.1145
526	O88531	Palmitoyl-protein thioesterase 1	Ppt1	O88531	O88531	sp|O88531|PPT1_MOUSE Palmitoyl-protein thioesterase 1 OS=Mus musculus OX=10090 GN=Ppt1 PE=1 SV=2	Palmitoyl-protein thioesterase 1	Ppt1	32.367	-0.33837	-0.595337	-0.081404	21.2106	-3.03698	0.0161537	0.0273392	-4.82074	0	-0.246931	-0.503897	0.0100359	21.2106	-2.21628	0.0575436	0.0791814	-6.24385	0	0.0914398	-0.165527	0.348406	21.2106	0.8207	0.435608	0.53014	-7.36943	0	O88531	Palmitoyl-protein thioesterase 1	Ppt1	21.585	21.327	21.3052	20.9026	21.0765	21.223	21.3045	21.1487	21.0231
527	O88532	Zinc finger RNA-binding protein	Zfr	O88532	O88532	sp|O88532|ZFR_MOUSE Zinc finger RNA-binding protein OS=Mus musculus OX=10090 GN=Zfr PE=1 SV=2	Zinc finger RNA-binding protein	Zfr	45.604	-0.145924	-0.260088	-0.0317599	21.3395	-2.94797	0.0185007	0.0308222	-4.96188	0	-0.119212	-0.233376	-0.00504754	21.3395	-2.40832	0.0426453	0.060703	-5.94483	0	0.0267124	-0.0874519	0.140877	21.3395	0.539645	0.604146	0.686008	-7.5719	0	O88532	Zinc finger RNA-binding protein	Zfr	21.3661	21.4728	21.4448	21.1963	21.3304	21.3192	21.3497	21.2726	21.3038
528	O88543	COP9 signalosome complex subunit 3	Cops3	O88543	O88543	sp|O88543|CSN3_MOUSE COP9 signalosome complex subunit 3 OS=Mus musculus OX=10090 GN=Cops3 PE=1 SV=3	COP9 signalosome complex subunit 3	Cops3	99.139	-0.0924919	-0.179454	-0.00553012	21.7847	-2.45302	0.0397741	0.0602259	-5.74613	0	0.1313	0.0443378	0.218261	21.7847	3.48225	0.00830335	0.0138531	-4.24913	0	0.223792	0.13683	0.310753	21.7847	5.93527	0.000348841	0.00180291	-0.180684	0	O88543	COP9 signalosome complex subunit 3	Cops3	21.7496	21.8091	21.7564	21.6204	21.7213	21.6959	21.9141	21.8924	21.9026
529	O88544	COP9 signalosome complex subunit 4	Cops4	O88544	O88544	sp|O88544|CSN4_MOUSE COP9 signalosome complex subunit 4 OS=Mus musculus OX=10090 GN=Cops4 PE=1 SV=1	COP9 signalosome complex subunit 4	Cops4	75.415	-0.312668	-0.389966	-0.23537	22.312	-9.32911	1.43025e-05	7.24514e-05	2.83247	0	-0.195302	-0.2726	-0.118004	22.312	-5.82727	0.000394066	0.000954414	-0.951162	0	0.117365	0.0400672	0.194663	22.312	3.50184	0.0080683	0.0208772	-3.56426	0	O88544	COP9 signalosome complex subunit 4	Cops4	22.436	22.4928	22.515	22.1642	22.1746	22.1671	22.3049	22.2902	22.2628
530	O88545	COP9 signalosome complex subunit 6	Cops6	O88545	O88545	sp|O88545|CSN6_MOUSE COP9 signalosome complex subunit 6 OS=Mus musculus OX=10090 GN=Cops6 PE=1 SV=1	COP9 signalosome complex subunit 6	Cops6	31.04	-0.196421	-0.345603	-0.0472391	21.5347	-3.03667	0.0161613	0.0273442	-4.82123	0	-0.171589	-0.320771	-0.0224068	21.5347	-2.65276	0.0291527	0.0429566	-5.55895	0	0.0248323	-0.12435	0.174015	21.5347	0.383907	0.711058	0.776473	-7.65051	0	O88545	COP9 signalosome complex subunit 6	Cops6	21.5293	21.7301	21.7128	21.3766	21.5493	21.457	21.4914	21.4582	21.5078
531	O88559	Menin	Men1	O88559	O88559	sp|O88559|MEN1_MOUSE Menin OS=Mus musculus OX=10090 GN=Men1 PE=1 SV=2	Menin	Men1	17.252	0.120822	0.0105518	0.231093	17.3509	2.52705	0.0354418	0.0546103	-5.62947	0	-0.102284	-0.212554	0.00798686	17.3509	-2.1393	0.0648761	0.0882772	-6.36212	0	-0.223106	-0.333376	-0.112835	17.3509	-4.66635	0.00161385	0.00583654	-1.84322	0	O88559	Menin	Men1	17.2585	17.4096	17.3661	17.4467	17.5085	17.4415	17.2666	17.2657	17.1951
532	O88569	Heterogeneous nuclear ribonucleoproteins A2/B1	Hnrnpa2b1	O88569	O88569	sp|O88569|ROA2_MOUSE Heterogeneous nuclear ribonucleoproteins A2/B1 OS=Mus musculus OX=10090 GN=Hnrnpa2b1 PE=1 SV=2	Heterogeneous nuclear ribonucleoproteins A2/B1	Hnrnpa2b1	126.11	-0.127571	-0.23233	-0.0228118	25.7204	-2.80857	0.022913	0.0372837	-5.18324	0	-0.275916	-0.380675	-0.171156	25.7204	-6.07449	0.000298767	0.000750243	-0.647167	0	-0.148345	-0.253104	-0.0435856	25.7204	-3.26592	0.0114392	0.0276256	-3.93176	0	O88569	Heterogeneous nuclear ribonucleoproteins A2/B1	Hnrnpa2b1	25.8304	25.886	25.8484	25.7334	25.6938	25.7548	25.4911	25.6379	25.608
533	O88587	Catechol O-methyltransferase	Comt	O88587	O88587	sp|O88587|COMT_MOUSE Catechol O-methyltransferase OS=Mus musculus OX=10090 GN=Comt PE=1 SV=2	Catechol O-methyltransferase	Comt	18.677	0.243256	0.162651	0.32386	21.6184	6.96031	0.000117687	0.00039047	0.50379	0	0.658566	0.577962	0.739171	21.6184	18.8436	6.56898e-08	1.13669e-06	8.66387	0	0.415311	0.334706	0.495915	21.6184	11.8833	2.32627e-06	5.49338e-05	5.2806	0	O88587	Catechol O-methyltransferase	Comt	21.3689	21.2879	21.2967	21.5378	21.5668	21.5787	21.963	21.9696	21.9966
534	O88597	Beclin-1	Becn1	O88597	O88597	sp|O88597|BECN1_MOUSE Beclin-1 OS=Mus musculus OX=10090 GN=Becn1 PE=1 SV=3	Beclin-1	Becn1	12.638	0.29599	0.0119499	0.58003	17.4562	2.40338	0.0429751	0.0645397	-5.82408	0	0.529667	0.245627	0.813707	17.4562	4.30079	0.00261821	0.00497843	-3.01397	0	0.233677	-0.0503634	0.517717	17.4562	1.89741	0.0943752	0.153014	-6.06429	0	O88597	Beclin-1	Becn1	17.1258	17.135	17.2822	17.5047	17.2268	17.6995	17.836	17.75	17.546
535	O88622	Poly(ADP-ribose) glycohydrolase	Parg	O88622	O88622	sp|O88622|PARG_MOUSE Poly(ADP-ribose) glycohydrolase OS=Mus musculus OX=10090 GN=Parg PE=1 SV=2	Poly(ADP-ribose) glycohydrolase	Parg	2.4406	0.13128	0.0323974	0.230162	14.8937	3.06199	0.0155516	0.0265114	-4.78112	0	-0.297871	-0.396753	-0.198988	14.8937	-6.94758	0.000119198	0.000339919	0.364732	0	-0.429151	-0.528033	-0.330268	14.8937	-10.0096	8.48006e-06	0.000128283	3.87725	0	O88622	Poly(ADP-ribose) glycohydrolase	Parg	14.9159	14.9473	14.9845	15.1064	15.094	15.0412	14.6011	14.7229	14.6301
536	O88630	Golgi SNAP receptor complex member 1	Gosr1	O88630	O88630	sp|O88630|GOSR1_MOUSE Golgi SNAP receptor complex member 1 OS=Mus musculus OX=10090 GN=Gosr1 PE=1 SV=2	Golgi SNAP receptor complex member 1	Gosr1	5.5739	0.21371	-0.041225	0.468644	17.3163	1.9334	0.0892832	0.123377	-6.54368	0	0.369347	0.114413	0.624282	17.3163	3.34143	0.0102222	0.0167215	-4.46894	0	0.155638	-0.0992969	0.410572	17.3163	1.40803	0.196806	0.27685	-6.73831	0	O88630	Golgi SNAP receptor complex member 1	Gosr1	16.9319	17.3568	17.0771	17.2578	17.3895	17.3596	17.6419	17.401	17.431
537	O88643	Serine/threonine-protein kinase PAK 1	Pak1	O88643	O88643	sp|O88643|PAK1_MOUSE Serine/threonine-protein kinase PAK 1 OS=Mus musculus OX=10090 GN=Pak1 PE=1 SV=1	Serine/threonine-protein kinase PAK 1	Pak1	83.816	0.589812	0.512271	0.667353	22.7532	17.5432	1.14932e-07	2.20325e-06	8.15311	0	0.687704	0.610164	0.765245	22.7532	20.4549	3.4506e-08	7.36044e-07	9.36937	0	0.0978922	0.0203516	0.175433	22.7532	2.91169	0.0195567	0.0429339	-4.49037	0	O88643	Serine/threonine-protein kinase PAK 1	Pak1	22.3318	22.3662	22.2842	22.9356	22.9094	22.9066	23.0185	23.0285	22.9983
538	O88653	Ragulator complex protein LAMTOR3	Lamtor3	O88653	O88653	sp|O88653|LTOR3_MOUSE Ragulator complex protein LAMTOR3 OS=Mus musculus OX=10090 GN=Lamtor3 PE=1 SV=1	Ragulator complex protein LAMTOR3	Lamtor3	5.0272	-0.382729	-0.671249	-0.0942082	19.7404	-3.05943	0.0156123	0.0265762	-4.78519	0	-0.332467	-0.620987	-0.0439465	19.7404	-2.65765	0.0289326	0.0426751	-5.55119	0	0.0502618	-0.238259	0.338782	19.7404	0.401778	0.698376	0.765304	-7.64277	0	O88653	Ragulator complex protein LAMTOR3	Lamtor3	19.7547	20.2243	19.9572	19.6412	19.6096	19.5373	19.4433	19.7429	19.7526
539	O88665	Bromodomain-containing protein 7	Brd7	O88665	O88665	sp|O88665|BRD7_MOUSE Bromodomain-containing protein 7 OS=Mus musculus OX=10090 GN=Brd7 PE=1 SV=1	Bromodomain-containing protein 7	Brd7	4.2949	-0.052924	-0.332805	0.226957	17.5214	-0.436119	0.67429	0.723899	-8.16183	0	-0.104857	-0.384738	0.175024	17.5214	-0.864071	0.412726	0.464337	-7.99514	0	-0.051933	-0.331814	0.227948	17.5214	-0.427953	0.679983	0.748645	-7.63083	0	O88665	Bromodomain-containing protein 7	Brd7	17.5814	17.6503	17.4902	17.5463	17.7074	17.3094	17.2627	17.5002	17.6444
540	O88673	Diacylglycerol kinase alpha	Dgka	O88673	O88673	sp|O88673|DGKA_MOUSE Diacylglycerol kinase alpha OS=Mus musculus OX=10090 GN=Dgka PE=1 SV=2	Diacylglycerol kinase alpha	Dgka	1.9793	1.16947	0.943772	1.39517	15.7573	11.9505	2.22861e-06	1.76424e-05	4.88916	1	1.2399	1.0142	1.4656	15.7573	12.6702	1.42628e-06	1.02156e-05	5.26647	1	0.0704295	-0.155269	0.296128	15.7573	0.7197	0.492214	0.583427	-7.45072	0	O88673	Diacylglycerol kinase alpha	Dgka	15.1973	14.8825	14.7829	16.1752	16.1537	16.042	16.1864	16.2275	16.1684
541	O88685	26S protease regulatory subunit 6A	Psmc3	O88685	O88685	sp|O88685|PRS6A_MOUSE 26S proteasome regulatory subunit 6A OS=Mus musculus OX=10090 GN=Psmc3 PE=1 SV=2	26S protease regulatory subunit 6A	Psmc3	128.74	0.125834	0.0526144	0.199053	24.5425	3.96366	0.00416288	0.00833998	-3.38522	0	-0.25578	-0.329	-0.182561	24.5425	-8.05686	4.17013e-05	0.000140829	1.52537	0	-0.381614	-0.454834	-0.308395	24.5425	-12.0205	2.13166e-06	5.2539e-05	5.37499	0	O88685	26S protease regulatory subunit 6A	Psmc3	24.6076	24.5788	24.571	24.7257	24.6837	24.7254	24.3525	24.3296	24.3079
542	O88696	ATP-dependent Clp protease proteolytic subunit, mitochondrial	Clpp	O88696	O88696	sp|O88696|CLPP_MOUSE ATP-dependent Clp protease proteolytic subunit, mitochondrial OS=Mus musculus OX=10090 GN=Clpp PE=1 SV=1	ATP-dependent Clp protease proteolytic subunit, mitochondrial	Clpp	50.958	-1.07418	-1.15919	-0.989174	20.8732	-29.1434	2.10842e-09	1.60623e-07	12.4564	-1	-0.540914	-0.625923	-0.455905	20.8732	-14.6754	4.60454e-07	4.47189e-06	6.51788	0	0.533269	0.44826	0.618277	20.8732	14.468	5.14029e-07	2.19092e-05	6.90207	0	O88696	ATP-dependent Clp protease proteolytic subunit, mitochondrial	Clpp	21.4689	21.4097	21.3561	20.3565	20.3287	20.327	20.8702	20.8613	20.8805
543	O88700	Bloom syndrome protein homolog	Blm	O88700	O88700	sp|O88700|BLM_MOUSE Bloom syndrome protein homolog OS=Mus musculus OX=10090 GN=Blm PE=1 SV=1	Bloom syndrome protein homolog	Blm	1.805	0.484885	0.332397	0.637373	17.7965	7.33378	8.1556e-05	0.00029012	0.90825	0	0.754761	0.602273	0.907249	17.7965	11.4156	3.15551e-06	1.82367e-05	4.38633	0	0.269876	0.117387	0.422364	17.7965	4.08181	0.00353175	0.0107959	-2.68534	0	O88700	Bloom syndrome protein homolog	Blm	17.298	17.3699	17.482	17.8204	17.8659	17.9183	18.1288	18.04	18.2455
545	O88712	C-terminal-binding protein 1	Ctbp1	O88712	O88712	sp|O88712|CTBP1_MOUSE C-terminal-binding protein 1 OS=Mus musculus OX=10090 GN=Ctbp1 PE=1 SV=2	C-terminal-binding protein 1	Ctbp1	6.7954	-0.568567	-0.754704	-0.382429	19.2556	-7.04488	0.00010817	0.0003653	0.596745	0	-0.330424	-0.516562	-0.144287	19.2556	-4.09415	0.00347203	0.00639755	-3.31803	0	0.238142	0.0520049	0.42428	19.2556	2.95072	0.0184229	0.0408115	-4.42857	0	O88712	C-terminal-binding protein 1	Ctbp1	19.4815	19.5736	19.6107	18.9453	19.065	18.9497	19.3866	19.0678	19.22
546	O88736	3-keto-steroid reductase	Hsd17b7	O88736	O88736	sp|O88736|DHB7_MOUSE 3-keto-steroid reductase/17-beta-hydroxysteroid dehydrogenase 7 OS=Mus musculus OX=10090 GN=Hsd17b7 PE=1 SV=1	3-keto-steroid reductase	Hsd17b7	4.4532	-0.061683	-0.213822	0.090456	16.6193	-0.935084	0.37713	0.438938	-7.80102	0	0.0845917	-0.0675473	0.236731	16.6193	1.28237	0.235652	0.281036	-7.55568	0	0.146275	-0.00586427	0.298414	16.6193	2.21745	0.0574382	0.102039	-5.58189	0	O88736	3-keto-steroid reductase	Hsd17b7	16.6806	16.7048	16.4495	16.5846	16.5279	16.5374	16.6963	16.6696	16.7228
547	O88738	Baculoviral IAP repeat-containing protein 6	Birc6	O88738	O88738	sp|O88738|BIRC6_MOUSE Baculoviral IAP repeat-containing protein 6 OS=Mus musculus OX=10090 GN=Birc6 PE=1 SV=2	Baculoviral IAP repeat-containing protein 6	Birc6	167.1	0.244393	0.171812	0.316973	22.4519	7.76595	5.42958e-05	0.000206952	1.35742	0	0.301003	0.228423	0.373583	22.4519	9.56484	1.18908e-05	5.05409e-05	2.91536	0	0.0566103	-0.01597	0.129191	22.4519	1.79888	0.109773	0.173192	-6.20743	0	O88738	Baculoviral IAP repeat-containing protein 6	Birc6	22.2984	22.2314	22.2806	22.5157	22.5159	22.512	22.5773	22.5577	22.5784
548	O88746	Target of Myb protein 1	Tom1	O88746	O88746	sp|O88746|TOM1_MOUSE Target of Myb protein 1 OS=Mus musculus OX=10090 GN=Tom1 PE=1 SV=1	Target of Myb protein 1	Tom1	28.846	-0.326307	-0.468292	-0.184322	20.4306	-5.30042	0.000730093	0.00183797	-1.49975	0	-0.210338	-0.352323	-0.0683535	20.4306	-3.41666	0.00914473	0.0151235	-4.3513	0	0.115969	-0.0260162	0.257953	20.4306	1.88375	0.0963795	0.155661	-6.08431	0	O88746	Target of Myb protein 1	Tom1	20.6559	20.5082	20.6645	20.2644	20.2924	20.2928	20.4372	20.4754	20.2849
549	O88796	Ribonuclease P protein subunit p30	Rpp30	O88796	O88796	sp|O88796|RPP30_MOUSE Ribonuclease P protein subunit p30 OS=Mus musculus OX=10090 GN=Rpp30 PE=1 SV=1	Ribonuclease P protein subunit p30	Rpp30	7.4901	0.27977	-0.198772	0.758311	18.633	1.34836	0.214501	0.269147	-7.34662	0	-0.0735592	-0.552101	0.404982	18.633	-0.354522	0.732119	0.764982	-8.32635	0	-0.353329	-0.83187	0.125212	18.633	-1.70289	0.12703	0.195272	-6.34374	0	O88796	Ribonuclease P protein subunit p30	Rpp30	18.3455	18.8277	18.5198	19.3179	18.7561	18.4583	18.5461	18.4952	18.4309
550	O88811	Signal transducing adapter molecule 2	Stam2	O88811	O88811	sp|O88811|STAM2_MOUSE Signal transducing adapter molecule 2 OS=Mus musculus OX=10090 GN=Stam2 PE=1 SV=1	Signal transducing adapter molecule 2	Stam2	48.955	-0.510876	-0.702664	-0.319087	22.652	-6.14354	0.000276916	0.000797907	-0.437829	0	-0.90863	-1.10042	-0.716842	22.652	-10.9267	4.39299e-06	2.29732e-05	4.01947	0	-0.397754	-0.589543	-0.205966	22.652	-4.78319	0.00138834	0.00518726	-1.68062	0	O88811	Signal transducing adapter molecule 2	Stam2	23.3293	23.003	23.0433	22.5716	22.6252	22.6461	22.1639	22.2022	22.2836
551	O88844	Isocitrate dehydrogenase [NADP] cytoplasmic	Idh1	O88844	O88844	sp|O88844|IDHC_MOUSE Isocitrate dehydrogenase [NADP] cytoplasmic OS=Mus musculus OX=10090 GN=Idh1 PE=1 SV=2	Isocitrate dehydrogenase [NADP] cytoplasmic	Idh1	77.182	-0.230252	-0.331938	-0.128567	23.9633	-5.22241	0.00080246	0.00198953	-1.60292	0	-0.0396631	-0.141349	0.0620224	23.9633	-0.899608	0.394622	0.446797	-7.96303	0	0.190589	0.0889038	0.292275	23.9633	4.3228	0.00254164	0.00831989	-2.33247	0	O88844	Isocitrate dehydrogenase [NADP] cytoplasmic	Idh1	24.0432	24.1223	23.9942	23.858	23.7861	23.8249	23.9822	24.0586	24
552	O88845	A-kinase anchor protein 10, mitochondrial	Akap10	O88845	O88845	sp|O88845|AKA10_MOUSE A-kinase anchor protein 10, mitochondrial OS=Mus musculus OX=10090 GN=Akap10 PE=1 SV=3	A-kinase anchor protein 10, mitochondrial	Akap10	6.1624	0.162382	0.0461752	0.278588	17.1377	3.22279	0.012202	0.0214175	-4.52719	0	0.416017	0.299811	0.532223	17.1377	8.25671	3.49399e-05	0.000121853	1.72117	0	0.253635	0.137429	0.369842	17.1377	5.03392	0.00101188	0.00406407	-1.33829	0	O88845	A-kinase anchor protein 10, mitochondrial	Akap10	16.9371	16.9379	16.9595	17.1007	17.0213	17.1998	17.3038	17.3841	17.3948
553	O88848	ADP-ribosylation factor-like protein 6	Arl6	O88848	O88848	sp|O88848|ARL6_MOUSE ADP-ribosylation factor-like protein 6 OS=Mus musculus OX=10090 GN=Arl6 PE=1 SV=1	ADP-ribosylation factor-like protein 6	Arl6	71.866	0.483439	0.392899	0.573979	20.8141	12.3148	1.77273e-06	1.53601e-05	5.1421	0	0.674109	0.583569	0.764649	20.8141	17.1718	1.35835e-07	1.86006e-06	7.86506	0	0.19067	0.10013	0.28121	20.8141	4.85698	0.00126374	0.00483253	-1.57894	0	O88848	ADP-ribosylation factor-like protein 6	Arl6	20.4557	20.4484	20.3806	20.9502	20.9048	20.8801	21.1437	21.0619	21.1014
554	O88852	Testis-specific Y-encoded-like protein 1	Tspyl1	O88852	O88852	sp|O88852|TSYL1_MOUSE Testis-specific Y-encoded-like protein 1 OS=Mus musculus OX=10090 GN=Tspyl1 PE=2 SV=1	Testis-specific Y-encoded-like protein 1	Tspyl1	2.9989	-0.150219	-0.588313	0.287875	13.0974	-0.790829	0.451868	0.514292	-7.92899	0	-0.503449	-0.941543	-0.0653552	13.0974	-2.65042	0.0292589	0.0430589	-5.56266	0	-0.35323	-0.791324	0.0848637	13.0974	-1.85959	0.100026	0.160535	-6.1196	0	O88852	Testis-specific Y-encoded-like protein 1	Tspyl1	13.3473	13.3161	13.2824	12.9374	12.9776	13.5801	12.8043	13.1002	12.5309
555	O88856	Protein-tyrosine sulfotransferase 2	Tpst2	O88856	O88856	sp|O88856|TPST2_MOUSE Protein-tyrosine sulfotransferase 2 OS=Mus musculus OX=10090 GN=Tpst2 PE=1 SV=1	Protein-tyrosine sulfotransferase 2	Tpst2	1.801	0.00350732	-0.261081	0.268095	16.5196	0.0305725	0.97636	0.981937	-8.26698	0	0.016612	-0.247976	0.2812	16.5196	0.144803	0.888451	0.905802	-8.3847	0	0.0131047	-0.251483	0.277693	16.5196	0.11423	0.911872	0.936621	-7.72519	0	O88856	Protein-tyrosine sulfotransferase 2	Tpst2	16.6958	16.3984	16.4447	16.6157	16.5751	16.3586	16.4017	16.7251	16.4618
556	O88874	Cyclin-K	Ccnk	O88874	O88874	sp|O88874|CCNK_MOUSE Cyclin-K OS=Mus musculus OX=10090 GN=Ccnk PE=1 SV=3	Cyclin-K	Ccnk	16.344	-0.135131	-0.229683	-0.0405789	20.1	-3.29617	0.0109343	0.0194365	-4.41184	0	-0.0424649	-0.137017	0.052087	20.1	-1.03582	0.330603	0.381381	-7.83041	0	0.0926659	-0.00188598	0.187218	20.1	2.26035	0.053721	0.0966351	-5.51569	0	O88874	Cyclin-K	Ccnk	20.1375	20.1947	20.1452	20.065	20.0396	19.9675	20.127	20.1549	20.0681
557	O88876	Short-chain dehydrogenase/reductase 3	Dhrs3	O88876	O88876	sp|O88876|DHRS3_MOUSE Short-chain dehydrogenase/reductase 3 OS=Mus musculus OX=10090 GN=Dhrs3 PE=1 SV=2	Short-chain dehydrogenase/reductase 3	Dhrs3	3.9318	1.36385	1.04942	1.67828	15.4416	10.0039	8.51596e-06	4.84996e-05	3.40623	1	2.3063	1.99187	2.62073	15.4416	16.9168	1.52644e-07	1.98694e-06	7.73656	1	0.942452	0.628023	1.25688	15.4416	6.91292	0.000123422	0.000826478	0.953329	0	O88876	Short-chain dehydrogenase/reductase 3	Dhrs3	14.5448	14.0969	14.0129	15.682	15.4963	15.5679	16.4105	16.5005	16.6626
558	O88878	AN1-type zinc finger protein 5	Zfand5	O88878	O88878	sp|O88878|ZFAN5_MOUSE AN1-type zinc finger protein 5 OS=Mus musculus OX=10090 GN=Zfand5 PE=1 SV=1	AN1-type zinc finger protein 5	Zfand5	3.6236	-1.63166	-1.91138	-1.35193	15.6872	-13.4532	9.0043e-07	9.38151e-06	5.89009	-1	-2.29721	-2.57693	-2.01748	15.6872	-18.9407	6.3097e-08	1.11006e-06	8.70807	-1	-0.665551	-0.945274	-0.385827	15.6872	-5.48755	0.000583984	0.00266588	-0.741591	0	O88878	AN1-type zinc finger protein 5	Zfand5	17.0779	17.0141	16.8985	15.2486	15.5087	15.3383	14.5649	14.9774	14.5567
559	O88879	Apoptotic protease-activating factor 1	Apaf1	O88879	O88879	sp|O88879|APAF_MOUSE Apoptotic protease-activating factor 1 OS=Mus musculus OX=10090 GN=Apaf1 PE=1 SV=3	Apoptotic protease-activating factor 1	Apaf1	5.3598	0.0366694	-0.168595	0.241934	18.2002	0.412018	0.691154	0.739568	-8.17306	0	-0.0309131	-0.236178	0.174351	18.2002	-0.347339	0.737305	0.769578	-8.32915	0	-0.0675825	-0.272847	0.137682	18.2002	-0.759357	0.469439	0.56233	-7.4199	0	O88879	Apoptotic protease-activating factor 1	Apaf1	18.0443	18.2513	18.2992	18.1873	18.2514	18.2661	18.0236	18.1538	18.3246
560	O88888	Amyloid beta A4 precursor protein-binding family A member 3	Apba3	O88888	O88888	sp|O88888|APBA3_MOUSE Amyloid-beta A4 precursor protein-binding family A member 3 OS=Mus musculus OX=10090 GN=Apba3 PE=1 SV=1	Amyloid beta A4 precursor protein-binding family A member 3	Apba3	1.5041	-0.299609	-0.528014	-0.0712049	13.8458	-3.02536	0.0164416	0.0277784	-4.83916	0	-0.196119	-0.424523	0.0322855	13.8458	-1.98034	0.0830357	0.109927	-6.60252	0	0.10349	-0.124914	0.331895	13.8458	1.04501	0.326589	0.419757	-7.15782	0	O88888	Amyloid beta A4 precursor protein-binding family A member 3	Apba3	14.2017	14.0284	13.8029	13.585	13.8078	13.7414	13.783	13.8496	13.8121
561	O88895	Histone deacetylase 3	Hdac3	O88895	O88895	sp|O88895|HDAC3_MOUSE Histone deacetylase 3 OS=Mus musculus OX=10090 GN=Hdac3 PE=1 SV=1	Histone deacetylase 3	Hdac3	3.6229	-0.436229	-0.772799	-0.0996594	16.1635	-2.98927	0.0173703	0.0291626	-4.89636	0	-0.344642	-0.681212	-0.00807247	16.1635	-2.36167	0.045865	0.0646896	-6.0179	0	0.0915869	-0.244983	0.428156	16.1635	0.627601	0.547771	0.635779	-7.51663	0	O88895	Histone deacetylase 3	Hdac3	16.177	16.5264	16.568	16.0269	16.2195	15.7164	15.9901	16.0426	16.2049
562	O88907	E3 SUMO-protein ligase PIAS1	Pias1	O88907	O88907	sp|O88907|PIAS1_MOUSE E3 SUMO-protein ligase PIAS1 OS=Mus musculus OX=10090 GN=Pias1 PE=1 SV=2	E3 SUMO-protein ligase PIAS1	Pias1	1.206	-0.254213	-0.843811	0.335385	20.0791	-0.994415	0.349167	0.410464	-7.74338	0	-0.158456	-0.748054	0.431142	20.0791	-0.619837	0.552621	0.600088	-8.18548	0	0.0957576	-0.49384	0.685356	20.0791	0.374579	0.717717	0.78226	-7.65441	0	O88907	E3 SUMO-protein ligase PIAS1	Pias1	19.7028	20.762	20.1851	20.0796	20.1495	19.6582	19.9959	20.2693	19.9094
563	O88935	Synapsin-1	Syn1	O88935	O88935	sp|O88935|SYN1_MOUSE Synapsin-1 OS=Mus musculus OX=10090 GN=Syn1 PE=1 SV=2	Synapsin-1	Syn1	33.578	0.919533	0.755196	1.08387	19.0537	12.905	1.23917e-06	1.17566e-05	5.53763	0	1.05164	0.887308	1.21598	19.0537	14.7591	4.40622e-07	4.34105e-06	6.56654	1	0.132112	-0.0322245	0.296448	19.0537	1.8541	0.100872	0.161506	-6.12759	0	O88935	Synapsin-1	Syn1	18.5142	18.3316	18.3441	19.2019	19.3795	19.3671	19.3684	19.517	19.4596
564	O88939	Zinc finger and BTB domain-containing protein 7A	Zbtb7a	O88939	O88939	sp|O88939|ZBT7A_MOUSE Zinc finger and BTB domain-containing protein 7A OS=Mus musculus OX=10090 GN=Zbtb7a PE=1 SV=2	Zinc finger and BTB domain-containing protein 7A	Zbtb7a	16.052	0.227063	0.0675635	0.386562	17.2288	3.28332	0.0111459	0.0197887	-4.43202	0	0.402577	0.243077	0.562076	17.2288	5.82124	0.000396774	0.000960577	-0.958678	0	0.175514	0.0160146	0.335013	17.2288	2.53792	0.0348469	0.0681374	-5.08178	0	O88939	Zinc finger and BTB domain-containing protein 7A	Zbtb7a	17.0435	16.8821	17.1311	17.2411	17.3205	17.1763	17.4036	17.3786	17.4822
565	O88942	Nuclear factor of activated T-cells, cytoplasmic 1	Nfatc1	O88942	O88942	sp|O88942|NFAC1_MOUSE Nuclear factor of activated T-cells, cytoplasmic 1 OS=Mus musculus OX=10090 GN=Nfatc1 PE=1 SV=1	Nuclear factor of activated T-cells, cytoplasmic 1	Nfatc1	6.7527	-0.66936	-0.856661	-0.48206	18.6714	-8.24225	3.5386e-05	0.000147007	1.83051	0	-0.832898	-1.0202	-0.645597	18.6714	-10.256	7.07087e-06	3.34498e-05	3.49166	0	-0.163538	-0.350839	0.0237632	18.6714	-2.01374	0.0788506	0.132608	-5.89168	0	O88942	Nuclear factor of activated T-cells, cytoplasmic 1	Nfatc1	19.0143	19.2226	19.2795	18.3858	18.5008	18.6217	18.3839	18.3227	18.311
566	O88952	Protein lin-7 homolog C	Lin7c	O88952;Q8JZS0;O88951	O88952	sp|O88952|LIN7C_MOUSE Protein lin-7 homolog C OS=Mus musculus OX=10090 GN=Lin7c PE=1 SV=2	Protein lin-7 homolog C	Lin7c	6.6527	0.115093	-0.00459894	0.234784	19.5207	2.21773	0.0574129	0.0833624	-6.11303	0	0.10628	-0.0134114	0.225972	19.5207	2.04793	0.0747789	0.100401	-6.50101	0	-0.00881247	-0.128504	0.110879	19.5207	-0.169809	0.86938	0.905662	-7.71634	0	O88952	Protein lin-7 homolog C	Lin7c	19.381	19.4354	19.5244	19.5266	19.624	19.5355	19.4958	19.5511	19.6127
567	O88958	Glucosamine-6-phosphate isomerase 1	Gnpda1	O88958	O88958	sp|O88958|GNPI1_MOUSE Glucosamine-6-phosphate isomerase 1 OS=Mus musculus OX=10090 GN=Gnpda1 PE=1 SV=3	Glucosamine-6-phosphate isomerase 1	Gnpda1	18.176	-0.857386	-1.05982	-0.654949	21.0244	-9.76816	1.01713e-05	5.57095e-05	3.20966	0	-1.23929	-1.44172	-1.03685	21.0244	-14.1191	6.20636e-07	5.58562e-06	6.18772	-1	-0.3819	-0.584337	-0.179464	21.0244	-4.35097	0.0024471	0.00808259	-2.29172	0	O88958	Glucosamine-6-phosphate isomerase 1	Gnpda1	21.6261	21.7654	21.7784	20.8317	20.9193	20.8468	20.6085	20.2781	20.5655
568	O88967	ATP-dependent zinc metalloprotease YME1L1	Yme1l1	O88967	O88967	sp|O88967|YMEL1_MOUSE ATP-dependent zinc metalloprotease YME1L1 OS=Mus musculus OX=10090 GN=Yme1l1 PE=1 SV=1	ATP-dependent zinc metalloprotease YME1L1	Yme1l1	70.373	0.0106774	-0.103641	0.124996	21.9798	0.215415	0.834839	0.864613	-8.24149	0	-0.0411407	-0.155459	0.0731774	21.9798	-0.830008	0.430624	0.48253	-8.02492	0	-0.0518181	-0.166136	0.0625	21.9798	-1.04542	0.32641	0.419619	-7.1574	0	O88967	ATP-dependent zinc metalloprotease YME1L1	Yme1l1	22.0433	22.0349	21.8917	21.9724	21.9734	22.056	21.9753	21.9286	21.9425
569	O88974	Histone-lysine N-methyltransferase SETDB1	Setdb1	O88974	O88974	sp|O88974|SETB1_MOUSE Histone-lysine N-methyltransferase SETDB1 OS=Mus musculus OX=10090 GN=Setdb1 PE=1 SV=1	Histone-lysine N-methyltransferase SETDB1	Setdb1	5.0748	-0.0352282	-0.264925	0.194469	17.1475	-0.353721	0.732697	0.775252	-8.19771	0	-0.250533	-0.48023	-0.0208359	17.1475	-2.51556	0.0360812	0.0521826	-5.77605	0	-0.215305	-0.445002	0.0143923	17.1475	-2.16184	0.0626387	0.109749	-5.66727	0	O88974	Histone-lysine N-methyltransferase SETDB1	Setdb1	17.2629	17.0869	17.3784	17.2296	17.3272	17.0658	16.8468	17.0642	17.0657
570	O88983	Syntaxin-8	Stx8	O88983	O88983	sp|O88983|STX8_MOUSE Syntaxin-8 OS=Mus musculus OX=10090 GN=Stx8 PE=1 SV=1	Syntaxin-8	Stx8	27.615	0.0987987	-0.00180792	0.199405	19.1348	2.26491	0.0533403	0.0780869	-6.04006	0	0.169625	0.0690183	0.270232	19.1348	3.88856	0.00462635	0.00827887	-3.62602	0	0.0708263	-0.0297803	0.171433	19.1348	1.62365	0.143138	0.214585	-6.4536	0	O88983	Syntaxin-8	Stx8	19.1125	18.9836	19.0399	19.1314	19.1048	19.1962	19.215	19.1942	19.2357
571	O88986	2-amino-3-ketobutyrate coenzyme A ligase, mitochondrial	Gcat	O88986	O88986	sp|O88986|KBL_MOUSE 2-amino-3-ketobutyrate coenzyme A ligase, mitochondrial OS=Mus musculus OX=10090 GN=Gcat PE=1 SV=2	2-amino-3-ketobutyrate coenzyme A ligase, mitochondrial	Gcat	29.246	-0.0877581	-0.194195	0.0186784	19.2386	-1.90161	0.0937666	0.128814	-6.5906	0	0.16667	0.0602331	0.273106	19.2386	3.61153	0.00687639	0.0117669	-4.04897	0	0.254428	0.147991	0.360864	19.2386	5.51314	0.000566627	0.0026072	-0.708783	0	O88986	2-amino-3-ketobutyrate coenzyme A ligase, mitochondrial	Gcat	19.1986	19.1861	19.2521	19.1054	19.1197	19.1485	19.4304	19.4202	19.2863
572	O89001	Carboxypeptidase D	Cpd	O89001	O89001	sp|O89001|CBPD_MOUSE Carboxypeptidase D OS=Mus musculus OX=10090 GN=Cpd PE=1 SV=2	Carboxypeptidase D	Cpd	35.828	0.244906	0.149813	0.34	20.3253	5.93983	0.000347062	0.000968076	-0.685687	0	0.828702	0.733609	0.923796	20.3253	20.0989	3.9609e-08	8.08363e-07	9.21844	0	0.583796	0.488703	0.67889	20.3253	14.1591	6.07242e-07	2.35899e-05	6.72424	0	O89001	Carboxypeptidase D	Cpd	20.0024	19.9341	19.9657	20.257	20.2381	20.1419	20.776	20.8242	20.7882
573	O89013	Leptin receptor gene-related protein	Leprot	O89013	O89013	sp|O89013|OBRG_MOUSE Leptin receptor gene-related protein OS=Mus musculus OX=10090 GN=Leprot PE=1 SV=1	Leptin receptor gene-related protein	Leprot	9.0975	0.854574	0.616881	1.09227	15.6078	8.29199	3.38778e-05	0.000142355	1.87866	0	1.16294	0.925248	1.40063	15.6078	11.2841	3.44485e-06	1.9449e-05	4.28906	1	0.308368	0.0706747	0.54606	15.6078	2.99211	0.0172952	0.0387523	-4.36308	0	O89013	Leptin receptor gene-related protein	Leprot	14.6684	15.0663	15.0711	15.844	15.7943	15.7312	16.041	16.123	16.1306
574	O89016	ATP-binding cassette sub-family D member 4	Abcd4	O89016	O89016	sp|O89016|ABCD4_MOUSE Lysosomal cobalamin transporter ABCD4 OS=Mus musculus OX=10090 GN=Abcd4 PE=1 SV=2	ATP-binding cassette sub-family D member 4	Abcd4	16.536	0.436352	0.251713	0.620992	14.6446	5.45053	0.000610128	0.00156974	-1.30362	0	0.679966	0.495327	0.864606	14.6446	8.49354	2.84583e-05	0.000102352	1.94836	0	0.243614	0.0589749	0.428254	14.6446	3.04301	0.0160062	0.0363783	-4.28262	0	O89016	ATP-binding cassette sub-family D member 4	Abcd4	14.1094	14.3767	14.3314	14.6792	14.7715	14.6759	15.0356	14.8385	14.9833
575	O89017	Legumain	Lgmn	O89017	O89017	sp|O89017|LGMN_MOUSE Legumain OS=Mus musculus OX=10090 GN=Lgmn PE=1 SV=1	Legumain	Lgmn	15.487	-0.0503504	-0.252532	0.151832	17.0764	-0.574362	0.581522	0.638564	-8.08577	0	0.119544	-0.082638	0.321726	17.0764	1.36367	0.209833	0.252956	-7.45646	0	0.169894	-0.0322876	0.372076	17.0764	1.93804	0.088646	0.145698	-6.00443	0	O89017	Legumain	Lgmn	17.0309	17.0649	17.0642	17.1128	17.0924	16.8037	17.2952	17.11	17.1133
576	O89023	Tripeptidyl-peptidase 1	Tpp1	O89023	O89023	sp|O89023|TPP1_MOUSE Tripeptidyl-peptidase 1 OS=Mus musculus OX=10090 GN=Tpp1 PE=1 SV=2	Tripeptidyl-peptidase 1	Tpp1	14.22	-0.507012	-0.683088	-0.330935	18.4267	-6.64112	0.000162929	0.000507025	0.145455	0	-0.763296	-0.939373	-0.587219	18.4267	-9.99808	8.55306e-06	3.90142e-05	3.28065	0	-0.256284	-0.432361	-0.0802077	18.4267	-3.35696	0.00998925	0.0246932	-3.7894	0	O89023	Tripeptidyl-peptidase 1	Tpp1	18.9508	18.7298	18.8698	18.3095	18.3305	18.3894	18.2157	18.0831	17.9618
577	O89032	SH3 and PX domain-containing protein 2A	Sh3pxd2a	O89032	O89032	sp|O89032|SPD2A_MOUSE SH3 and PX domain-containing protein 2A OS=Mus musculus OX=10090 GN=Sh3pxd2a PE=1 SV=2	SH3 and PX domain-containing protein 2A	Sh3pxd2a	42.685	-0.123458	-0.214523	-0.0323922	21.3941	-3.12673	0.0141	0.0242981	-4.67874	0	0.112675	0.0216094	0.203741	21.3941	2.85364	0.0213782	0.0324967	-5.23995	0	0.236133	0.145067	0.327198	21.3941	5.98036	0.000331678	0.00173098	-0.125698	0	O89032	SH3 and PX domain-containing protein 2A	Sh3pxd2a	21.4234	21.3897	21.38	21.2354	21.3397	21.2477	21.5059	21.4813	21.5439
578	O89050	Muskelin	Mkln1	O89050	O89050	sp|O89050|MKLN1_MOUSE Muskelin OS=Mus musculus OX=10090 GN=Mkln1 PE=1 SV=1	Muskelin	Mkln1	43.047	-0.482165	-0.592134	-0.372196	19.5853	-10.1123	7.8576e-06	4.59508e-05	3.49527	0	-0.653295	-0.763264	-0.543326	19.5853	-13.7014	7.82303e-07	6.51289e-06	5.93155	0	-0.17113	-0.281099	-0.0611604	19.5853	-3.58905	0.00710446	0.0187471	-3.4297	0	O89050	Muskelin	Mkln1	20.0313	19.9621	19.8978	19.4352	19.4904	19.5191	19.2964	19.3686	19.2664
579	O89079	Coatomer subunit epsilon	Cope	O89079	O89079	sp|O89079|COPE_MOUSE Coatomer subunit epsilon OS=Mus musculus OX=10090 GN=Cope PE=1 SV=3	Coatomer subunit epsilon	Cope	37.807	0.0714774	-0.0166497	0.159604	21.1547	1.87062	0.0983458	0.134287	-6.63608	0	0.054283	-0.0338441	0.14241	21.1547	1.42063	0.193237	0.235172	-7.38471	0	-0.0171944	-0.105321	0.0709327	21.1547	-0.449989	0.664671	0.737462	-7.62023	0	O89079	Coatomer subunit epsilon	Cope	21.135	21.0921	21.1114	21.2204	21.1441	21.1885	21.2012	21.1131	21.1869
580	O89086	RNA-binding protein 3	Rbm3	O89086	O89086	sp|O89086|RBM3_MOUSE RNA-binding protein 3 OS=Mus musculus OX=10090 GN=Rbm3 PE=1 SV=1	RNA-binding protein 3	Rbm3	21.178	-1.02387	-1.21498	-0.832761	20.8513	-12.3564	1.72761e-06	1.50491e-05	5.17058	-1	-1.34185	-1.53296	-1.15074	20.8513	-16.194	2.1449e-07	2.57828e-06	7.36156	-1	-0.317983	-0.50909	-0.126876	20.8513	-3.83753	0.00497265	0.0142152	-3.05073	0	O89086	RNA-binding protein 3	Rbm3	21.7448	21.5708	21.604	20.4934	20.5897	20.7651	20.3652	20.3399	20.1891
581	O89090	Transcription factor Sp1	Sp1	O89090	O89090	sp|O89090|SP1_MOUSE Transcription factor Sp1 OS=Mus musculus OX=10090 GN=Sp1 PE=1 SV=2	Transcription factor Sp1	Sp1	6.3227	-1.49787	-2.01846	-0.977292	16.6401	-6.63608	0.000163784	0.000509147	0.13969	-1	-1.41248	-1.93306	-0.891893	16.6401	-6.25773	0.000244541	0.000630399	-0.426974	-1	0.0853993	-0.435184	0.605982	16.6401	0.378347	0.715024	0.779615	-7.65284	0	O89090	Transcription factor Sp1	Sp1	17.4209	17.8613	17.5485	15.686	16.3266	16.3244	16.5653	15.9051	16.1229
582	O89109	Intermediate conductance calcium-activated potassium channel protein 4	Kcnn4	O89109	O89109	sp|O89109|KCNN4_MOUSE Intermediate conductance calcium-activated potassium channel protein 4 OS=Mus musculus OX=10090 GN=Kcnn4 PE=2 SV=1	Intermediate conductance calcium-activated potassium channel protein 4	Kcnn4	1.9017	1.85664	1.5717	2.14159	16.4629	15.0277	3.83207e-07	5.16757e-06	6.83146	1	1.49419	1.20924	1.77913	16.4629	12.0939	2.03504e-06	1.30608e-05	4.87258	1	-0.362459	-0.647405	-0.0775131	16.4629	-2.93374	0.0189074	0.0417744	-4.45544	0	O89109	Intermediate conductance calcium-activated potassium channel protein 4	Kcnn4	15.4632	15.1093	15.4653	17.0513	17.3029	17.2536	16.9187	16.9509	16.6508
583	O89110	Caspase-8	Casp8	O89110	O89110	sp|O89110|CASP8_MOUSE Caspase-8 OS=Mus musculus OX=10090 GN=Casp8 PE=1 SV=1	Caspase-8;Caspase-8 subunit p18;Caspase-8 subunit p10	Casp8	21.182	0.243165	0.0627206	0.423609	20.6665	3.10802	0.0145044	0.0249436	-4.70831	0	0.253393	0.0729491	0.433838	20.6665	3.23875	0.0119137	0.0191364	-4.63018	0	0.0102285	-0.170216	0.190673	20.6665	0.130735	0.899215	0.926866	-7.72292	0	O89110	Caspase-8	Casp8	20.3422	20.6136	20.5471	20.6269	20.8202	20.7852	20.7988	20.7302	20.734
584	O89112	LanC-like protein 1	Lancl1	O89112	O89112	sp|O89112|LANC1_MOUSE Glutathione S-transferase LANCL1 OS=Mus musculus OX=10090 GN=Lancl1 PE=1 SV=1	LanC-like protein 1	Lancl1	4.0988	0.00919415	-0.295186	0.313575	16.8507	0.069666	0.946171	0.958756	-8.26477	0	0.0541336	-0.250247	0.358514	16.8507	0.410181	0.692447	0.729245	-8.30285	0	0.0449395	-0.259441	0.34932	16.8507	0.340515	0.742245	0.803204	-7.66787	0	O89112	LanC-like protein 1	Lancl1	16.6902	16.7194	17.0791	16.852	16.8023	16.862	16.6633	16.8695	17.1183
585	O89116	Vesicle transport through interaction with t-SNAREs homolog 1A	Vti1a	O89116	O89116	sp|O89116|VTI1A_MOUSE Vesicle transport through interaction with t-SNAREs homolog 1A OS=Mus musculus OX=10090 GN=Vti1a PE=1 SV=1	Vesicle transport through interaction with t-SNAREs homolog 1A	Vti1a	9.5037	0.249927	0.0978833	0.401971	18.7426	3.79114	0.00531166	0.0103241	-3.64597	0	0.0477465	-0.104298	0.199791	18.7426	0.724265	0.489557	0.539699	-8.11081	0	-0.202181	-0.354225	-0.0501368	18.7426	-3.06688	0.0154368	0.0352894	-4.24494	0	O89116	Vesicle transport through interaction with t-SNAREs homolog 1A	Vti1a	18.6722	18.5541	18.7036	18.7928	18.8654	19.0215	18.7362	18.6602	18.6768
586	P00375	Dihydrofolate reductase	Dhfr	P00375	P00375	sp|P00375|DYR_MOUSE Dihydrofolate reductase OS=Mus musculus OX=10090 GN=Dhfr PE=1 SV=3	Dihydrofolate reductase	Dhfr	40.261	0.35112	0.266475	0.435765	22.7071	9.56712	1.18698e-05	6.32982e-05	3.03878	0	0.212368	0.127724	0.297013	22.7071	5.78649	0.000412789	0.000994831	-1.00208	0	-0.138752	-0.223397	-0.054107	22.7071	-3.78063	0.00539187	0.015209	-3.1369	0	P00375	Dihydrofolate reductase	Dhfr	22.5689	22.5123	22.4765	22.8574	22.8817	22.872	22.6975	22.7657	22.7316
587	P00405	Cytochrome c oxidase subunit 2	Mtco2	P00405	P00405	sp|P00405|COX2_MOUSE Cytochrome c oxidase subunit 2 OS=Mus musculus OX=10090 GN=Mtco2 PE=1 SV=1	Cytochrome c oxidase subunit 2	Mtco2	3.5808	-1.04326	-1.2194	-0.867125	20.9714	-13.6605	8.00514e-07	8.4762e-06	6.01984	-1	-1.5816	-1.75773	-1.40546	20.9714	-20.7094	3.13109e-08	6.87901e-07	9.47563	-1	-0.538333	-0.714471	-0.362194	20.9714	-7.04892	0.000107737	0.000748417	1.10185	0	P00405	Cytochrome c oxidase subunit 2	Mtco2	22.0167	21.7556	21.7669	20.7707	20.8125	20.8262	20.2668	20.3519	20.1757
588	P00493	Hypoxanthine-guanine phosphoribosyltransferase	Hprt1	P00493	P00493	sp|P00493|HPRT_MOUSE Hypoxanthine-guanine phosphoribosyltransferase OS=Mus musculus OX=10090 GN=Hprt1 PE=1 SV=3	Hypoxanthine-guanine phosphoribosyltransferase	Hprt1	28.316	-0.878501	-0.954478	-0.802524	22.4973	-26.6677	4.2589e-09	2.77262e-07	11.7134	0	-1.26583	-1.34181	-1.18985	22.4973	-38.4254	2.34615e-10	3.26152e-08	14.6981	-1	-0.387329	-0.463307	-0.311352	22.4973	-11.7577	2.52203e-06	5.84752e-05	5.19325	0	P00493	Hypoxanthine-guanine phosphoribosyltransferase	Hprt1	23.2039	23.2073	23.2249	22.3196	22.3387	22.3424	21.8997	21.9655	21.9735
589	P01027	Complement C3	C3	P01027	P01027	sp|P01027|CO3_MOUSE Complement C3 OS=Mus musculus OX=10090 GN=C3 PE=1 SV=3	Complement C3;Complement C3 beta chain;C3-beta-c;Complement C3 alpha chain;C3a anaphylatoxin;Acylation stimulating protein;Complement C3b alpha chain;Complement C3c alpha chain fragment 1;Complement C3dg fragment;Complement C3g fragment;Complement C3d fragment;Complement C3f fragment;Complement C3c alpha chain fragment 2	C3	4.0499	-1.27194	-5.42416	2.88027	16.158	-0.740017	0.485795	0.547593	-7.96364	0	0.323268	-3.82895	4.47548	16.158	0.188078	0.856695	0.876876	-8.37606	0	1.59521	-2.557	5.74743	16.158	0.928095	0.387346	0.482619	-7.2659	0	P01027	Complement C3	C3	16.2672	18.5224	14.6331	14.7668	18.3309	12.5091	17.7966	17.2258	15.37
590	P01029	Complement C4-B	C4b	P01029	P01029	sp|P01029|CO4B_MOUSE Complement C4-B OS=Mus musculus OX=10090 GN=C4b PE=1 SV=3	Complement C4-B;Complement C4 beta chain;Complement C4 alpha chain;C4a anaphylatoxin;Complement C4 gamma chain	C4b	14.75	-1.21974	-4.91192	2.47244	16.3821	-0.796803	0.454185	0.516627	-7.91768	0	0.166043	-3.52614	3.85822	16.3821	0.108469	0.916955	0.930759	-8.38968	0	1.38579	-2.30639	5.07797	16.3821	0.905272	0.398213	0.494269	-7.28748	0	P01029	Complement C4-B	C4b	16.6769	18.6258	14.8973	15.8558	17.9933	12.6917	17.3188	17.3892	15.9902
591	P01831	Thy-1 membrane glycoprotein	Thy1	P01831	P01831	sp|P01831|THY1_MOUSE Thy-1 membrane glycoprotein OS=Mus musculus OX=10090 GN=Thy1 PE=1 SV=1	Thy-1 membrane glycoprotein	Thy1	22.28	1.1269	1.0049	1.2489	21.0872	21.3037	2.50635e-08	8.69957e-07	9.8114	1	0.982713	0.860715	1.10471	21.0872	18.5779	7.34181e-08	1.22698e-06	8.54174	0	-0.144186	-0.266185	-0.0221878	21.0872	-2.72581	0.0260348	0.0540221	-4.78484	0	P01831	Thy-1 membrane glycoprotein	Thy1	20.3087	20.3984	20.4449	21.4701	21.4942	21.5684	21.4464	21.328	21.3258
592	P01887	Beta-2-microglobulin	B2m	P01887	P01887	sp|P01887|B2MG_MOUSE Beta-2-microglobulin OS=Mus musculus OX=10090 GN=B2m PE=1 SV=2	Beta-2-microglobulin	B2m	3.1057	-0.450448	-0.618283	-0.282613	16.8159	-6.18996	0.000263216	0.000763613	-0.382091	0	-0.441574	-0.609409	-0.273739	16.8159	-6.06802	0.000300911	0.000754912	-0.655025	0	0.00887394	-0.158961	0.176709	16.8159	0.121944	0.905954	0.93152	-7.72416	0	P01887	Beta-2-microglobulin	B2m	17.1429	17.2002	16.9967	16.7419	16.7171	16.5295	16.7142	16.6144	16.6865
593	P01899	H-2 class I histocompatibility antigen, D-B alpha chain	H2-D1	P01899;P01897;P01900;P01896;P01898;P01895;P14430;P14429;P14427;P06339;P14431	P01899;P01897	sp|P01899|HA11_MOUSE H-2 class I histocompatibility antigen, D-B alpha chain OS=Mus musculus OX=10090 GN=H2-D1 PE=1 SV=2;sp|P01897|HA1L_MOUSE H-2 class I histocompatibility antigen, L-D alpha chain OS=Mus musculus OX=10090 GN=H2-L PE=1 SV=2	H-2 class I histocompatibility antigen, D-B alpha chain;H-2 class I histocompatibility antigen, L-D alpha chain	H2-D1;H2-L	22.196	1.18301	1.08739	1.27864	20.9096	28.5335	2.49314e-09	1.81345e-07	12.28	1	0.895818	0.800195	0.991441	20.9096	21.6065	2.24288e-08	5.52804e-07	9.83995	0	-0.287194	-0.382817	-0.191572	20.9096	-6.92694	0.000121695	0.000820529	0.968732	0	P01899	H-2 class I histocompatibility antigen, D-B alpha chain	H2-D1	20.1843	20.2237	20.242	21.3835	21.3689	21.4466	21.1359	21.153	21.0485
594	P01901	H-2 class I histocompatibility antigen, K-B alpha chain	H2-K1	P01901;P14426;P14428;P03991;P04223	P01901;P14426;P14428;P03991;P04223	sp|P01901|HA1B_MOUSE H-2 class I histocompatibility antigen, K-B alpha chain OS=Mus musculus OX=10090 GN=H2-K1 PE=1 SV=1;sp|P14426|HA13_MOUSE H-2 class I histocompatibility antigen, D-K alpha chain OS=Mus musculus OX=10090 GN=H2-D1 PE=1 SV=1;sp|P14428|HA1Q	H-2 class I histocompatibility antigen, K-B alpha chain;H-2 class I histocompatibility antigen, D-K alpha chain;H-2 class I histocompatibility antigen, K-Q alpha chain;H-2 class I histocompatibility antigen, K-W28 alpha chain;H-2 class I histocompatibility antigen, K-K alpha chain	H2-K1;H2-D1	5.7226	-0.0843122	-0.870664	0.70204	13.4743	-0.247286	0.81092	0.844163	-8.23325	0	1.22417	0.437823	2.01053	13.4743	3.59048	0.00708976	0.0120686	-4.08146	1	1.30849	0.522135	2.09484	13.4743	3.83776	0.00497104	0.0142152	-3.05039	1	P01901	H-2 class I histocompatibility antigen, K-B alpha chain	H2-K1	12.5144	13.5437	13.2249	13.2577	12.2985	13.4738	14.2256	14.4947	14.2351
595	P01942	Hemoglobin subunit alpha	Hba	P01942	P01942	sp|P01942|HBA_MOUSE Hemoglobin subunit alpha OS=Mus musculus OX=10090 GN=Hba PE=1 SV=2	Hemoglobin subunit alpha	Hba	60.962	-0.426837	-2.05312	1.19944	20.6415	-0.618045	0.555721	0.614372	-8.05555	0	1.10335	-0.522926	2.72963	20.6415	1.59762	0.15328	0.190698	-7.15328	0	1.53019	-0.0960891	3.15647	20.6415	2.21566	0.0614973	0.108201	-5.6078	0	P01942	Hemoglobin subunit alpha	Hba	21.7368	19.7223	19.7889	19.953	20.9063	19.1081	20.7864	22.0653	21.7063
596	P84244	Histone H3.3	H3f3a	P84244;P02301	P84244;P02301	sp|P84244|H33_MOUSE Histone H3.3 OS=Mus musculus OX=10090 GN=H3-3a PE=1 SV=2;sp|P02301|H3C_MOUSE Histone H3.3C OS=Mus musculus OX=10090 GN=H3-5 PE=3 SV=3	Histone H3.3;Histone H3.3C	H3f3a;H3f3c	8.3254	-0.953054	-1.50165	-0.404457	26.6566	-4.00673	0.00391981	0.00791245	-3.3207	0	-1.61692	-2.16552	-1.06832	26.6566	-6.79769	0.000138705	0.00038745	0.197551	-1	-0.663867	-1.21246	-0.11527	26.6566	-2.79096	0.0235434	0.0497857	-4.68163	0	P84244	Histone H3.3	H3f3a	27.7718	27.4776	27.2903	27.0105	26.4306	26.2394	26.064	26.118	25.5069
597	P02463	Collagen alpha-1(IV) chain	Col4a1	P02463	P02463	sp|P02463|CO4A1_MOUSE Collagen alpha-1(IV) chain OS=Mus musculus OX=10090 GN=Col4a1 PE=1 SV=4	Collagen alpha-1(IV) chain;Arresten	Col4a1	7.3515	-0.298472	-0.55511	-0.0418337	17.8448	-2.6823	0.027848	0.0442101	-5.3837	0	-0.312701	-0.569339	-0.0560626	17.8448	-2.81018	0.0228565	0.0346003	-5.30901	0	-0.0142289	-0.270867	0.242409	17.8448	-0.127872	0.901409	0.928638	-7.72333	0	P02463	Collagen alpha-1(IV) chain	Col4a1	18.1915	17.9958	17.9582	17.6853	17.9671	17.5976	17.7821	17.5899	17.8354
598	P02468	Laminin subunit gamma-1	Lamc1	P02468	P02468	sp|P02468|LAMC1_MOUSE Laminin subunit gamma-1 OS=Mus musculus OX=10090 GN=Lamc1 PE=1 SV=2	Laminin subunit gamma-1	Lamc1	116.3	0.382236	0.298973	0.465498	22.32	10.5879	5.56868e-06	3.52382e-05	3.87628	0	0.386056	0.302794	0.469318	22.32	10.6937	5.16748e-06	2.64046e-05	3.83941	0	0.00382046	-0.0794418	0.0870828	22.32	0.105826	0.918328	0.940584	-7.72622	0	P02468	Laminin subunit gamma-1	Lamc1	22.0188	22.0946	22.0782	22.4385	22.4875	22.4123	22.4526	22.4354	22.4617
599	P02469	Laminin subunit beta-1	Lamb1	P02469	P02469	sp|P02469|LAMB1_MOUSE Laminin subunit beta-1 OS=Mus musculus OX=10090 GN=Lamb1 PE=1 SV=3	Laminin subunit beta-1	Lamb1	101.71	0.0193887	-0.0745396	0.113317	23.4956	0.476077	0.64676	0.699671	-8.14185	0	-0.0925194	-0.186448	0.00140889	23.4956	-2.27176	0.0527732	0.0732878	-6.15799	0	-0.111908	-0.205836	-0.0179798	23.4956	-2.74783	0.0251634	0.0526234	-4.74995	0	P02469	Laminin subunit beta-1	Lamb1	23.5665	23.4882	23.5054	23.5429	23.5578	23.5175	23.3968	23.4933	23.3925
600	P02802	Metallothionein-1	Mt1	P02802	P02802	sp|P02802|MT1_MOUSE Metallothionein-1 OS=Mus musculus OX=10090 GN=Mt1 PE=1 SV=1	Metallothionein-1	Mt1	4.8749	-2.00544	-2.47649	-1.5344	17.7099	-9.81914	9.78494e-06	5.40545e-05	3.25252	-1	-2.55467	-3.02571	-2.08362	17.7099	-12.5083	1.57371e-06	1.08658e-05	5.15748	-1	-0.549222	-1.02027	-0.0781772	17.7099	-2.68913	0.0275553	0.0563006	-4.84291	0	P02802	Metallothionein-1	Mt1	19.3944	19.599	18.6963	17.0743	17.2933	17.3058	16.7375	16.6042	16.684
601	P03930	ATP synthase protein 8	Mtatp8	P03930	P03930	sp|P03930|ATP8_MOUSE ATP synthase protein 8 OS=Mus musculus OX=10090 GN=Mtatp8 PE=1 SV=1	ATP synthase protein 8	Mtatp8	2.3035	-0.315569	-0.644138	0.0129998	18.3997	-2.2151	0.0576492	0.0836433	-6.1171	0	-0.500513	-0.829081	-0.171944	18.3997	-3.51329	0.00793421	0.0132939	-4.20093	0	-0.184944	-0.513512	0.143625	18.3997	-1.29819	0.230425	0.31559	-6.87402	0	P03930	ATP synthase protein 8	Mtatp8	18.9656	18.474	18.5755	18.1304	18.4627	18.4753	18.2447	18.2206	18.0483
602	P03958	Adenosine deaminase	Ada	P03958	P03958	sp|P03958|ADA_MOUSE Adenosine deaminase OS=Mus musculus OX=10090 GN=Ada PE=1 SV=3	Adenosine deaminase	Ada	34.812	0.63074	0.552029	0.709451	20.6783	18.4815	7.64703e-08	1.66139e-06	8.59843	0	0.777934	0.699223	0.856646	20.6783	22.7945	1.4712e-08	4.16911e-07	10.2992	0	0.147194	0.068483	0.225906	20.6783	4.313	0.00257543	0.00840706	-2.34666	0	P03958	Adenosine deaminase	Ada	20.2487	20.2075	20.1701	20.8368	20.8519	20.8298	20.9696	21.0176	20.9729
603	P03975	IgE-binding protein	Iap	P03975	P03975	sp|P03975|IGEB_MOUSE IgE-binding protein OS=Mus musculus OX=10090 GN=Iap PE=2 SV=1	IgE-binding protein	Iap	3.4594	-0.382742	-0.564562	-0.200921	18.5294	-4.85499	0.00126695	0.00296565	-2.10033	0	-0.101855	-0.283675	0.0799661	18.5294	-1.292	0.232458	0.277765	-7.54413	0	0.280887	0.0990664	0.462708	18.5294	3.56299	0.00737902	0.019367	-3.46984	0	P03975	IgE-binding protein	Iap	18.6791	18.872	18.5217	18.2996	18.2716	18.3535	18.5997	18.5925	18.5751
604	P04768	Prolactin-2C3	Prl2c3	P04768;P04095	P04768;P04095	sp|P04768|PR2C3_MOUSE Prolactin-2C3 OS=Mus musculus OX=10090 GN=Prl2c3 PE=1 SV=2;sp|P04095|PR2C2_MOUSE Prolactin-2C2 OS=Mus musculus OX=10090 GN=Prl2c2 PE=1 SV=1	Prolactin-2C3;Prolactin-2C2	Prl2c3;Prl2c2	5.8373	-3.08997	-3.86906	-2.31088	16.3051	-9.1473	1.6537e-05	8.05031e-05	2.67185	-1	-8.43083	-9.20992	-7.65174	16.3051	-24.958	7.19201e-09	2.70438e-07	11.0753	-1	-5.34086	-6.11995	-4.56177	16.3051	-15.8107	2.584e-07	1.52268e-05	7.63234	-1	P04768	Prolactin-2C3	Prl2c3	20.3389	20.0289	20.0682	17.5713	16.3525	17.2423	11.1821	11.7788	12.1826
605	P04184	Thymidine kinase, cytosolic	Tk1	P04184	P04184	sp|P04184|KITH_MOUSE Thymidine kinase, cytosolic OS=Mus musculus OX=10090 GN=Tk1 PE=1 SV=3	Thymidine kinase, cytosolic	Tk1	29.048	0.349073	0.236321	0.461825	20.7036	7.14031	9.84408e-05	0.00033908	0.700674	0	1.07504	0.96229	1.18779	20.7036	21.9901	1.95271e-08	5.04609e-07	9.991	1	0.725969	0.613217	0.838721	20.7036	14.8497	4.20239e-07	1.94104e-05	7.11661	0	P04184	Thymidine kinase, cytosolic	Tk1	20.1773	20.2358	20.2736	20.6533	20.5857	20.4949	21.3215	21.2661	21.3241
606	P04627	Serine/threonine-protein kinase A-Raf	Araf	P04627	P04627	sp|P04627|ARAF_MOUSE Serine/threonine-protein kinase A-Raf OS=Mus musculus OX=10090 GN=Araf PE=1 SV=2	Serine/threonine-protein kinase A-Raf	Araf	3.1701	-0.439611	-0.637191	-0.242031	15.4133	-5.13159	0.000896749	0.0021918	-1.72409	0	-0.106195	-0.303774	0.091385	15.4133	-1.23961	0.250277	0.296411	-7.60624	0	0.333416	0.135837	0.530996	15.4133	3.89198	0.00460407	0.0133513	-2.96865	0	P04627	Serine/threonine-protein kinase A-Raf	Araf	15.5566	15.7181	15.5109	15.1726	15.1454	15.1488	15.5523	15.6134	15.3014
607	P04925	Major prion protein	Prnp	P04925	P04925	sp|P04925|PRIO_MOUSE Major prion protein OS=Mus musculus OX=10090 GN=Prnp PE=1 SV=2	Major prion protein	Prnp	3.5345	0.194423	-0.223555	0.612402	16.5747	1.0728	0.314678	0.375183	-7.66304	0	0.0656397	-0.352339	0.483618	16.5747	0.362191	0.726598	0.760026	-8.32331	0	-0.128784	-0.546762	0.289195	16.5747	-0.710612	0.497532	0.588531	-7.45758	0	P04925	Major prion protein	Prnp	16.2654	16.3742	16.8246	16.3736	16.895	16.7788	16.6769	16.3575	16.6267
608	P05064	Fructose-bisphosphate aldolase A	Aldoa	P05064;P05063;Q91Y97	P05064	sp|P05064|ALDOA_MOUSE Fructose-bisphosphate aldolase A OS=Mus musculus OX=10090 GN=Aldoa PE=1 SV=2	Fructose-bisphosphate aldolase A	Aldoa	209.69	0.489464	0.404125	0.574803	25.5321	13.2282	1.02504e-06	1.0296e-05	5.74706	0	-0.0664818	-0.151821	0.0188571	25.5321	-1.79672	0.110135	0.141461	-6.87199	0	-0.555946	-0.641285	-0.470607	25.5321	-15.0249	3.83759e-07	1.86044e-05	7.21315	0	P05064	Fructose-bisphosphate aldolase A	Aldoa	25.4146	25.378	25.3808	25.8187	25.8971	25.926	25.3133	25.3348	25.3258
609	P05132	cAMP-dependent protein kinase catalytic subunit alpha	Prkaca	P05132	P05132	sp|P05132|KAPCA_MOUSE cAMP-dependent protein kinase catalytic subunit alpha OS=Mus musculus OX=10090 GN=Prkaca PE=1 SV=3	cAMP-dependent protein kinase catalytic subunit alpha	Prkaca	30.485	-0.600753	-0.708292	-0.493214	21.8424	-12.8842	1.25463e-06	1.18704e-05	5.52394	0	-0.333237	-0.440776	-0.225698	21.8424	-7.14684	9.78116e-05	0.000286881	0.582977	0	0.267516	0.159977	0.375054	21.8424	5.73733	0.000436668	0.00214531	-0.425296	0	P05132	cAMP-dependent protein kinase catalytic subunit alpha	Prkaca	22.1662	22.0877	22.2072	21.5365	21.5852	21.5371	21.8164	21.7596	21.8854
610	P05201	Aspartate aminotransferase, cytoplasmic	Got1	P05201	P05201	sp|P05201|AATC_MOUSE Aspartate aminotransferase, cytoplasmic OS=Mus musculus OX=10090 GN=Got1 PE=1 SV=3	Aspartate aminotransferase, cytoplasmic	Got1	63.954	-0.0509217	-0.173403	0.0715591	22.4575	-0.958871	0.365725	0.427445	-7.77825	0	-0.173319	-0.2958	-0.050838	22.4575	-3.26365	0.0114782	0.0185344	-4.59101	0	-0.122397	-0.244878	8.36701e-05	22.4575	-2.30478	0.0501231	0.0913814	-5.44683	0	P05201	Aspartate aminotransferase, cytoplasmic	Got1	22.6102	22.5558	22.4308	22.4957	22.4557	22.4926	22.3713	22.4098	22.2957
611	P05202	Aspartate aminotransferase, mitochondrial	Got2	P05202	P05202	sp|P05202|AATM_MOUSE Aspartate aminotransferase, mitochondrial OS=Mus musculus OX=10090 GN=Got2 PE=1 SV=1	Aspartate aminotransferase, mitochondrial	Got2	63.419	-0.332294	-0.442413	-0.222175	24.2882	-6.95962	0.000117768	0.000390519	0.503029	0	-0.287668	-0.397787	-0.177549	24.2882	-6.02497	0.00031561	0.000788486	-0.707422	0	0.0446259	-0.0654933	0.154745	24.2882	0.934651	0.37734	0.473066	-7.26704	0	P05202	Aspartate aminotransferase, mitochondrial	Got2	24.4541	24.4883	24.5422	24.1741	24.1092	24.2044	24.2785	24.2019	24.1412
612	P05213	Tubulin alpha-1B chain	Tuba1b	P05213	P05213	sp|P05213|TBA1B_MOUSE Tubulin alpha-1B chain OS=Mus musculus OX=10090 GN=Tuba1b PE=1 SV=2	Tubulin alpha-1B chain	Tuba1b	182.89	0.07797	-0.0146996	0.17064	28.0479	1.94051	0.0883083	0.12226	-6.53314	0	0.0151067	-0.0775629	0.107776	28.0479	0.375975	0.716718	0.751031	-8.31769	0	-0.0628633	-0.155533	0.0298064	28.0479	-1.56453	0.156355	0.230331	-6.53385	0	P05213	Tubulin alpha-1B chain	Tuba1b	27.9743	28.0411	28.0353	28.0941	28.0919	28.0986	27.9652	28.0845	28.0464
613	P05480	Neuronal proto-oncogene tyrosine-protein kinase Src	Src	P05480;P08103;P06240	P05480	sp|P05480|SRC_MOUSE Neuronal proto-oncogene tyrosine-protein kinase Src OS=Mus musculus OX=10090 GN=Src PE=1 SV=4	Neuronal proto-oncogene tyrosine-protein kinase Src	Src	5.9469	0.175373	0.0167458	0.334001	18.3697	2.54983	0.0342074	0.0529029	-5.59349	0	0.088785	-0.0698427	0.247413	18.3697	1.29088	0.232827	0.278103	-7.54547	0	-0.0865885	-0.245216	0.0720392	18.3697	-1.25895	0.243572	0.329747	-6.92078	0	P05480	Neuronal proto-oncogene tyrosine-protein kinase Src	Src	18.1979	18.3612	18.2859	18.5981	18.4284	18.3446	18.3553	18.3627	18.3933
614	P05622	Platelet-derived growth factor receptor beta	Pdgfrb	P05622;P26618	P05622	sp|P05622|PGFRB_MOUSE Platelet-derived growth factor receptor beta OS=Mus musculus OX=10090 GN=Pdgfrb PE=1 SV=2	Platelet-derived growth factor receptor beta	Pdgfrb	28.894	-0.0702428	-0.174293	0.0338078	20.2639	-1.55698	0.158121	0.205163	-7.0773	0	0.280754	0.176703	0.384804	20.2639	6.2231	0.000253894	0.000650084	-0.468254	0	0.350997	0.246946	0.455047	20.2639	7.78008	5.35946e-05	0.000445306	1.86504	0	P05622	Platelet-derived growth factor receptor beta	Pdgfrb	20.195	20.1311	20.255	20.1527	20.0583	20.1594	20.5001	20.4705	20.4528
615	P05627	Transcription factor AP-1	Jun	P05627	P05627	sp|P05627|JUN_MOUSE Transcription factor AP-1 OS=Mus musculus OX=10090 GN=Jun PE=1 SV=3	Transcription factor AP-1	Jun	14.92	-0.0364356	-0.156051	0.0831802	20.1035	-0.702526	0.502294	0.563161	-7.99827	0	-0.151044	-0.27066	-0.0314285	20.1035	-2.91234	0.0195372	0.0299153	-5.14671	0	-0.114609	-0.234225	0.00500704	20.1035	-2.20981	0.0581267	0.103075	-5.59366	0	P05627	Transcription factor AP-1	Jun	20.1734	20.2416	20.0829	20.0902	20.0992	20.1993	20.0159	20.0536	19.9753
616	P05977	Myosin light chain 1/3, skeletal muscle isoform	Myl1	P05977;P09542	P05977;P09542	sp|P05977|MYL1_MOUSE Myosin light chain 1/3, skeletal muscle isoform OS=Mus musculus OX=10090 GN=Myl1 PE=1 SV=2;sp|P09542|MYL3_MOUSE Myosin light chain 3 OS=Mus musculus OX=10090 GN=Myl3 PE=1 SV=4	Myosin light chain 1/3, skeletal muscle isoform;Myosin light chain 3	Myl1;Myl3	2.7395	0.0536434	-0.313044	0.420331	18.8676	0.337401	0.744504	0.785345	-8.20395	0	0.563849	0.197161	0.930536	18.8676	3.54644	0.00755917	0.012753	-4.14955	0	0.510205	0.143518	0.876893	18.8676	3.20904	0.0124565	0.0296791	-4.02102	0	P05977	Myosin light chain 1/3, skeletal muscle isoform	Myl1	18.7053	18.9741	18.306	18.7867	18.8308	18.5288	19.2034	19.3202	19.1533
617	P06151	L-lactate dehydrogenase A chain	Ldha	P06151;P00342	P06151	sp|P06151|LDHA_MOUSE L-lactate dehydrogenase A chain OS=Mus musculus OX=10090 GN=Ldha PE=1 SV=3	L-lactate dehydrogenase A chain	Ldha	107.64	0.425627	0.302797	0.548457	26.5206	7.99191	4.4203e-05	0.000175555	1.58462	0	0.429813	0.306983	0.552643	26.5206	8.07051	4.11961e-05	0.000139605	1.53886	0	0.004186	-0.118644	0.127016	26.5206	0.0785997	0.939283	0.956569	-7.72904	0	P06151	L-lactate dehydrogenase A chain	Ldha	26.2553	26.2279	26.2232	26.6068	26.7237	26.6528	26.7647	26.6507	26.5805
618	P06537	Glucocorticoid receptor	Nr3c1	P06537	P06537	sp|P06537|GCR_MOUSE Glucocorticoid receptor OS=Mus musculus OX=10090 GN=Nr3c1 PE=1 SV=1	Glucocorticoid receptor	Nr3c1	121.74	0.607319	0.50544	0.709198	20.5233	13.7486	7.61861e-07	8.20279e-06	6.07442	0	0.748675	0.646795	0.850554	20.5233	16.9486	1.50429e-07	1.96529e-06	7.75266	0	0.141356	0.0394763	0.243235	20.5233	3.20002	0.0126263	0.029974	-4.03518	0	P06537	Glucocorticoid receptor	Nr3c1	20.0359	20.1253	20.0526	20.7127	20.6044	20.7187	20.827	20.7905	20.8424
619	P06745	Glucose-6-phosphate isomerase	Gpi	P06745;CON__Q3ZBD7	P06745	sp|P06745|G6PI_MOUSE Glucose-6-phosphate isomerase OS=Mus musculus OX=10090 GN=Gpi PE=1 SV=4	Glucose-6-phosphate isomerase	Gpi	66.888	0.212909	0.121145	0.304673	25.2841	5.35116	0.000686867	0.00174574	-1.43309	0	0.0691718	-0.022592	0.160936	25.2841	1.73853	0.120345	0.153233	-6.95513	0	-0.143737	-0.235501	-0.0519735	25.2841	-3.61263	0.00686544	0.0182477	-3.39345	0	P06745	Glucose-6-phosphate isomerase	Gpi	25.1749	25.2072	25.188	25.457	25.3751	25.3768	25.225	25.316	25.2367
620	P06795	Multidrug resistance protein 1B	Abcb1b	P06795;Q9JJ59	P06795	sp|P06795|MDR1B_MOUSE ATP-dependent translocase ABCB1 OS=Mus musculus OX=10090 GN=Abcb1b PE=1 SV=1	Multidrug resistance protein 1B	Abcb1b	129.08	2.25362	2.17786	2.32938	21.952	68.6074	2.31134e-12	2.71166e-09	18.9705	1	2.2065	2.13074	2.28226	21.952	67.1729	2.73592e-12	2.35775e-09	18.9852	1	-0.047123	-0.122882	0.0286362	21.952	-1.43457	0.189353	0.268555	-6.70451	0	P06795	Multidrug resistance protein 1B	Abcb1b	20.4389	20.4648	20.4922	22.7249	22.711	22.721	22.6793	22.7009	22.6353
621	P06797	Cathepsin L1	Ctsl	P06797;Q9JI81	P06797	sp|P06797|CATL1_MOUSE Procathepsin L OS=Mus musculus OX=10090 GN=Ctsl PE=1 SV=2	Cathepsin L1;Cathepsin L1 heavy chain;Cathepsin L1 light chain	Ctsl	26.064	-1.17011	-1.59918	-0.741045	20.4366	-6.28967	0.00023625	0.000697105	-0.263316	-1	-0.95709	-1.38616	-0.528023	20.4366	-5.14461	0.000882515	0.00192304	-1.83344	0	0.213023	-0.216045	0.64209	20.4366	1.14505	0.285313	0.375341	-7.0509	0	P06797	Cathepsin L1	Ctsl	20.895	21.3559	21.186	19.5894	20.1941	20.1432	20.4028	20.0408	20.1221
622	P06801	NADP-dependent malic enzyme	Me1	P06801	P06801	sp|P06801|MAOX_MOUSE NADP-dependent malic enzyme OS=Mus musculus OX=10090 GN=Me1 PE=1 SV=2	NADP-dependent malic enzyme	Me1	78.359	0.734924	0.643759	0.826089	22.1922	18.5925	7.29688e-08	1.61523e-06	8.64959	0	0.891732	0.800566	0.982897	22.1922	22.5595	1.59644e-08	4.32354e-07	10.2104	0	0.156808	0.0656424	0.247973	22.1922	3.96701	0.0041434	0.0122381	-2.85613	0	P06801	NADP-dependent malic enzyme	Me1	21.5937	21.685	21.6711	22.4361	22.3514	22.3671	22.5417	22.5598	22.5235
623	P06802	Ectonucleotide pyrophosphatase/phosphodiesterase family member 1	Enpp1	P06802	P06802	sp|P06802|ENPP1_MOUSE Ectonucleotide pyrophosphatase/phosphodiesterase family member 1 OS=Mus musculus OX=10090 GN=Enpp1 PE=1 SV=4	Ectonucleotide pyrophosphatase/phosphodiesterase family member 1;Alkaline phosphodiesterase I;Nucleotide pyrophosphatase	Enpp1	5.0704	-2.68041	-2.89116	-2.46965	15.9616	-29.3325	2.00305e-09	1.54604e-07	12.5103	-1	-1.83633	-2.04708	-1.62557	15.9616	-20.0954	3.96633e-08	8.08363e-07	9.21695	-1	0.844082	0.633327	1.05484	15.9616	9.23703	1.53891e-05	0.000184229	3.22785	0	P06802	Ectonucleotide pyrophosphatase/phosphodiesterase family member 1	Enpp1	17.5102	17.4054	17.4859	14.8393	14.5866	14.9344	15.7436	15.5992	15.5497
624	P07091	Protein S100-A4	S100a4	P07091	P07091	sp|P07091|S10A4_MOUSE Protein S100-A4 OS=Mus musculus OX=10090 GN=S100a4 PE=1 SV=1	Protein S100-A4	S100a4	19.221	0.468737	0.245166	0.692308	25.2727	4.83548	0.00129874	0.00302679	-2.12727	0	1.16077	0.937203	1.38434	25.2727	11.9745	2.19481e-06	1.38257e-05	4.7888	1	0.692037	0.468466	0.915608	25.2727	7.13904	9.85642e-05	0.000705095	1.1991	0	P07091	Protein S100-A4	S100a4	24.8752	24.69	24.6233	25.3493	25.2195	25.026	25.8597	25.9923	25.8187
625	P07214	SPARC	Sparc	P07214	P07214	sp|P07214|SPRC_MOUSE SPARC OS=Mus musculus OX=10090 GN=Sparc PE=1 SV=1	SPARC	Sparc	18.947	0.582172	0.428291	0.736054	20.8625	8.72552	2.33819e-05	0.000104612	2.28869	0	1.5443	1.39042	1.69818	20.8625	23.1458	1.30409e-08	3.94319e-07	10.4303	1	0.962127	0.808246	1.11601	20.8625	14.4202	5.27325e-07	2.19382e-05	6.87484	0	P07214	SPARC	Sparc	20.06	20.1228	20.2783	20.6954	20.7838	20.7283	21.6745	21.6257	21.7937
626	P07356	Annexin A2	Anxa2	P07356;REV__Q8BND4	P07356	sp|P07356|ANXA2_MOUSE Annexin A2 OS=Mus musculus OX=10090 GN=Anxa2 PE=1 SV=2	Annexin A2	Anxa2	206.45	0.696028	0.623209	0.768847	27.0145	22.0449	1.91477e-08	7.20003e-07	10.1026	0	0.806722	0.733903	0.879541	27.0145	25.5508	5.97392e-09	2.35188e-07	11.2758	0	0.110694	0.0378749	0.183513	27.0145	3.50594	0.00802004	0.0207655	-3.55792	0	P07356	Annexin A2	Anxa2	26.5543	26.4864	26.5001	27.2092	27.2074	27.2123	27.3304	27.3112	27.3194
627	P07607	Thymidylate synthase	Tyms	P07607	P07607	sp|P07607|TYSY_MOUSE Thymidylate synthase OS=Mus musculus OX=10090 GN=Tyms PE=1 SV=1	Thymidylate synthase	Tyms	21.859	-0.120815	-0.345607	0.103976	18.9344	-1.23956	0.250295	0.307291	-7.47745	0	-0.446558	-0.67135	-0.221767	18.9344	-4.58166	0.00180212	0.00358591	-2.60995	0	-0.325743	-0.550535	-0.100951	18.9344	-3.34211	0.0102119	0.0251811	-3.81259	0	P07607	Thymidylate synthase	Tyms	18.95	19.2607	19.1599	18.8658	19.0551	19.0872	18.5733	18.7985	18.6591
628	P07742	Ribonucleoside-diphosphate reductase large subunit	Rrm1	P07742	P07742	sp|P07742|RIR1_MOUSE Ribonucleoside-diphosphate reductase large subunit OS=Mus musculus OX=10090 GN=Rrm1 PE=1 SV=2	Ribonucleoside-diphosphate reductase large subunit	Rrm1	60.615	-0.1557	-0.250205	-0.0611947	22.893	-3.79978	0.00524673	0.0102318	-3.63283	0	-0.169011	-0.263516	-0.074506	22.893	-4.12463	0.00332913	0.00617801	-3.27282	0	-0.0133113	-0.107816	0.0811939	22.893	-0.324856	0.75363	0.812795	-7.67364	0	P07742	Ribonucleoside-diphosphate reductase large subunit	Rrm1	22.9929	22.9794	23.0315	22.8851	22.8775	22.774	22.8008	22.8358	22.8602
629	P07901	Heat shock protein HSP 90-alpha	Hsp90aa1	P07901	P07901	sp|P07901|HS90A_MOUSE Heat shock protein HSP 90-alpha OS=Mus musculus OX=10090 GN=Hsp90aa1 PE=1 SV=4	Heat shock protein HSP 90-alpha	Hsp90aa1	106.18	0.243431	0.125787	0.361076	25.8308	4.77234	0.00140777	0.00323961	-2.21485	0	0.245401	0.127756	0.363045	25.8308	4.81095	0.00133997	0.00276868	-2.2883	0	0.00196938	-0.115675	0.119614	25.8308	0.0386086	0.970149	0.978153	-7.73167	0	P07901	Heat shock protein HSP 90-alpha	Hsp90aa1	25.7713	25.657	25.5752	25.8796	25.9079	25.9464	25.8998	25.9127	25.9272
630	P08003	Protein disulfide-isomerase A4	Pdia4	P08003	P08003	sp|P08003|PDIA4_MOUSE Protein disulfide-isomerase A4 OS=Mus musculus OX=10090 GN=Pdia4 PE=1 SV=3	Protein disulfide-isomerase A4	Pdia4	173.83	-0.547641	-0.63574	-0.459541	24.997	-14.3366	5.5155e-07	6.66741e-06	6.4305	0	-0.723354	-0.811453	-0.635254	24.997	-18.9366	6.32051e-08	1.11006e-06	8.70619	0	-0.175713	-0.263813	-0.0876134	24.997	-4.59998	0.00175948	0.00626661	-1.93645	0	P08003	Protein disulfide-isomerase A4	Pdia4	25.4665	25.38	25.4155	24.8723	24.8788	24.8679	24.7317	24.7168	24.6433
631	P08030	Adenine phosphoribosyltransferase	Aprt	P08030	P08030	sp|P08030|APT_MOUSE Adenine phosphoribosyltransferase OS=Mus musculus OX=10090 GN=Aprt PE=1 SV=2	Adenine phosphoribosyltransferase	Aprt	22.666	-0.514042	-0.611787	-0.416298	23.2529	-12.1292	1.9904e-06	1.64725e-05	5.01411	0	-0.434956	-0.532701	-0.337212	23.2529	-10.2631	7.03428e-06	3.33304e-05	3.49742	0	0.079086	-0.0186585	0.176831	23.2529	1.86609	0.099032	0.159069	-6.11012	0	P08030	Adenine phosphoribosyltransferase	Aprt	23.6256	23.5206	23.5614	23.0921	23.0495	23.0239	23.113	23.1018	23.1879
632	P08043	Zinc finger protein 2	Zfp2	P08043;Q6P560;Q3US17;Q7TSH9;O35738;B2KFW1;Q9Z0Z7;Q6A085;Q07230;Q99JB0;Q9Z1D9;Q8BMU0;Q8BZW4	P08043;Q6P560;Q3US17;Q7TSH9;O35738;B2KFW1;Q9Z0Z7;Q6A085;Q07230;Q99JB0;Q9Z1D9;Q8BMU0;Q8BZW4	sp|P08043|ZFP2_MOUSE Zinc finger protein 2 OS=Mus musculus OX=10090 GN=Zfp2 PE=2 SV=2;sp|Q6P560|ZN182_MOUSE Zinc finger protein 182 OS=Mus musculus OX=10090 GN=Znf182 PE=2 SV=1;sp|Q3US17|ZNF48_MOUSE Zinc finger protein 48 OS=Mus musculus OX=10090 GN=Znf48	Zinc finger protein 2;Zinc finger protein 182;Zinc finger protein 48;Zinc finger protein 184;Krueppel-like factor 12;Zinc finger and SCAN domain-containing protein 20;Krueppel-like factor 5;Zinc finger protein 629;Zinc finger and SCAN domain-containing protein 2;Krueppel-like factor 7;Zinc finger protein 394;Zinc finger protein 76;Zinc finger protein 120	Zfp2;Znf182;Znf48;Zfp184;Klf12;Zscan20;Klf5;Znf629;Zscan2;Klf7;Znf394;Znf76;Zfp120	2.004	-2.31452	-2.84037	-1.78867	17.9254	-10.1514	7.63443e-06	4.49634e-05	3.52715	-1	-2.74454	-3.27039	-2.21869	17.9254	-12.0374	2.109e-06	1.34764e-05	4.83301	-1	-0.430016	-0.955866	0.0958344	17.9254	-1.88603	0.096043	0.155246	-6.08098	0	P08043	Zinc finger protein 2	Zfp2	19.4233	19.8276	19.5845	16.8284	17.7011	17.3624	17.135	16.5981	16.8687
633	P08074	Carbonyl reductase [NADPH] 2	Cbr2	P08074	P08074	sp|P08074|CBR2_MOUSE Carbonyl reductase [NADPH] 2 OS=Mus musculus OX=10090 GN=Cbr2 PE=1 SV=1	Carbonyl reductase [NADPH] 2	Cbr2	5.6136	1.73182	1.48868	1.97495	17.2933	16.4278	1.91841e-07	3.2061e-06	7.59174	1	2.50696	2.26383	2.7501	17.2933	23.7807	1.05334e-08	3.47128e-07	10.6621	1	0.775144	0.532009	1.01828	17.2933	7.35292	8.00689e-05	0.000595291	1.42624	0	P08074	Carbonyl reductase [NADPH] 2	Cbr2	15.9248	15.6394	16.0769	17.6752	17.5762	17.5851	18.4051	18.2812	18.4757
634	P08113	Endoplasmin	Hsp90b1	P08113	P08113	sp|P08113|ENPL_MOUSE Endoplasmin OS=Mus musculus OX=10090 GN=Hsp90b1 PE=1 SV=2	Endoplasmin	Hsp90b1	271.58	-0.287712	-0.361621	-0.213803	26.5802	-8.97808	1.89712e-05	8.95297e-05	2.51993	0	-0.42068	-0.494589	-0.34677	26.5802	-13.1274	1.08703e-06	8.33532e-06	5.56734	0	-0.132968	-0.206877	-0.0590585	26.5802	-4.14928	0.00321822	0.00999899	-2.58577	0	P08113	Endoplasmin	Hsp90b1	26.8355	26.8087	26.8048	26.5182	26.547	26.5207	26.37	26.4317	26.3853
635	P08121	Collagen alpha-1(III) chain	Col3a1	P08121	P08121	sp|P08121|CO3A1_MOUSE Collagen alpha-1(III) chain OS=Mus musculus OX=10090 GN=Col3a1 PE=1 SV=4	Collagen alpha-1(III) chain	Col3a1	30.899	-0.959656	-1.13541	-0.7839	19.1582	-12.5931	1.49449e-06	1.34047e-05	5.33073	0	0.340482	0.164726	0.516238	19.1582	4.46797	0.00209334	0.00407865	-2.77218	0	1.30014	1.12438	1.47589	19.1582	17.061	1.42866e-07	1.08838e-05	8.25618	1	P08121	Collagen alpha-1(III) chain	Col3a1	19.4143	19.3547	19.3249	18.4697	18.4612	18.284	19.8554	19.6148	19.6452
636	P08122	Collagen alpha-2(IV) chain	Col4a2	P08122	P08122	sp|P08122|CO4A2_MOUSE Collagen alpha-2(IV) chain OS=Mus musculus OX=10090 GN=Col4a2 PE=1 SV=4	Collagen alpha-2(IV) chain;Canstatin	Col4a2	10.879	-0.354398	-0.534675	-0.174121	14.5415	-4.53395	0.00191861	0.00422627	-2.55054	0	0.240828	0.0605506	0.421105	14.5415	3.081	0.0151099	0.0236738	-4.87923	0	0.595226	0.414949	0.775503	14.5415	7.61495	6.24612e-05	0.000496473	1.6977	0	P08122	Collagen alpha-2(IV) chain	Col4a2	14.4951	14.6439	14.5991	14.1852	14.3082	14.1814	14.7373	14.7357	14.9875
637	P08207	Protein S100-A10	S100a10	P08207	P08207	sp|P08207|S10AA_MOUSE Protein S100-A10 OS=Mus musculus OX=10090 GN=S100a10 PE=1 SV=2	Protein S100-A10	S100a10	12.453	0.192369	0.100494	0.284245	24.3827	4.82903	0.00130944	0.00304447	-2.13619	0	0.285322	0.193446	0.377198	24.3827	7.16241	9.63288e-05	0.000283525	0.599844	0	0.0929525	0.00107667	0.184828	24.3827	2.33338	0.047935	0.088174	-5.40236	0	P08207	Protein S100-A10	S100a10	24.2263	24.1732	24.271	24.4549	24.3905	24.4022	24.4713	24.5105	24.5447
638	P08228	Superoxide dismutase [Cu-Zn]	Sod1	P08228	P08228	sp|P08228|SODC_MOUSE Superoxide dismutase [Cu-Zn] OS=Mus musculus OX=10090 GN=Sod1 PE=1 SV=2	Superoxide dismutase [Cu-Zn]	Sod1	30.248	2.59274	1.73483	3.45065	23.3877	6.97013	0.000116535	0.000387871	0.514627	1	3.84628	2.98837	4.7042	23.3877	10.3401	6.65156e-06	3.19558e-05	3.55945	1	1.25354	0.395628	2.11146	23.3877	3.36993	0.00979901	0.0242946	-3.76917	1	P08228	Superoxide dismutase [Cu-Zn]	Sod1	20.8674	20.5855	22.2713	23.8515	23.8894	23.7615	25.1699	25.0591	25.0341
639	P08249	Malate dehydrogenase, mitochondrial	Mdh2	P08249	P08249	sp|P08249|MDHM_MOUSE Malate dehydrogenase, mitochondrial OS=Mus musculus OX=10090 GN=Mdh2 PE=1 SV=3	Malate dehydrogenase, mitochondrial	Mdh2	147.04	-0.437434	-0.538316	-0.336552	26.1123	-10.0006	8.5372e-06	4.85735e-05	3.40347	0	-0.469818	-0.5707	-0.368936	26.1123	-10.7409	4.9989e-06	2.5745e-05	3.87619	0	-0.0323841	-0.133266	0.0684978	26.1123	-0.740363	0.48026	0.572719	-7.43484	0	P08249	Malate dehydrogenase, mitochondrial	Mdh2	26.3602	26.4104	26.4735	25.9257	26.0283	25.9777	25.9138	25.9778	25.9429
640	P08551	Neurofilament light polypeptide	Nefl	P08551	P08551	sp|P08551|NFL_MOUSE Neurofilament light polypeptide OS=Mus musculus OX=10090 GN=Nefl PE=1 SV=5	Neurofilament light polypeptide	Nefl	21.191	-4.74886	-19.288	9.79023	10.1438	-0.790539	0.457999	0.520349	-7.92244	0	4.56597	-9.97312	19.1051	10.1438	0.760093	0.47474	0.525736	-8.07631	0	9.31483	-5.22426	23.8539	10.1438	1.55063	0.169747	0.245557	-6.55516	0	P08551	Neurofilament light polypeptide	Nefl	15.3515	0	15.2629	0	16.3678	0	16.5911	13.4232	14.2979
641	P08556	GTPase NRas	Nras	P08556	P08556	sp|P08556|RASN_MOUSE GTPase NRas OS=Mus musculus OX=10090 GN=Nras PE=1 SV=1	GTPase NRas	Nras	2.0373	0.40963	-0.156852	0.976112	16.3525	1.66775	0.133954	0.177657	-6.92583	0	-0.0675115	-0.633994	0.498971	16.3525	-0.274863	0.790392	0.818581	-8.35419	0	-0.477142	-1.04362	0.0893406	16.3525	-1.94261	0.0880218	0.144865	-5.99765	0	P08556	GTPase NRas	Nras	16.3158	15.7454	16.6541	16.3538	16.8386	16.7518	16.4954	15.9892	16.0281
642	P08752	Guanine nucleotide-binding protein G(i) subunit alpha-2	Gnai2	P08752;P20612;P50149;Q3V3I2	P08752	sp|P08752|GNAI2_MOUSE Guanine nucleotide-binding protein G(i) subunit alpha-2 OS=Mus musculus OX=10090 GN=Gnai2 PE=1 SV=5	Guanine nucleotide-binding protein G(i) subunit alpha-2	Gnai2	63.482	-0.0758588	-0.38562	0.233902	23.4616	-0.564813	0.587697	0.644019	-8.09164	0	-0.0623715	-0.372133	0.24739	23.4616	-0.464392	0.654753	0.694913	-8.27682	0	0.0134873	-0.296274	0.323248	23.4616	0.100421	0.922483	0.943226	-7.72685	0	P08752	Guanine nucleotide-binding protein G(i) subunit alpha-2	Gnai2	23.5324	23.6553	23.3353	23.3143	23.6897	23.2915	23.5907	23.4805	23.2647
643	P08775	DNA-directed RNA polymerase II subunit RPB1	Polr2a	P08775	P08775	sp|P08775|RPB1_MOUSE DNA-directed RNA polymerase II subunit RPB1 OS=Mus musculus OX=10090 GN=Polr2a PE=1 SV=3	DNA-directed RNA polymerase II subunit RPB1	Polr2a	83.827	-0.274527	-0.40513	-0.143924	21.8534	-4.84793	0.00127834	0.00298637	-2.11006	0	-0.342763	-0.473366	-0.21216	21.8534	-6.05292	0.000305977	0.000766707	-0.673369	0	-0.0682357	-0.198839	0.0623675	21.8534	-1.20499	0.262669	0.350185	-6.98349	0	P08775	DNA-directed RNA polymerase II subunit RPB1	Polr2a	22.1621	22.0371	21.9781	21.8072	21.7313	21.8153	21.6507	21.7699	21.7285
644	P09055	Integrin beta-1	Itgb1	P09055	P09055	sp|P09055|ITB1_MOUSE Integrin beta-1 OS=Mus musculus OX=10090 GN=Itgb1 PE=1 SV=1	Integrin beta-1	Itgb1	66.17	-0.20618	-0.295179	-0.11718	23.8731	-5.34297	0.000693653	0.00175993	-1.44383	0	-0.646033	-0.735033	-0.557033	23.8731	-16.7414	1.65567e-07	2.10968e-06	7.647	0	-0.439853	-0.528853	-0.350853	23.8731	-11.3984	3.19172e-06	6.73475e-05	4.9384	0	P09055	Integrin beta-1	Itgb1	24.1914	24.1716	24.1087	23.8981	23.9643	23.9907	23.4968	23.5117	23.5251
645	P09103	Protein disulfide-isomerase	P4hb	P09103	P09103	sp|P09103|PDIA1_MOUSE Protein disulfide-isomerase OS=Mus musculus OX=10090 GN=P4hb PE=1 SV=2	Protein disulfide-isomerase	P4hb	139.25	0.096355	0.00810424	0.184606	26.9169	2.51815	0.0359362	0.0552705	-5.64352	0	0.437745	0.349495	0.525996	26.9169	11.4401	3.10472e-06	1.80141e-05	4.40432	0	0.34139	0.25314	0.429641	26.9169	8.92192	1.98654e-05	0.000221092	2.94926	0	P09103	Protein disulfide-isomerase	P4hb	26.7834	26.7553	26.6778	26.8171	26.8419	26.8467	27.1454	27.2067	27.1777
646	P09405	Nucleolin	Ncl	P09405	P09405	sp|P09405|NUCL_MOUSE Nucleolin OS=Mus musculus OX=10090 GN=Ncl PE=1 SV=2	Nucleolin	Ncl	238.4	0.130268	0.0232022	0.237334	27.3622	2.80616	0.0229983	0.0374017	-5.18707	0	-0.112315	-0.219381	-0.0052485	27.3622	-2.41941	0.041914	0.0597491	-5.92742	0	-0.242583	-0.349649	-0.135517	27.3622	-5.22557	0.000799376	0.00340039	-1.08264	0	P09405	Nucleolin	Ncl	27.4214	27.302	27.3452	27.4492	27.4472	27.563	27.2413	27.2616	27.2288
647	P09411	Phosphoglycerate kinase 1	Pgk1	P09411;P09041	P09411	sp|P09411|PGK1_MOUSE Phosphoglycerate kinase 1 OS=Mus musculus OX=10090 GN=Pgk1 PE=1 SV=4	Phosphoglycerate kinase 1	Pgk1	215.23	0.700034	0.607955	0.792113	26.6199	17.5341	1.15402e-07	2.20504e-06	8.14865	0	0.618077	0.525998	0.710156	26.6199	15.4813	3.04293e-07	3.34893e-06	6.97557	0	-0.0819567	-0.174036	0.0101224	26.6199	-2.05281	0.0742141	0.125894	-5.83294	0	P09411	Phosphoglycerate kinase 1	Pgk1	26.1234	26.239	26.1791	26.8433	26.8972	26.9011	26.826	26.7805	26.7892
648	P09450	Transcription factor jun-B	Junb	P09450	P09450	sp|P09450|JUNB_MOUSE Transcription factor jun-B OS=Mus musculus OX=10090 GN=Junb PE=1 SV=1	Transcription factor jun-B	Junb	15.422	-0.771741	-0.97576	-0.567722	19.886	-8.72423	2.34072e-05	0.000104612	2.2875	0	-1.07002	-1.27404	-0.866001	19.886	-12.0962	2.03221e-06	1.30569e-05	4.87412	-1	-0.298278	-0.502297	-0.0942597	19.886	-3.37192	0.00977012	0.0242537	-3.76607	0	P09450	Transcription factor jun-B	Junb	20.5456	20.5629	20.3913	19.9297	19.6704	19.5845	19.4422	19.4553	19.3923
649	P09528	Ferritin heavy chain	Fth1	P09528	P09528	sp|P09528|FRIH_MOUSE Ferritin heavy chain OS=Mus musculus OX=10090 GN=Fth1 PE=1 SV=2	Ferritin heavy chain;Ferritin heavy chain, N-terminally processed	Fth1	31.703	0.0827293	-0.00416069	0.169619	22.3162	2.19591	0.0593997	0.0858223	-6.14666	0	0.0899435	0.00305352	0.176833	22.3162	2.3874	0.0440599	0.0624893	-5.97762	0	0.0072142	-0.0796757	0.0941042	22.3162	0.191489	0.852917	0.891679	-7.71196	0	P09528	Ferritin heavy chain	Fth1	22.2805	22.287	22.2084	22.3726	22.3135	22.338	22.3733	22.3101	22.3623
650	P09602	Non-histone chromosomal protein HMG-17	Hmgn2	P09602	P09602	sp|P09602|HMGN2_MOUSE Non-histone chromosomal protein HMG-17 OS=Mus musculus OX=10090 GN=Hmgn2 PE=1 SV=2	Non-histone chromosomal protein HMG-17	Hmgn2	3.433	-4.38362	-4.92581	-3.84142	18.2028	-18.6467	7.13243e-08	1.5942e-06	8.67446	-1	-3.20847	-3.75066	-2.66627	18.2028	-13.6479	8.06183e-07	6.64195e-06	5.89827	-1	1.17515	0.632954	1.71734	18.2028	4.99877	0.00105718	0.00418429	-1.38574	1	P09602	Non-histone chromosomal protein HMG-17	Hmgn2	20.6079	21.0756	20.517	16.8359	16.0961	16.1176	17.4256	17.8031	17.3463
651	P09671	Superoxide dismutase [Mn], mitochondrial	Sod2	P09671	P09671	sp|P09671|SODM_MOUSE Superoxide dismutase [Mn], mitochondrial OS=Mus musculus OX=10090 GN=Sod2 PE=1 SV=3	Superoxide dismutase [Mn], mitochondrial	Sod2	13.843	0.0946962	-0.0286899	0.218082	21.7602	1.77008	0.114705	0.15461	-6.78149	0	0.0669077	-0.0564784	0.190294	21.7602	1.25065	0.246431	0.29221	-7.5933	0	-0.0277885	-0.151175	0.0955976	21.7602	-0.519427	0.617536	0.696896	-7.58352	0	P09671	Superoxide dismutase [Mn], mitochondrial	Sod2	21.8216	21.6454	21.6519	21.7946	21.7952	21.8132	21.8299	21.737	21.7526
652	P09925	Surfeit locus protein 1	Surf1	P09925	P09925	sp|P09925|SURF1_MOUSE Surfeit locus protein 1 OS=Mus musculus OX=10090 GN=Surf1 PE=1 SV=3	Surfeit locus protein 1	Surf1	8.9392	0.257004	0.130994	0.383014	16.3088	4.70392	0.00153727	0.00349927	-2.31037	0	0.551296	0.425286	0.677306	16.3088	10.0903	7.98639e-06	3.70049e-05	3.35666	0	0.294292	0.168282	0.420302	16.3088	5.3864	0.000658505	0.00292193	-0.872126	0	P09925	Surfeit locus protein 1	Surf1	16.1159	15.9706	16.0316	16.3571	16.3244	16.2075	16.5451	16.6289	16.598
653	P09926	Surfeit locus protein 2	Surf2	P09926	P09926	sp|P09926|SURF2_MOUSE Surfeit locus protein 2 OS=Mus musculus OX=10090 GN=Surf2 PE=1 SV=1	Surfeit locus protein 2	Surf2	22.781	-0.402102	-0.750737	-0.0534674	16.0839	-2.66006	0.0288247	0.045502	-5.41898	0	-1.46596	-1.8146	-1.11733	16.0839	-9.69789	1.0732e-05	4.65637e-05	3.02902	-1	-1.06386	-1.41249	-0.715224	16.0839	-7.03783	0.00010893	0.000755296	1.08982	-1	P09926	Surfeit locus protein 2	Surf2	16.8063	16.6209	16.6926	16.2938	16.3271	16.2926	14.8435	15.3683	15.51
654	P0C0A3	Charged multivesicular body protein 6	Chmp6	P0C0A3	P0C0A3	sp|P0C0A3|CHMP6_MOUSE Charged multivesicular body protein 6 OS=Mus musculus OX=10090 GN=Chmp6 PE=1 SV=2	Charged multivesicular body protein 6	Chmp6	26.465	0.20652	0.027516	0.385524	17.8894	2.66088	0.0287881	0.0454565	-5.41768	0	0.756815	0.577811	0.935819	17.8894	9.75108	1.03045e-05	4.50756e-05	3.07409	0	0.550295	0.371291	0.729299	17.8894	7.0902	0.000103423	0.000728304	1.14651	0	P0C0A3	Charged multivesicular body protein 6	Chmp6	17.6444	17.5752	17.4853	17.7642	17.8259	17.7345	18.3699	18.4493	18.1562
655	Q3THW5	Histone H2A.V	H2afv	Q3THW5;P0C0S6	Q3THW5;P0C0S6	sp|Q3THW5|H2AV_MOUSE Histone H2A.V OS=Mus musculus OX=10090 GN=H2az2 PE=1 SV=3;sp|P0C0S6|H2AZ_MOUSE Histone H2A.Z OS=Mus musculus OX=10090 GN=H2az1 PE=1 SV=2	Histone H2A.V;Histone H2A.Z	H2afv;H2afz	9.1384	-0.94722	-1.31121	-0.583231	24.0084	-6.0019	0.00032381	0.00091233	-0.609595	0	-1.69394	-2.05793	-1.32995	24.0084	-10.7333	5.02554e-06	2.58556e-05	3.8703	-1	-0.746718	-1.11071	-0.382729	24.0084	-4.73145	0.00148367	0.00546812	-1.75239	0	Q3THW5	Histone H2A.V	H2afv	25.1459	24.7337	24.7868	24.1403	23.8963	23.7881	23.0294	23.481	23.0742
656	P0C7T6	Ataxin-1-like	Atxn1l	P0C7T6	P0C7T6	sp|P0C7T6|ATX1L_MOUSE Ataxin-1-like OS=Mus musculus OX=10090 GN=Atxn1l PE=1 SV=1	Ataxin-1-like	Atxn1l	4.2846	0.38542	0.0499157	0.720924	14.6425	2.64949	0.0293011	0.0461548	-5.43574	0	0.402963	0.0674586	0.738467	14.6425	2.77008	0.0243138	0.0365799	-5.37271	0	0.0175429	-0.317961	0.353047	14.6425	0.120595	0.906988	0.932421	-7.72435	0	P0C7T6	Ataxin-1-like	Atxn1l	14.2418	14.4657	14.4316	14.6009	14.9009	14.7935	15.0668	14.7958	14.4855
657	P0C7W3	Prosalusin	Tor2a	P0C7W3;Q8R1J9	P0C7W3;Q8R1J9	sp|P0C7W3|TOR2X_MOUSE Prosalusin OS=Mus musculus OX=10090 GN=Tor2a PE=3 SV=1;sp|Q8R1J9|TOR2A_MOUSE Torsin-2A OS=Mus musculus OX=10090 GN=Tor2a PE=1 SV=1	Prosalusin;Salusin-beta;Torsin-2A	Tor2a	2.7152	0.311422	0.0222174	0.600627	14.8475	2.48353	0.0379269	0.0579374	-5.6981	0	-0.128408	-0.417612	0.160797	14.8475	-1.02403	0.335813	0.386781	-7.84247	0	-0.43983	-0.729034	-0.150625	14.8475	-3.50756	0.00800108	0.0207307	-3.55542	0	P0C7W3	Prosalusin	Tor2a	14.4626	14.9397	14.9572	15.0596	15.1397	15.0943	14.5932	14.6121	14.7688
658	Q66JX5	FGFR1 oncogene partner	Fgfr1op	Q66JX5;P0CAX8	Q66JX5;P0CAX8	sp|Q66JX5|CEP43_MOUSE Centrosomal protein 43 OS=Mus musculus OX=10090 GN=Cep43 PE=1 SV=1;sp|P0CAX8|TGAP1_MOUSE T-cell activation GTPase-activating protein 1 OS=Mus musculus OX=10090 GN=Tagap1 PE=2 SV=1	FGFR1 oncogene partner;T-cell activation GTPase-activating protein 1	Fgfr1op;Tagap1	5.1259	0.356869	0.185737	0.528001	15.5675	4.80953	0.0013424	0.00311247	-2.1632	0	0.199131	0.0279985	0.370263	15.5675	2.68369	0.0277883	0.0411942	-5.50989	0	-0.157738	-0.328871	0.0133942	15.5675	-2.12584	0.0662502	0.114909	-5.72224	0	Q66JX5	FGFR1 oncogene partner	Fgfr1op	15.2558	15.5315	15.359	15.7574	15.718	15.7416	15.5173	15.5388	15.6878
660	P0DJF2	Protein PET117 homolog, mitochondrial	Pet117	P0DJF2	P0DJF2	sp|P0DJF2|PT117_MOUSE Protein PET117 homolog, mitochondrial OS=Mus musculus OX=10090 GN=Pet117 PE=3 SV=1	Protein PET117 homolog, mitochondrial	Pet117	4.9062	-0.0921056	-0.424201	0.23999	15.7504	-0.63966	0.54029	0.600027	-8.04317	0	-0.334885	-0.66698	-0.00278955	15.7504	-2.32572	0.048511	0.0679317	-6.07403	0	-0.242779	-0.574874	0.089316	15.7504	-1.68607	0.130302	0.199414	-6.36727	0	P0DJF2	Protein PET117 homolog, mitochondrial	Pet117	15.6467	15.9126	16.119	15.6562	15.8842	15.8616	15.383	15.4874	15.8032
661	P0DN34	NA	NA	P0DN34	P0DN34	sp|P0DN34|NDUB1_MOUSE NADH dehydrogenase [ubiquinone] 1 beta subcomplex subunit 1 OS=Mus musculus OX=10090 GN=Ndufb1 PE=1 SV=1	NA	NA	2.4399	-0.687084	-0.946478	-0.427691	17.033	-6.10909	0.000287588	0.00082413	-0.479361	0	-0.221456	-0.480849	0.0379378	17.033	-1.96903	0.0845009	0.11159	-6.61939	0	0.465629	0.206235	0.725022	17.033	4.14006	0.00325925	0.0100784	-2.59934	0	P0DN34	NA	NA	17.4046	17.3069	17.2959	16.5662	16.9152	16.4648	17.2357	17.0819	17.0255
662	P0DOV2	NA	NA	P0DOV2;D0QMC3	P0DOV2	sp|P0DOV2|IFI4_MOUSE Interferon-activable protein 204 OS=Mus musculus OX=10090 GN=Ifi204 PE=1 SV=1	NA	NA	79.197	0.101893	0.00835135	0.195435	21.2003	2.51226	0.0362671	0.0557064	-5.6528	0	-0.154524	-0.248066	-0.0609823	21.2003	-3.80993	0.0051715	0.00912911	-3.74518	0	-0.256417	-0.349958	-0.162875	21.2003	-6.32219	0.000228127	0.00130939	0.2825	0	P0DOV2	NA	NA	21.1915	21.2186	21.2435	21.2952	21.3091	21.3549	21.0108	21.129	21.0503
663	P0DP28	Calmodulin-like protein 3	Calml3	P0DP28;P0DP27;P0DP26;Q9D6P8;P20801	P0DP28;P0DP27;P0DP26;Q9D6P8	sp|P0DP28|CALM3_MOUSE Calmodulin-3 OS=Mus musculus OX=10090 GN=Calm3 PE=1 SV=1;sp|P0DP27|CALM2_MOUSE Calmodulin-2 OS=Mus musculus OX=10090 GN=Calm2 PE=1 SV=1;sp|P0DP26|CALM1_MOUSE Calmodulin-1 OS=Mus musculus OX=10090 GN=Calm1 PE=1 SV=1;sp|Q9D6P8|CALL3_MOU	Calmodulin-like protein 3	Calml3	49.728	1.8582	1.36711	2.3493	24.4404	8.72678	2.33573e-05	0.000104605	2.28986	1	1.72197	1.23087	2.21306	24.4404	8.08696	4.05957e-05	0.00013773	1.5551	1	-0.136236	-0.627331	0.354858	24.4404	-0.639814	0.540195	0.628228	-7.50835	0	P0DP28	Calmodulin-like protein 3	Calml3	22.7731	23.1888	23.7792	25.1445	25.0859	25.0853	24.8901	25.0846	24.9323
664	P0DPE0	NA	NA	P0DPE0	P0DPE0	sp|P0DPE0|EFMT4_MOUSE EEF1A lysine methyltransferase 4 OS=Mus musculus OX=10090 GN=Eef1akmt4 PE=2 SV=1	NA	NA	6.039	0.547995	0.374069	0.721922	18.4978	7.26669	8.70176e-05	0.00030639	0.836731	0	0.835512	0.661585	1.00944	18.4978	11.0793	3.9565e-06	2.13863e-05	4.13551	0	0.287516	0.11359	0.461443	18.4978	3.81261	0.0051518	0.0146559	-3.08843	0	P0DPE0	NA	NA	18.1005	17.9619	18.0475	18.7392	18.5849	18.4297	18.8903	18.8425	18.8835
665	P10078	Zinc finger protein 28	Zfp28	P10078;Q61116;Q4VA44;Q6PD29;Q0VAW7;P16372;Q9Z1D8;Q8BZ89;Q810A1;P10076;Q8R1D1;P15620;Q9ERR8;Q02525	P10078;Q61116;Q4VA44;Q6PD29;Q0VAW7;P16372;Q9Z1D8;Q8BZ89;Q810A1;P10076;Q8R1D1;P15620;Q9ERR8;Q02525	sp|P10078|ZFP28_MOUSE Zinc finger protein 28 OS=Mus musculus OX=10090 GN=Zfp28 PE=2 SV=3;sp|Q61116|ZN235_MOUSE Zinc finger protein 235 OS=Mus musculus OX=10090 GN=Znf235 PE=2 SV=1;sp|Q4VA44|ZN664_MOUSE Zinc finger protein 664 OS=Mus musculus OX=10090 GN=Zn	Zinc finger protein 28;Zinc finger protein 235;Zinc finger protein 664;Zinc finger protein 513;Zinc finger protein 112;Zinc finger protein 58;Zinc finger protein with KRAB and SCAN domains 5;Zinc finger protein 322;Zinc finger protein 18;Zinc finger protein 26;Zinc finger protein 426;Zinc finger protein 271;Zinc finger protein 319;Zinc finger protein 39	Zfp28;Znf235;Znf664;Znf513;Znf112;Zfp58;Zkscan5;Znf322;Znf18;Zfp26;Znf426;Znf271;Znf319;Zfp39	0.95061	-0.588298	-0.761219	-0.415378	18.085	-7.84653	5.04294e-05	0.000195777	1.43902	0	-0.983693	-1.15661	-0.810773	18.085	-13.1202	1.09161e-06	8.33777e-06	5.56268	0	-0.395395	-0.568315	-0.222475	18.085	-5.27364	0.000754091	0.00324779	-1.01934	0	P10078	Zinc finger protein 28	Zfp28	18.5932	18.7398	18.494	17.8977	18.0697	18.0947	17.6677	17.6353	17.573
666	P10107	Annexin A1	Anxa1	P10107	P10107	sp|P10107|ANXA1_MOUSE Annexin A1 OS=Mus musculus OX=10090 GN=Anxa1 PE=1 SV=2	Annexin A1	Anxa1	219.49	-0.270041	-0.388815	-0.151267	26.8256	-5.24366	0.000781997	0.0019462	-1.57473	0	-0.165329	-0.284103	-0.0465551	26.8256	-3.21036	0.0124318	0.0198652	-4.6749	0	0.104712	-0.0140619	0.223486	26.8256	2.0333	0.0764955	0.129092	-5.86232	0	P10107	Annexin A1	Anxa1	27.0081	26.9793	26.9249	26.725	26.6494	26.7278	26.7063	26.8417	26.8683
667	P10126	Elongation factor 1-alpha 1	Eef1a1	P10126;P62631	P10126	sp|P10126|EF1A1_MOUSE Elongation factor 1-alpha 1 OS=Mus musculus OX=10090 GN=Eef1a1 PE=1 SV=3	Elongation factor 1-alpha 1	Eef1a1	186.96	-0.0848715	-0.198267	0.0285242	27.96	-1.7262	0.12262	0.164034	-6.84387	0	0.0190557	-0.09434	0.132451	27.96	0.387574	0.708448	0.743028	-8.3128	0	0.103927	-0.0094685	0.217323	27.96	2.11377	0.0675057	0.116708	-5.74061	0	P10126	Elongation factor 1-alpha 1	Eef1a1	28.0769	27.9369	27.932	27.8962	27.8945	27.9005	28.0618	27.9894	27.9519
668	P10493	Nidogen-1	Nid1	P10493	P10493	sp|P10493|NID1_MOUSE Nidogen-1 OS=Mus musculus OX=10090 GN=Nid1 PE=1 SV=2	Nidogen-1	Nid1	13.244	0.150441	0.00985779	0.291023	19.7223	2.46808	0.0388515	0.0591956	-5.72244	0	-0.722476	-0.863058	-0.581893	19.7223	-11.8527	2.37242e-06	1.45723e-05	4.70255	0	-0.872916	-1.0135	-0.732334	19.7223	-14.3208	5.56287e-07	2.25047e-05	6.8178	0	P10493	Nidogen-1	Nid1	19.9006	19.9048	19.9337	20.0215	20.1147	20.0542	19.078	19.3218	19.1718
669	P10518	Delta-aminolevulinic acid dehydratase	Alad	P10518	P10518	sp|P10518|HEM2_MOUSE Delta-aminolevulinic acid dehydratase OS=Mus musculus OX=10090 GN=Alad PE=1 SV=1	Delta-aminolevulinic acid dehydratase	Alad	52.978	0.445135	0.334148	0.556122	21.7785	9.25005	1.523e-05	7.58199e-05	2.76295	0	0.173909	0.0629218	0.284896	21.7785	3.61389	0.00685293	0.011737	-4.04533	0	-0.271226	-0.382213	-0.160239	21.7785	-5.63616	0.000490741	0.0023385	-0.552371	0	P10518	Delta-aminolevulinic acid dehydratase	Alad	21.6675	21.5476	21.5013	21.9787	22.0457	22.0274	21.7732	21.7188	21.7461
670	P10605	Cathepsin B	Ctsb	P10605	P10605	sp|P10605|CATB_MOUSE Cathepsin B OS=Mus musculus OX=10090 GN=Ctsb PE=1 SV=2	Cathepsin B;Cathepsin B light chain;Cathepsin B heavy chain	Ctsb	16.889	-1.0868	-1.29262	-0.880977	20.5159	-12.1782	1.93009e-06	1.61973e-05	5.04811	-1	-1.73231	-1.93813	-1.52649	20.5159	-19.4116	5.20485e-08	9.6926e-07	8.91923	-1	-0.645509	-0.85133	-0.439688	20.5159	-7.23332	8.98839e-05	0.000652548	1.29985	0	P10605	Cathepsin B	Ctsb	21.3287	21.4865	21.5515	20.4356	20.389	20.2817	19.5662	19.8746	19.7289
671	P10630	Eukaryotic initiation factor 4A-II	Eif4a2	P10630	P10630	sp|P10630|IF4A2_MOUSE Eukaryotic initiation factor 4A-II OS=Mus musculus OX=10090 GN=Eif4a2 PE=1 SV=2	Eukaryotic initiation factor 4A-II;Eukaryotic initiation factor 4A-II, N-terminally processed	Eif4a2	7.4607	-1.495	-1.60019	-1.38982	19.933	-32.7816	8.29177e-10	9.7279e-08	13.4296	-1	-1.84048	-1.94566	-1.7353	19.933	-40.357	1.58814e-10	2.51784e-08	15.0979	-1	-0.345477	-0.450659	-0.240296	19.933	-7.57542	6.48174e-05	0.00051044	1.65722	0	P10630	Eukaryotic initiation factor 4A-II	Eif4a2	21.0189	21.0272	21.0885	19.4966	19.5576	19.5954	19.273	19.1904	19.1497
672	P10639	Thioredoxin	Txn	P10639	P10639	sp|P10639|THIO_MOUSE Thioredoxin OS=Mus musculus OX=10090 GN=Txn PE=1 SV=3	Thioredoxin	Txn	19.317	0.233152	0.11239	0.353915	25.9391	4.45279	0.00213594	0.00465086	-2.66664	0	0.308473	0.187711	0.429236	25.9391	5.89129	0.000366528	0.000897726	-0.871663	0	0.0753212	-0.0454415	0.196084	25.9391	1.4385	0.188271	0.267409	-6.69948	0	P10639	Thioredoxin	Txn	25.6714	25.8425	25.7619	25.9637	25.9439	26.0676	26.0557	26.0692	26.0763
673	P10649	Glutathione S-transferase Mu 1	Gstm1	P10649;P19639;Q80W21;P15626;Q8R5I6;O35660	P10649	sp|P10649|GSTM1_MOUSE Glutathione S-transferase Mu 1 OS=Mus musculus OX=10090 GN=Gstm1 PE=1 SV=2	Glutathione S-transferase Mu 1	Gstm1	51.661	-0.915781	-1.02443	-0.807129	22.64	-19.4393	5.14689e-08	1.32205e-06	9.03008	0	-0.0347203	-0.143372	0.0739315	22.64	-0.737008	0.482188	0.532577	-8.10099	0	0.88106	0.772409	0.989712	22.64	18.7023	6.96813e-08	7.04742e-06	9.00415	0	P10649	Glutathione S-transferase Mu 1	Gstm1	22.9888	22.8728	23.0089	21.9924	22.0632	22.0676	22.9617	22.9214	22.8833
674	P10711	Transcription elongation factor A protein 1	Tcea1	P10711;Q9QVN7	P10711	sp|P10711|TCEA1_MOUSE Transcription elongation factor A protein 1 OS=Mus musculus OX=10090 GN=Tcea1 PE=1 SV=2	Transcription elongation factor A protein 1	Tcea1	78.73	-0.356173	-0.42652	-0.285827	23.8925	-11.6774	2.65686e-06	2.01918e-05	4.69484	0	-0.34786	-0.418206	-0.277514	23.8925	-11.4048	3.17811e-06	1.83132e-05	4.37841	0	0.00831317	-0.062033	0.0786594	23.8925	0.272553	0.792105	0.842197	-7.69099	0	P10711	Transcription elongation factor A protein 1	Tcea1	24.1247	24.1078	24.1491	23.7691	23.7759	23.7681	23.7526	23.7914	23.794
675	P10810	Monocyte differentiation antigen CD14	Cd14	P10810	P10810	sp|P10810|CD14_MOUSE Monocyte differentiation antigen CD14 OS=Mus musculus OX=10090 GN=Cd14 PE=1 SV=1	Monocyte differentiation antigen CD14	Cd14	5.5843	1.79701	1.4989	2.09512	12.4856	13.9026	6.99186e-07	7.78259e-06	6.16908	1	1.63304	1.33492	1.93115	12.4856	12.634	1.45782e-06	1.04034e-05	5.24223	1	-0.163973	-0.462085	0.134139	12.4856	-1.26858	0.240286	0.325936	-6.90939	0	P10810	Monocyte differentiation antigen CD14	Cd14	11.2532	11.4252	11.3482	13.3168	13.2381	12.8628	12.8284	12.9342	13.1632
676	P10820	Perforin-1	Prf1	P10820	P10820	sp|P10820|PERF_MOUSE Perforin-1 OS=Mus musculus OX=10090 GN=Prf1 PE=1 SV=2	Perforin-1	Prf1	0.92999	-0.129868	-0.379541	0.119805	17.8048	-1.19966	0.264622	0.322651	-7.52358	0	-0.0639053	-0.313578	0.185767	17.8048	-0.590326	0.571281	0.617038	-8.20468	0	0.0659627	-0.18371	0.315635	17.8048	0.60933	0.559223	0.645621	-7.52874	0	P10820	Perforin-1	Prf1	17.8792	17.8271	17.9018	17.5357	17.6757	18.0072	17.8911	17.7709	17.7544
677	P10833	Ras-related protein R-Ras	Rras	P10833	P10833	sp|P10833|RRAS_MOUSE Ras-related protein R-Ras OS=Mus musculus OX=10090 GN=Rras PE=1 SV=1	Ras-related protein R-Ras	Rras	9.7177	0.920313	0.788342	1.05229	19.6061	16.0835	2.2622e-07	3.61582e-06	7.41081	0	0.893902	0.76193	1.02587	19.6061	15.6219	2.83663e-07	3.16946e-06	7.05309	0	-0.0264111	-0.158383	0.105561	19.6061	-0.461564	0.656695	0.731327	-7.61445	0	P10833	Ras-related protein R-Ras	Rras	18.9129	18.9986	19.0925	19.9176	20.0011	19.8462	19.9262	19.8953	19.8642
678	P10852	4F2 cell-surface antigen heavy chain	Slc3a2	P10852	P10852	sp|P10852|4F2_MOUSE 4F2 cell-surface antigen heavy chain OS=Mus musculus OX=10090 GN=Slc3a2 PE=1 SV=1	4F2 cell-surface antigen heavy chain	Slc3a2	83.476	0.653384	0.526402	0.780366	23.2131	11.8673	2.35033e-06	1.84018e-05	4.83037	0	0.56874	0.441758	0.695723	23.2131	10.3299	6.70069e-06	3.2113e-05	3.55129	0	-0.0846439	-0.211626	0.0423385	23.2131	-1.53737	0.162792	0.238198	-6.5702	0	P10852	4F2 cell-surface antigen heavy chain	Slc3a2	22.9171	22.7535	22.7466	23.4861	23.4224	23.4688	23.3566	23.4377	23.3292
679	P10853	Histone H2B type 1-F/J/L	Hist1h2bf	P10853;Q64475;Q8CGP2;Q8CGP1;P70696;Q64524	P10853;Q64475;Q8CGP2;Q8CGP1;P70696;Q64524	sp|P10853|H2B1F_MOUSE Histone H2B type 1-F/J/L OS=Mus musculus OX=10090 GN=H2bc7 PE=1 SV=2;sp|Q64475|H2B1B_MOUSE Histone H2B type 1-B OS=Mus musculus OX=10090 GN=H2bc3 PE=1 SV=3;sp|Q8CGP2|H2B1P_MOUSE Histone H2B type 1-P OS=Mus musculus OX=10090 GN=Hist1h2	Histone H2B type 1-F/J/L;Histone H2B type 1-B;Histone H2B type 1-P;Histone H2B type 1-K;Histone H2B type 1-A;Histone H2B type 2-E	Hist1h2bf;Hist1h2bb;Hist1h2bp;Hist1h2bk;Hist1h2ba;Hist2h2be	36.576	-1.02865	-1.53137	-0.525931	28.2993	-4.71921	0.00150726	0.00343896	-2.28898	-1	-1.64184	-2.14456	-1.13912	28.2993	-7.53239	6.74957e-05	0.000212001	0.992801	-1	-0.613192	-1.11591	-0.110475	28.2993	-2.81318	0.0227508	0.0484239	-4.64641	0	P10853	Histone H2B type 1-F/J/L	Hist1h2bf	29.582	28.9963	28.99	28.4823	27.9965	28.0036	27.4141	27.8859	27.3428
681	P10922	Histone H1.0	H1f0	P10922	P10922	sp|P10922|H10_MOUSE Histone H1.0 OS=Mus musculus OX=10090 GN=H1-0 PE=2 SV=4	Histone H1.0;Histone H1.0, N-terminally processed	H1f0	17.822	-0.602287	-0.730803	-0.47377	23.7534	-10.8086	4.76807e-06	3.1336e-05	4.04801	0	-0.364698	-0.493215	-0.236182	23.7534	-6.54485	0.00018013	0.000485588	-0.0904599	0	0.237588	0.109071	0.366105	23.7534	4.26374	0.00275286	0.00886294	-2.41822	0	P10922	Histone H1.0	H1f0	24.1803	24.0195	24.0273	23.513	23.4179	23.4893	23.6735	23.7777	23.6818
682	P11031	Activated RNA polymerase II transcriptional coactivator p15	Sub1	P11031	P11031	sp|P11031|TCP4_MOUSE Activated RNA polymerase II transcriptional coactivator p15 OS=Mus musculus OX=10090 GN=Sub1 PE=1 SV=3	Activated RNA polymerase II transcriptional coactivator p15	Sub1	12.876	-0.705698	-0.777904	-0.633492	21.4517	-22.541	1.60684e-08	6.36872e-07	10.2918	0	-0.562378	-0.634584	-0.490172	21.4517	-17.9631	9.55368e-08	1.47092e-06	8.25234	0	0.14332	0.0711146	0.215526	21.4517	4.57785	0.00181115	0.00639985	-1.96767	0	P11031	Activated RNA polymerase II transcriptional coactivator p15	Sub1	21.867	21.8958	21.8603	21.1787	21.1847	21.1426	21.3148	21.2904	21.3308
683	P11087	Collagen alpha-1(I) chain	Col1a1	P11087;CON__Q862S4;P28481	P11087	sp|P11087|CO1A1_MOUSE Collagen alpha-1(I) chain OS=Mus musculus OX=10090 GN=Col1a1 PE=1 SV=4	Collagen alpha-1(I) chain	Col1a1	323.31	-0.669166	-0.789662	-0.54867	23.7955	-12.8081	1.31282e-06	1.23091e-05	5.47388	0	0.527255	0.406759	0.647751	23.7955	10.0919	7.97707e-06	3.69909e-05	3.35795	0	1.19642	1.07593	1.31692	23.7955	22.9001	1.4186e-08	2.68435e-06	10.6239	1	P11087	Collagen alpha-1(I) chain	Col1a1	23.9404	23.7449	23.843	23.2264	23.1366	23.1578	24.3699	24.3734	24.3668
684	P11103	Poly [ADP-ribose] polymerase 1	Parp1	P11103	P11103	sp|P11103|PARP1_MOUSE Poly [ADP-ribose] polymerase 1 OS=Mus musculus OX=10090 GN=Parp1 PE=1 SV=3	Poly [ADP-ribose] polymerase 1	Parp1	75.514	-0.346387	-0.432009	-0.260765	22.2204	-9.33039	1.42881e-05	7.2441e-05	2.83359	0	-0.284189	-0.369811	-0.198566	22.2204	-7.65499	6.01706e-05	0.000192664	1.1198	0	0.0621984	-0.023424	0.147821	22.2204	1.6754	0.132418	0.202283	-6.38214	0	P11103	Poly [ADP-ribose] polymerase 1	Parp1	22.3881	22.4427	22.4608	22.0984	22.1118	22.0422	22.1153	22.1494	22.1743
685	P11157	Ribonucleoside-diphosphate reductase subunit M2	Rrm2	P11157;Q6PEE3	P11157	sp|P11157|RIR2_MOUSE Ribonucleoside-diphosphate reductase subunit M2 OS=Mus musculus OX=10090 GN=Rrm2 PE=1 SV=1	Ribonucleoside-diphosphate reductase subunit M2	Rrm2	66.414	0.00867702	-0.119944	0.137298	21.9106	0.15559	0.880213	0.90553	-8.25391	0	0.0152524	-0.113369	0.143874	21.9106	0.273495	0.791407	0.819342	-8.35461	0	0.00657535	-0.122046	0.135197	21.9106	0.117905	0.909052	0.934035	-7.72471	0	P11157	Ribonucleoside-diphosphate reductase subunit M2	Rrm2	21.8415	21.9413	21.925	21.8736	21.9136	21.9467	21.8117	22.0082	21.9338
686	P11276	Fibronectin	Fn1	P11276	P11276	sp|P11276|FINC_MOUSE Fibronectin OS=Mus musculus OX=10090 GN=Fn1 PE=1 SV=4	Fibronectin;Anastellin	Fn1	161.8	-0.956642	-1.03423	-0.879059	22.7228	-28.4385	2.55988e-09	1.83125e-07	12.2521	0	-1.21985	-1.29744	-1.14227	22.7228	-36.2631	3.7186e-10	4.11572e-08	14.2219	-1	-0.263213	-0.340796	-0.185629	22.7228	-7.82462	5.14492e-05	0.000431144	1.90969	0	P11276	Fibronectin	Fn1	23.4869	23.4167	23.4413	22.495	22.4846	22.4954	22.198	22.2297	22.2577
687	P11438	Lysosome-associated membrane glycoprotein 1	Lamp1	P11438	P11438	sp|P11438|LAMP1_MOUSE Lysosome-associated membrane glycoprotein 1 OS=Mus musculus OX=10090 GN=Lamp1 PE=1 SV=2	Lysosome-associated membrane glycoprotein 1	Lamp1	10.087	0.349857	0.0494944	0.65022	20.9025	2.6864	0.027672	0.0439783	-5.37721	0	-0.328633	-0.628996	-0.0282704	20.9025	-2.52343	0.035642	0.0515866	-5.76363	0	-0.678491	-0.978854	-0.378128	20.9025	-5.20983	0.00081485	0.0034512	-1.10345	0	P11438	Lysosome-associated membrane glycoprotein 1	Lamp1	20.5723	21.0396	21.0744	21.2581	21.1802	21.2975	20.5001	20.7077	20.4924
688	P11440	Cyclin-dependent kinase 1	Cdk1	P11440	P11440	sp|P11440|CDK1_MOUSE Cyclin-dependent kinase 1 OS=Mus musculus OX=10090 GN=Cdk1 PE=1 SV=3	Cyclin-dependent kinase 1	Cdk1	128.32	0.0605585	-0.0417709	0.162888	23.3099	1.3649	0.209464	0.263278	-7.32612	0	-0.20823	-0.310559	-0.105901	23.3099	-4.69319	0.00155873	0.00316384	-2.45257	0	-0.268789	-0.371118	-0.166459	23.3099	-6.05809	0.000304232	0.00162386	-0.0315378	0	P11440	Cyclin-dependent kinase 1	Cdk1	23.3727	23.305	23.3995	23.43	23.4245	23.4044	23.0813	23.1536	23.2177
689	P11499	Heat shock protein HSP 90-beta	Hsp90ab1	P11499;REV__Q8BL66	P11499	sp|P11499|HS90B_MOUSE Heat shock protein HSP 90-beta OS=Mus musculus OX=10090 GN=Hsp90ab1 PE=1 SV=3	Heat shock protein HSP 90-beta	Hsp90ab1	323.31	-0.00495215	-0.156673	0.146769	28.3128	-0.075279	0.941843	0.95503	-8.26432	0	-0.0309048	-0.182626	0.120816	28.3128	-0.469793	0.651053	0.691611	-8.27406	0	-0.0259527	-0.177674	0.125768	28.3128	-0.394514	0.703519	0.769359	-7.64596	0	P11499	Heat shock protein HSP 90-beta	Hsp90ab1	28.3239	28.2836	28.3668	28.2374	28.4799	28.2422	28.2906	28.3155	28.2755
690	P11688	Integrin alpha-5	Itga5	P11688	P11688	sp|P11688|ITA5_MOUSE Integrin alpha-5 OS=Mus musculus OX=10090 GN=Itga5 PE=1 SV=3	Integrin alpha-5;Integrin alpha-5 heavy chain;Integrin alpha-5 light chain	Itga5	41.643	-0.74382	-0.864088	-0.623551	22.6893	-14.264	5.73609e-07	6.7702e-06	6.38729	0	-0.550703	-0.670971	-0.430435	22.6893	-10.5607	5.67731e-06	2.8223e-05	3.73507	0	0.193117	0.0728483	0.313385	22.6893	3.70334	0.0060228	0.0165479	-3.25453	0	P11688	Integrin alpha-5	Itga5	23.202	23.0532	23.1072	22.359	22.3165	22.4554	22.5655	22.6033	22.5415
691	P11862	Growth arrest-specific protein 2	Gas2	P11862	P11862	sp|P11862|GAS2_MOUSE Growth arrest-specific protein 2 OS=Mus musculus OX=10090 GN=Gas2 PE=1 SV=1	Growth arrest-specific protein 2	Gas2	27.953	-1.69989	-1.84769	-1.55209	18.4853	-26.5255	4.44299e-09	2.77262e-07	11.6685	-1	-1.35864	-1.50644	-1.21083	18.4853	-21.2005	2.60403e-08	5.99029e-07	9.677	-1	0.341252	0.193449	0.489055	18.4853	5.32497	0.000708817	0.003096	-0.952107	0	P11862	Growth arrest-specific protein 2	Gas2	19.5058	19.4662	19.5425	17.8486	17.673	17.8931	18.159	18.2098	18.0697
692	P11881	Inositol 1,4,5-trisphosphate receptor type 1	Itpr1	P11881	P11881	sp|P11881|ITPR1_MOUSE Inositol 1,4,5-trisphosphate receptor type 1 OS=Mus musculus OX=10090 GN=Itpr1 PE=1 SV=2	Inositol 1,4,5-trisphosphate receptor type 1	Itpr1	4.7721	0.105727	-0.0988195	0.310274	17.3436	1.19212	0.267402	0.32572	-7.53218	0	0.59386	0.389313	0.798407	17.3436	6.69602	0.00015394	0.000425546	0.0826641	0	0.488133	0.283586	0.692679	17.3436	5.5039	0.000572828	0.00262722	-0.720618	0	P11881	Inositol 1,4,5-trisphosphate receptor type 1	Itpr1	17.173	17.0481	17.11	17.0675	17.2314	17.3495	17.64	17.8609	17.6118
693	P11983	T-complex protein 1 subunit alpha	Tcp1	P11983	P11983	sp|P11983|TCPA_MOUSE T-complex protein 1 subunit alpha OS=Mus musculus OX=10090 GN=Tcp1 PE=1 SV=3	T-complex protein 1 subunit alpha	Tcp1	132.79	-0.0435636	-0.129178	0.0420512	24.8279	-1.17355	0.274357	0.332943	-7.55319	0	-0.273393	-0.359008	-0.187778	24.8279	-7.36485	7.91571e-05	0.000241464	0.816687	0	-0.229829	-0.315444	-0.144214	24.8279	-6.1913	0.000262832	0.00145588	0.127988	0	P11983	T-complex protein 1 subunit alpha	Tcp1	24.95	24.9267	24.924	24.8866	24.8717	24.9118	24.6281	24.724	24.6285
694	P12032	Metalloproteinase inhibitor 1	Timp1	P12032	P12032	sp|P12032|TIMP1_MOUSE Metalloproteinase inhibitor 1 OS=Mus musculus OX=10090 GN=Timp1 PE=1 SV=2	Metalloproteinase inhibitor 1	Timp1	1.3061	-0.681578	-0.780024	-0.583132	18.0227	-15.9677	2.39289e-07	3.7733e-06	7.34914	0	-0.548913	-0.647359	-0.450467	18.0227	-12.8597	1.27303e-06	9.31119e-06	5.39239	0	0.132665	0.0342192	0.231111	18.0227	3.10803	0.0145042	0.0336557	-4.18001	0	P12032	Metalloproteinase inhibitor 1	Timp1	18.3975	18.4206	18.4806	17.8003	17.7405	17.7132	17.9418	17.8557	17.8544
695	P12265	Beta-glucuronidase	Gusb	P12265	P12265	sp|P12265|BGLR_MOUSE Beta-glucuronidase OS=Mus musculus OX=10090 GN=Gusb PE=1 SV=2	Beta-glucuronidase	Gusb	11.416	-2.10069	-2.24772	-1.95366	19.9229	-32.9517	7.95797e-10	9.71978e-08	13.472	-1	-1.68793	-1.83496	-1.5409	19.9229	-26.4771	4.50759e-09	1.93004e-07	11.5793	-1	0.412757	0.265725	0.559788	19.9229	6.47455	0.000193956	0.00116453	0.459623	0	P12265	Beta-glucuronidase	Gusb	21.2319	21.1536	21.1717	19.1399	19.0161	19.0992	19.6035	19.3692	19.5208
696	P12367	cAMP-dependent protein kinase type II-alpha regulatory subunit	Prkar2a	P12367	P12367	sp|P12367|KAP2_MOUSE cAMP-dependent protein kinase type II-alpha regulatory subunit OS=Mus musculus OX=10090 GN=Prkar2a PE=1 SV=2	cAMP-dependent protein kinase type II-alpha regulatory subunit	Prkar2a	39.064	-0.0266027	-0.130991	0.077786	20.4834	-0.587757	0.572921	0.630891	-8.07737	0	-0.0591766	-0.163565	0.0452121	20.4834	-1.30744	0.227415	0.272304	-7.5255	0	-0.0325739	-0.136963	0.0718148	20.4834	-0.719685	0.492223	0.583427	-7.45073	0	P12367	cAMP-dependent protein kinase type II-alpha regulatory subunit	Prkar2a	20.5917	20.4605	20.4837	20.4892	20.4331	20.5338	20.4664	20.4357	20.4563
697	P12382	ATP-dependent 6-phosphofructokinase, liver type	Pfkl	P12382	P12382	sp|P12382|PFKAL_MOUSE ATP-dependent 6-phosphofructokinase, liver type OS=Mus musculus OX=10090 GN=Pfkl PE=1 SV=4	ATP-dependent 6-phosphofructokinase, liver type	Pfkl	54.789	0.62073	0.540652	0.700809	22.1382	17.8778	9.91587e-08	2.01268e-06	8.31458	0	0.0783236	-0.00175453	0.158402	22.1382	2.25582	0.0541019	0.0749555	-6.1827	0	-0.542407	-0.622485	-0.462329	22.1382	-15.622	2.83653e-07	1.58467e-05	7.53371	0	P12382	ATP-dependent 6-phosphofructokinase, liver type	Pfkl	21.9131	21.9232	21.8793	22.5189	22.4886	22.5704	21.9618	22.001	21.9878
698	P12388	Plasminogen activator inhibitor 2, macrophage	Serpinb2	P12388	P12388	sp|P12388|PAI2_MOUSE Plasminogen activator inhibitor 2, macrophage OS=Mus musculus OX=10090 GN=Serpinb2 PE=1 SV=1	Plasminogen activator inhibitor 2, macrophage	Serpinb2	2.827	-0.0825367	-0.487783	0.322709	15.7463	-0.469736	0.651092	0.70376	-8.14513	0	0.864087	0.458841	1.26933	15.7463	4.91772	0.00117031	0.00245882	-2.14103	0	0.946624	0.541377	1.35187	15.7463	5.38746	0.000657674	0.00292045	-0.870754	0	P12388	Plasminogen activator inhibitor 2, macrophage	Serpinb2	15.6215	15.1969	15.639	15.1691	15.7363	15.3044	16.3626	16.1705	16.5165
699	P12787	Cytochrome c oxidase subunit 5A, mitochondrial	Cox5a	P12787	P12787	sp|P12787|COX5A_MOUSE Cytochrome c oxidase subunit 5A, mitochondrial OS=Mus musculus OX=10090 GN=Cox5a PE=1 SV=2	Cytochrome c oxidase subunit 5A, mitochondrial	Cox5a	15.944	-0.28994	-0.422656	-0.157224	21.6958	-5.03862	0.00100598	0.00242046	-1.84935	0	-0.646945	-0.779661	-0.51423	21.6958	-11.2427	3.54199e-06	1.98109e-05	4.25822	0	-0.357005	-0.489721	-0.22429	21.6958	-6.20409	0.000259197	0.00144118	0.143181	0	P12787	Cytochrome c oxidase subunit 5A, mitochondrial	Cox5a	22.0128	22.0101	22.0016	21.6162	21.8102	21.7282	21.3486	21.4425	21.2925
700	P12815	Programmed cell death protein 6	Pdcd6	P12815	P12815	sp|P12815|PDCD6_MOUSE Programmed cell death protein 6 OS=Mus musculus OX=10090 GN=Pdcd6 PE=1 SV=2	Programmed cell death protein 6	Pdcd6	10.505	0.213335	0.0961734	0.330497	20.8788	4.19954	0.00300417	0.00626465	-3.03473	0	0.313066	0.195905	0.430228	20.8788	6.16277	0.000271147	0.000688847	-0.540546	0	0.0997312	-0.0174306	0.216893	20.8788	1.96323	0.0852629	0.141286	-5.96708	0	P12815	Programmed cell death protein 6	Pdcd6	20.7282	20.7151	20.6668	20.9741	20.8094	20.9665	21.0212	21.0483	20.9798
701	P12970	60S ribosomal protein L7a	Rpl7a	P12970	P12970	sp|P12970|RL7A_MOUSE 60S ribosomal protein L7a OS=Mus musculus OX=10090 GN=Rpl7a PE=1 SV=2	60S ribosomal protein L7a	Rpl7a	105.5	-0.00770036	-0.141759	0.126358	26.0536	-0.132478	0.897881	0.919834	-8.25765	0	0.137755	0.00369688	0.271813	26.0536	2.36995	0.0452759	0.0639049	-6.00494	0	0.145455	0.0113972	0.279514	26.0536	2.50243	0.0368266	0.0712483	-5.13767	0	P12970	60S ribosomal protein L7a	Rpl7a	26.012	25.9883	26.0303	26.0098	26.0088	25.9889	26.2525	26.0127	26.1787
702	P13020	Gelsolin	Gsn	P13020	P13020	sp|P13020|GELS_MOUSE Gelsolin OS=Mus musculus OX=10090 GN=Gsn PE=1 SV=3	Gelsolin	Gsn	68.204	0.259257	0.160301	0.358213	24.6443	6.04247	0.000309542	0.000879309	-0.560131	0	0.0518003	-0.0471556	0.150756	24.6443	1.2073	0.261825	0.308965	-7.64368	0	-0.207456	-0.306412	-0.108501	24.6443	-4.83516	0.00129927	0.00492281	-1.60893	0	P13020	Gelsolin	Gsn	24.5325	24.5593	24.53	24.7583	24.817	24.8242	24.5788	24.668	24.5304
703	P13439	Uridine 5-monophosphate synthase	Umps	P13439	P13439	sp|P13439|UMPS_MOUSE Uridine 5-monophosphate synthase OS=Mus musculus OX=10090 GN=Umps PE=1 SV=3	Uridine 5-monophosphate synthase;Orotate phosphoribosyltransferase;Orotidine 5-phosphate decarboxylase	Umps	75.268	0.671288	0.590701	0.751875	23.4229	19.2118	5.64473e-08	1.40902e-06	8.92952	0	1.06915	0.988562	1.14974	23.4229	30.5983	1.43284e-09	9.55119e-08	12.8047	1	0.397862	0.317274	0.478449	23.4229	11.3865	3.2171e-06	6.76272e-05	4.92982	0	P13439	Uridine 5-monophosphate synthase	Umps	22.8377	22.8127	22.8779	23.5025	23.5194	23.5202	23.8757	23.9538	23.9062
704	P13595	Neural cell adhesion molecule 1	Ncam1	P13595	P13595	sp|P13595|NCAM1_MOUSE Neural cell adhesion molecule 1 OS=Mus musculus OX=10090 GN=Ncam1 PE=1 SV=3	Neural cell adhesion molecule 1	Ncam1	73.93	-0.265338	-0.407219	-0.123457	21.4592	-4.31322	0.00257467	0.00547211	-2.86843	0	0.168251	0.0263706	0.310132	21.4592	2.73502	0.0256666	0.0383594	-5.4284	0	0.43359	0.291709	0.57547	21.4592	7.04824	0.00010781	0.000748417	1.10111	0	P13595	Neural cell adhesion molecule 1	Ncam1	21.4863	21.5288	21.4596	21.1741	21.2949	21.2096	21.7854	21.6316	21.5624
705	P13808	Anion exchange protein 2	Slc4a2	P13808	P13808	sp|P13808|B3A2_MOUSE Anion exchange protein 2 OS=Mus musculus OX=10090 GN=Slc4a2 PE=1 SV=1	Anion exchange protein 2	Slc4a2	1.2121	-0.410077	-1.13424	0.314084	14.0314	-1.30604	0.22787	0.283556	-7.39837	0	0.0162124	-0.707948	0.740373	14.0314	0.0516343	0.960087	0.967011	-8.39498	0	0.426289	-0.297871	1.15045	14.0314	1.35767	0.211652	0.294207	-6.80139	0	P13808	Anion exchange protein 2	Slc4a2	14.6297	13.2922	14.566	13.7924	13.744	13.7214	14.3041	14.18	14.0525
706	P13864	DNA (cytosine-5)-methyltransferase 1	Dnmt1	P13864	P13864	sp|P13864|DNMT1_MOUSE DNA (cytosine-5)-methyltransferase 1 OS=Mus musculus OX=10090 GN=Dnmt1 PE=1 SV=5	DNA (cytosine-5)-methyltransferase 1	Dnmt1	152.76	-0.164781	-0.250559	-0.079003	23.5941	-4.43055	0.00220007	0.00477101	-2.69862	0	-0.23062	-0.316398	-0.144842	23.5941	-6.2008	0.000260126	0.000664302	-0.494923	0	-0.0658393	-0.151617	0.0199385	23.5941	-1.77025	0.114674	0.179429	-6.24842	0	P13864	DNA (cytosine-5)-methyltransferase 1	Dnmt1	23.6746	23.7461	23.757	23.5191	23.5818	23.5826	23.4741	23.5001	23.5118
707	P14069	Protein S100-A6	S100a6	P14069	P14069	sp|P14069|S10A6_MOUSE Protein S100-A6 OS=Mus musculus OX=10090 GN=S100a6 PE=1 SV=3	Protein S100-A6	S100a6	7.4756	2.36141	2.19932	2.52351	25.3731	33.599	6.81875e-10	8.69539e-08	13.6314	1	2.33752	2.17542	2.49961	25.3731	33.259	7.39242e-10	6.67138e-08	13.5038	1	-0.0238967	-0.185992	0.138199	25.3731	-0.34001	0.742612	0.803275	-7.66806	0	P14069	Protein S100-A6	S100a6	23.7176	23.803	23.8999	26.235	26.116	26.1537	26.0238	26.1586	26.2506
708	P14115	60S ribosomal protein L27a	Rpl27a	P14115	P14115	sp|P14115|RL27A_MOUSE 60S ribosomal protein L27a OS=Mus musculus OX=10090 GN=Rpl27a PE=1 SV=5	60S ribosomal protein L27a	Rpl27a	17.277	0.116211	-0.0920531	0.324474	24.1938	1.28694	0.234132	0.290179	-7.42137	0	0.281304	0.0730398	0.489567	24.1938	3.11521	0.0143475	0.0225698	-4.82511	0	0.165093	-0.0431709	0.373357	24.1938	1.82827	0.104947	0.166869	-6.16506	0	P14115	60S ribosomal protein L27a	Rpl27a	24.0234	24.0021	24.1585	24.0531	24.268	24.2115	24.5058	24.1924	24.3297
709	P14131	40S ribosomal protein S16	Rps16	P14131	P14131	sp|P14131|RS16_MOUSE 40S ribosomal protein S16 OS=Mus musculus OX=10090 GN=Rps16 PE=1 SV=4	40S ribosomal protein S16	Rps16	63.536	0.11265	-0.0138579	0.239158	25.5178	2.05371	0.0741104	0.104227	-6.36365	0	0.172805	0.0462965	0.299313	25.5178	3.15038	0.0136057	0.0215066	-4.76953	0	0.0601544	-0.0663537	0.186663	25.5178	1.09667	0.304725	0.396081	-7.10352	0	P14131	40S ribosomal protein S16	Rps16	25.4144	25.487	25.3666	25.5331	25.5548	25.5181	25.6391	25.4841	25.6631
710	P14148	60S ribosomal protein L7	Rpl7	P14148	P14148	sp|P14148|RL7_MOUSE 60S ribosomal protein L7 OS=Mus musculus OX=10090 GN=Rpl7 PE=1 SV=2	60S ribosomal protein L7	Rpl7	51.664	0.0851088	-0.094419	0.264637	25.4385	1.09337	0.306083	0.366351	-7.6412	0	0.380467	0.200939	0.559994	25.4385	4.88777	0.00121541	0.00254538	-2.18218	0	0.295358	0.11583	0.474886	25.4385	3.79439	0.00528711	0.0149827	-3.11603	0	P14148	60S ribosomal protein L7	Rpl7	25.4037	25.2004	25.2457	25.4345	25.3687	25.302	25.7803	25.5296	25.6813
711	P14152	Malate dehydrogenase, cytoplasmic	Mdh1	P14152	P14152	sp|P14152|MDHC_MOUSE Malate dehydrogenase, cytoplasmic OS=Mus musculus OX=10090 GN=Mdh1 PE=1 SV=3	Malate dehydrogenase, cytoplasmic	Mdh1	45.653	0.187276	0.110662	0.263891	23.2371	5.63764	0.000489903	0.00129976	-1.06349	0	-0.516501	-0.593115	-0.439886	23.2371	-15.5484	2.9425e-07	3.26291e-06	7.01263	0	-0.703777	-0.780392	-0.627162	23.2371	-21.186	2.61806e-08	4.04146e-06	10.0074	0	P14152	Malate dehydrogenase, cytoplasmic	Mdh1	23.3397	23.3771	23.3238	23.5242	23.5374	23.5409	22.7918	22.8589	22.8405
712	P14206	40S ribosomal protein SA	Rpsa	P14206	P14206	sp|P14206|RSSA_MOUSE 40S ribosomal protein SA OS=Mus musculus OX=10090 GN=Rpsa PE=1 SV=4	40S ribosomal protein SA	Rpsa	102.36	-0.0698042	-0.15094	0.0113318	25.3425	-1.98424	0.0825369	0.114921	-6.46805	0	-0.0126199	-0.093756	0.0685161	25.3425	-0.358731	0.729087	0.762085	-8.32469	0	0.0571843	-0.0239517	0.13832	25.3425	1.62551	0.142741	0.214276	-6.45106	0	P14206	40S ribosomal protein SA	Rpsa	25.3149	25.3957	25.3994	25.3097	25.3002	25.2907	25.3448	25.382	25.3453
713	P14211	Calreticulin	Calr	P14211	P14211	sp|P14211|CALR_MOUSE Calreticulin OS=Mus musculus OX=10090 GN=Calr PE=1 SV=1	Calreticulin	Calr	82.814	-0.508124	-0.639526	-0.376722	25.6755	-8.91852	1.9921e-05	9.2817e-05	2.46589	0	-0.738172	-0.869574	-0.606769	25.6755	-12.9563	1.20209e-06	8.91462e-06	5.4559	0	-0.230048	-0.36145	-0.0986455	25.6755	-4.03776	0.00375411	0.0113005	-2.75067	0	P14211	Calreticulin	Calr	26.1238	26.0507	26.0984	25.4788	25.6229	25.6468	25.2828	25.4272	25.3484
714	P14576	Signal recognition particle 54 kDa protein	Srp54	P14576	P14576	sp|P14576|SRP54_MOUSE Signal recognition particle 54 kDa protein OS=Mus musculus OX=10090 GN=Srp54 PE=1 SV=2	Signal recognition particle 54 kDa protein	Srp54	94.364	-0.0869458	-0.177605	0.00371365	22.5943	-2.21188	0.0579396	0.0839609	-6.12207	0	-0.134996	-0.225655	-0.0443366	22.5943	-3.43426	0.00891044	0.0147902	-4.32385	0	-0.0480502	-0.13871	0.0426092	22.5943	-1.22238	0.256381	0.343752	-6.96348	0	P14576	Signal recognition particle 54 kDa protein	Srp54	22.6314	22.6889	22.6845	22.5909	22.5989	22.5541	22.5614	22.4694	22.569
715	P14685	26S proteasome non-ATPase regulatory subunit 3	Psmd3	P14685	P14685	sp|P14685|PSMD3_MOUSE 26S proteasome non-ATPase regulatory subunit 3 OS=Mus musculus OX=10090 GN=Psmd3 PE=1 SV=3	26S proteasome non-ATPase regulatory subunit 3	Psmd3	116.99	0.127756	0.0316443	0.223868	24.1456	3.06571	0.0154643	0.0263855	-4.77525	0	-0.0701812	-0.166293	0.0259306	24.1456	-1.68411	0.130688	0.165113	-7.03177	0	-0.197937	-0.294049	-0.101825	24.1456	-4.74981	0.00144905	0.00536623	-1.72688	0	P14685	26S proteasome non-ATPase regulatory subunit 3	Psmd3	24.0771	24.1174	24.1848	24.2967	24.2314	24.2345	24.0328	24.0349	24.1011
716	P14719	Interleukin-1 receptor-like 1	Il1rl1	P14719	P14719	sp|P14719|ILRL1_MOUSE Interleukin-1 receptor-like 1 OS=Mus musculus OX=10090 GN=Il1rl1 PE=1 SV=2	Interleukin-1 receptor-like 1	Il1rl1	1.7309	-1.249	-1.60573	-0.892269	17.5656	-8.07506	4.10288e-05	0.000165869	1.66697	-1	-1.16526	-1.522	-0.808532	17.5656	-7.53369	6.74131e-05	0.000212001	0.994154	-1	0.0837368	-0.272996	0.440469	17.5656	0.541376	0.603006	0.685511	-7.57089	0	P14719	Interleukin-1 receptor-like 1	Il1rl1	18.5357	18.3168	18.2587	17.226	16.8922	17.2459	16.8875	17.3157	17.4122
717	P14733	Lamin-B1	Lmnb1	P14733	P14733	sp|P14733|LMNB1_MOUSE Lamin-B1 OS=Mus musculus OX=10090 GN=Lmnb1 PE=1 SV=3	Lamin-B1	Lmnb1	182.55	0.515363	0.39185	0.638876	24.4383	9.62332	1.13651e-05	6.11068e-05	3.08686	0	0.106475	-0.0170379	0.229989	24.4383	1.9882	0.0820316	0.108844	-6.59077	0	-0.408888	-0.532401	-0.285374	24.4383	-7.63512	6.12956e-05	0.000490093	1.71828	0	P14733	Lamin-B1	Lmnb1	24.2974	24.1809	24.2148	24.7999	24.6997	24.7395	24.2494	24.407	24.356
718	P14824	Annexin A6	Anxa6	P14824	P14824	sp|P14824|ANXA6_MOUSE Annexin A6 OS=Mus musculus OX=10090 GN=Anxa6 PE=1 SV=3	Annexin A6	Anxa6	85.191	0.161519	0.0834034	0.239635	24.99	4.76882	0.00141413	0.00325052	-2.21974	0	0.247082	0.168967	0.325198	24.99	7.29505	8.46608e-05	0.000254808	0.742431	0	0.0855632	0.00744735	0.163679	24.99	2.52623	0.0354867	0.0691119	-5.1002	0	P14824	Annexin A6	Anxa6	24.8822	24.834	24.8451	24.9746	25.0158	25.0554	25.0967	25.1058	25.1001
719	P14869	60S acidic ribosomal protein P0	Rplp0	P14869	P14869	sp|P14869|RLA0_MOUSE 60S acidic ribosomal protein P0 OS=Mus musculus OX=10090 GN=Rplp0 PE=1 SV=3	60S acidic ribosomal protein P0	Rplp0	81.668	-0.141297	-0.259161	-0.0234319	25.3984	-2.76486	0.0245104	0.0394995	-5.25266	0	0.000151549	-0.117713	0.118016	25.3984	0.00296548	0.997707	0.998387	-8.39647	0	0.141448	0.0235835	0.259313	25.3984	2.76783	0.0243985	0.0514086	-4.71828	0	P14869	60S acidic ribosomal protein P0	Rplp0	25.4507	25.4035	25.4824	25.2779	25.3558	25.2788	25.5278	25.3553	25.4538
720	P14873	Microtubule-associated protein 1B	Map1b	P14873	P14873	sp|P14873|MAP1B_MOUSE Microtubule-associated protein 1B OS=Mus musculus OX=10090 GN=Map1b PE=1 SV=2	Microtubule-associated protein 1B;MAP1B heavy chain;MAP1 light chain LC1	Map1b	220	0.894451	0.81214	0.976763	24.2901	25.0624	6.95865e-09	3.85015e-07	11.1903	0	0.711338	0.629026	0.793649	24.2901	19.9316	4.22975e-08	8.49716e-07	9.14654	0	-0.183113	-0.265425	-0.100802	24.2901	-5.1308	0.000897624	0.00370169	-1.20841	0	P14873	Microtubule-associated protein 1B	Map1b	23.7952	23.744	23.7252	24.6207	24.6769	24.6502	24.4313	24.4892	24.478
721	P14901	Heme oxygenase 1	Hmox1	P14901	P14901	sp|P14901|HMOX1_MOUSE Heme oxygenase 1 OS=Mus musculus OX=10090 GN=Hmox1 PE=1 SV=1	Heme oxygenase 1	Hmox1	49.99	0.645459	0.545828	0.74509	22.7281	14.9417	4.00633e-07	5.31725e-06	6.78252	0	-0.385331	-0.484963	-0.2857	22.7281	-8.91999	1.98969e-05	7.64344e-05	2.34479	0	-1.03079	-1.13042	-0.931159	22.7281	-23.8616	1.02548e-08	2.5694e-06	10.9462	-1	P14901	Heme oxygenase 1	Hmox1	22.6942	22.5754	22.6546	23.2803	23.2985	23.2818	22.2365	22.3164	22.2154
722	P15066	Transcription factor jun-D	Jund	P15066	P15066	sp|P15066|JUND_MOUSE Transcription factor jun-D OS=Mus musculus OX=10090 GN=Jund PE=1 SV=1	Transcription factor jun-D	Jund	1.2731	0.499224	0.185315	0.813133	18.2651	3.6679	0.0063381	0.012036	-3.83435	0	0.129926	-0.183982	0.443835	18.2651	0.954595	0.367757	0.420027	-7.91128	0	-0.369298	-0.683207	-0.0553891	18.2651	-2.71331	0.026543	0.0547859	-4.80463	0	P15066	Transcription factor jun-D	Jund	17.8694	18.2105	18.0863	18.6101	18.355	18.6989	17.999	18.4154	18.1416
723	P15105	Glutamine synthetase	Glul	P15105	P15105	sp|P15105|GLNA_MOUSE Glutamine synthetase OS=Mus musculus OX=10090 GN=Glul PE=1 SV=6	Glutamine synthetase	Glul	7.8295	-0.629293	-1.42835	0.16976	11.7538	-1.81636	0.106877	0.144991	-6.71496	0	0.243216	-0.555837	1.04227	11.7538	0.702009	0.5026	0.552003	-8.12759	0	0.87251	0.0734566	1.67156	11.7538	2.51837	0.0359236	0.0698468	-5.11258	0	P15105	Glutamine synthetase	Glul	12.0591	11.4795	12.1088	10.7001	11.2528	11.8067	12.6003	11.5456	12.2313
724	P15116	Cadherin-2	Cdh2	P15116;P39038	P15116	sp|P15116|CADH2_MOUSE Cadherin-2 OS=Mus musculus OX=10090 GN=Cdh2 PE=1 SV=2	Cadherin-2	Cdh2	35.753	0.172739	0.0376566	0.307821	20.3087	2.94929	0.0184633	0.0307687	-4.95978	0	0.0909265	-0.0441556	0.226009	20.3087	1.55245	0.159189	0.197546	-7.21215	0	-0.0818123	-0.216894	0.0532699	20.3087	-1.39684	0.200025	0.280436	-6.75245	0	P15116	Cadherin-2	Cdh2	20.349	20.1858	20.1278	20.4221	20.3915	20.3671	20.3563	20.3135	20.2655
725	P15261	Interferon gamma receptor 1	Ifngr1	P15261	P15261	sp|P15261|INGR1_MOUSE Interferon gamma receptor 1 OS=Mus musculus OX=10090 GN=Ifngr1 PE=1 SV=3	Interferon gamma receptor 1	Ifngr1	1.2046	0.73918	0.572684	0.905676	18.5343	10.2394	7.15726e-06	4.28271e-05	3.59857	0	0.568729	0.402233	0.735225	18.5343	7.87821	4.89933e-05	0.000161006	1.34707	0	-0.170451	-0.336947	-0.00395542	18.5343	-2.36114	0.0459026	0.0851564	-5.35909	0	P15261	Interferon gamma receptor 1	Ifngr1	18.1703	18.1203	18.0044	18.8653	18.7692	18.878	18.5269	18.7034	18.7709
726	P15306	Thrombomodulin	Thbd	P15306	P15306	sp|P15306|TRBM_MOUSE Thrombomodulin OS=Mus musculus OX=10090 GN=Thbd PE=1 SV=1	Thrombomodulin	Thbd	3.3139	1.12843	0.952137	1.30472	18.6343	14.7628	4.39788e-07	5.68237e-06	6.67988	1	0.644308	0.468016	0.8206	18.6343	8.42921	3.00755e-05	0.000107183	1.88715	0	-0.484121	-0.660413	-0.307829	18.6343	-6.33355	0.000225361	0.00129987	0.295809	0	P15306	Thrombomodulin	Thbd	18.0857	18.1479	17.8966	19.0693	19.2748	19.1713	18.6508	18.6645	18.7478
727	P15307	Proto-oncogene c-Rel	Rel	P15307	P15307	sp|P15307|REL_MOUSE Proto-oncogene c-Rel OS=Mus musculus OX=10090 GN=Rel PE=1 SV=2	Proto-oncogene c-Rel	Rel	5.4108	0.70594	0.524442	0.887439	17.5322	8.97059	1.90879e-05	8.98633e-05	2.51314	0	0.524209	0.34271	0.705707	17.5322	6.66127	0.000159564	0.000438204	0.0431125	0	-0.181732	-0.36323	-0.000233285	17.5322	-2.30932	0.0497692	0.0909207	-5.43978	0	P15307	Proto-oncogene c-Rel	Rel	17.1585	17.1543	17.0537	17.7943	17.8326	17.8575	17.4539	17.7282	17.7571
728	P15379	CD44 antigen	Cd44	P15379	P15379	sp|P15379|CD44_MOUSE CD44 antigen OS=Mus musculus OX=10090 GN=Cd44 PE=1 SV=3	CD44 antigen	Cd44	17.378	0.166949	0.0333524	0.300547	21.7011	2.88213	0.0204631	0.0336425	-5.0664	0	-0.289913	-0.42351	-0.156316	21.7011	-5.00491	0.00104911	0.00223948	-2.02197	0	-0.456862	-0.590459	-0.323265	21.7011	-7.88704	4.86015e-05	0.000414988	1.97193	0	P15379	CD44 antigen	Cd44	21.779	21.8004	21.6468	21.827	21.9297	21.9703	21.4647	21.5009	21.3908
729	P15532	Nucleoside diphosphate kinase A	Nme1	P15532	P15532	sp|P15532|NDKA_MOUSE Nucleoside diphosphate kinase A OS=Mus musculus OX=10090 GN=Nme1 PE=1 SV=1	Nucleoside diphosphate kinase A	Nme1	50.713	-0.0118013	-0.0968662	0.0732636	25.2411	-0.319967	0.757197	0.796435	-8.21031	0	0.297281	0.212216	0.382346	25.2411	8.06014	4.15792e-05	0.000140613	1.52861	0	0.309083	0.224018	0.394148	25.2411	8.38011	3.13786e-05	0.000304242	2.45004	0	P15532	Nucleoside diphosphate kinase A	Nme1	25.1333	25.171	25.1336	25.1524	25.1516	25.0986	25.3899	25.4724	25.4675
730	P15806	Transcription factor E2-alpha	Tcf3	P15806;Q61286;Q60722	P15806	sp|P15806|TFE2_MOUSE Transcription factor E2-alpha OS=Mus musculus OX=10090 GN=Tcf3 PE=1 SV=2	Transcription factor E2-alpha	Tcf3	6.3326	-0.89872	-1.18103	-0.616412	19.236	-7.34222	8.08971e-05	0.000288651	0.917202	0	-1.46058	-1.74288	-1.17827	19.236	-11.9324	2.25452e-06	1.40393e-05	4.75905	-1	-0.561856	-0.844163	-0.279548	19.236	-4.59015	0.00178222	0.00634374	-1.9503	0	P15806	Transcription factor E2-alpha	Tcf3	20.1615	19.983	19.9226	19.3586	18.9598	19.0526	18.6399	18.67	18.3755
731	P15864	Histone H1.2	Hist1h1c	P15864	P15864	sp|P15864|H12_MOUSE Histone H1.2 OS=Mus musculus OX=10090 GN=H1-2 PE=1 SV=2	Histone H1.2	Hist1h1c	41.386	-0.61053	-0.785552	-0.435509	26.5438	-8.04528	4.21356e-05	0.000169641	1.63755	0	-1.33439	-1.50941	-1.15937	26.5438	-17.5839	1.12871e-07	1.6228e-06	8.06893	-1	-0.723858	-0.898879	-0.548836	26.5438	-9.53866	1.21348e-05	0.000158461	3.48691	0	P15864	Histone H1.2	Hist1h1c	27.3693	27.1054	27.1015	26.5684	26.6055	26.5708	25.804	25.946	25.8231
732	P15920	V-type proton ATPase 116 kDa subunit a isoform 2	Atp6v0a2	P15920	P15920	sp|P15920|VPP2_MOUSE V-type proton ATPase 116 kDa subunit a2 OS=Mus musculus OX=10090 GN=Atp6v0a2 PE=1 SV=2	V-type proton ATPase 116 kDa subunit a isoform 2	Atp6v0a2	3.442	-0.45286	-0.611581	-0.294139	17.6715	-6.58043	0.000173548	0.000535244	0.0759494	0	-0.401601	-0.560322	-0.24288	17.6715	-5.8356	0.000390356	0.000946993	-0.940784	0	0.0512587	-0.107462	0.20998	17.6715	0.744833	0.477699	0.570012	-7.43136	0	P15920	V-type proton ATPase 116 kDa subunit a isoform 2	Atp6v0a2	17.9272	17.9725	17.9692	17.4411	17.5235	17.5458	17.5781	17.4026	17.6834
733	P16045	Galectin-1	Lgals1	P16045	P16045	sp|P16045|LEG1_MOUSE Galectin-1 OS=Mus musculus OX=10090 GN=Lgals1 PE=1 SV=3	Galectin-1	Lgals1	54.275	-0.161817	-0.409242	0.0856075	27.5006	-1.50837	0.169926	0.218593	-7.14203	0	0.0975224	-0.149902	0.344947	27.5006	0.909048	0.389911	0.442146	-7.95432	0	0.25934	0.0119149	0.506764	27.5006	2.41742	0.0420447	0.0794057	-5.27113	0	P16045	Galectin-1	Lgals1	27.2807	27.694	27.5915	27.3148	27.3128	27.4531	27.6879	27.4954	27.6754
734	P16056	Hepatocyte growth factor receptor	Met	P16056	P16056	sp|P16056|MET_MOUSE Hepatocyte growth factor receptor OS=Mus musculus OX=10090 GN=Met PE=1 SV=1	Hepatocyte growth factor receptor	Met	1.2703	0.598421	0.218018	0.978824	16.6913	3.62817	0.00671257	0.0126326	-3.89543	0	0.244841	-0.135562	0.625245	16.6913	1.48445	0.176018	0.21619	-7.30225	0	-0.353579	-0.733983	0.0268239	16.6913	-2.14372	0.0644314	0.112286	-5.69497	0	P16056	Hepatocyte growth factor receptor	Met	16.7811	16.0785	16.3711	16.8237	17.1621	17.0401	16.6435	16.5942	16.7275
735	P16110	Galectin-3	Lgals3	P16110	P16110	sp|P16110|LEG3_MOUSE Galectin-3 OS=Mus musculus OX=10090 GN=Lgals3 PE=1 SV=3	Galectin-3	Lgals3	24.475	0.64182	0.536381	0.747258	24.6185	14.0391	6.48472e-07	7.32936e-06	6.2521	0	0.624369	0.518931	0.729808	24.6185	13.6574	8.01919e-07	6.63279e-06	5.90414	0	-0.0174502	-0.122889	0.0879886	24.6185	-0.381704	0.712628	0.777437	-7.65144	0	P16110	Galectin-3	Lgals3	24.2588	24.1917	24.1387	24.7741	24.8619	24.8787	24.8508	24.7837	24.8278
736	P16125	L-lactate dehydrogenase B chain	Ldhb	P16125	P16125	sp|P16125|LDHB_MOUSE L-lactate dehydrogenase B chain OS=Mus musculus OX=10090 GN=Ldhb PE=1 SV=2	L-lactate dehydrogenase B chain	Ldhb	36.899	-1.28322	-1.36703	-1.19941	22.7005	-35.313	4.59227e-10	7.08901e-08	14.0367	-1	-1.1023	-1.1861	-1.01849	22.7005	-30.3342	1.53483e-09	9.92151e-08	12.7317	-1	0.180922	0.0971132	0.264731	22.7005	4.97882	0.00108387	0.00425854	-1.41275	0	P16125	L-lactate dehydrogenase B chain	Ldhb	23.4654	23.4998	23.5217	22.2136	22.2366	22.1871	22.4001	22.3467	22.4333
737	P16254	Signal recognition particle 14 kDa protein	Srp14	P16254	P16254	sp|P16254|SRP14_MOUSE Signal recognition particle 14 kDa protein OS=Mus musculus OX=10090 GN=Srp14 PE=1 SV=1	Signal recognition particle 14 kDa protein;Signal recognition particle 14 kDa protein, N-terminally processed	Srp14	74.32	-0.661201	-0.861065	-0.461336	19.9836	-7.62997	6.15906e-05	0.000229829	1.21819	0	-0.803741	-1.00361	-0.603876	19.9836	-9.27482	1.49324e-05	6.08288e-05	2.66288	0	-0.14254	-0.342405	0.0573247	19.9836	-1.64485	0.138654	0.209625	-6.42446	0	P16254	Signal recognition particle 14 kDa protein	Srp14	20.486	20.4803	20.4495	19.9519	19.7869	19.6933	19.5184	19.6651	19.821
738	P16332	Methylmalonyl-CoA mutase, mitochondrial	Mut	P16332	P16332	sp|P16332|MUTA_MOUSE Methylmalonyl-CoA mutase, mitochondrial OS=Mus musculus OX=10090 GN=Mmut PE=1 SV=2	Methylmalonyl-CoA mutase, mitochondrial	Mut	48.09	0.349632	0.263894	0.435371	21.5314	9.40506	1.34706e-05	6.93144e-05	2.89878	0	0.434853	0.349114	0.520591	21.5314	11.6975	2.62244e-06	1.57939e-05	4.59148	0	0.0852201	-0.00051839	0.170959	21.5314	2.29241	0.0510999	0.0929176	-5.46603	0	P16332	Methylmalonyl-CoA mutase, mitochondrial	Mut	21.2658	21.2612	21.2826	21.6421	21.6017	21.6147	21.7689	21.6798	21.6655
739	P16546	Spectrin alpha chain, non-erythrocytic 1	Sptan1	P16546;P08032;REV__Q6NZJ6	P16546	sp|P16546|SPTN1_MOUSE Spectrin alpha chain, non-erythrocytic 1 OS=Mus musculus OX=10090 GN=Sptan1 PE=1 SV=4	Spectrin alpha chain, non-erythrocytic 1	Sptan1	323.31	0.909508	0.757163	1.06185	25.8884	13.769	7.5318e-07	8.16664e-06	6.08706	0	0.857129	0.704784	1.00947	25.8884	12.9761	1.18811e-06	8.85574e-06	5.46886	0	-0.0523788	-0.204724	0.0999664	25.8884	-0.792962	0.450694	0.545332	-7.39267	0	P16546	Spectrin alpha chain, non-erythrocytic 1	Sptan1	25.2669	25.3338	25.298	26.1984	26.2068	26.222	26.0368	26.3142	26.119
740	P16627	Heat shock 70 kDa protein 1-like	Hspa1l	P16627	P16627	sp|P16627|HS71L_MOUSE Heat shock 70 kDa protein 1-like OS=Mus musculus OX=10090 GN=Hspa1l PE=1 SV=4	Heat shock 70 kDa protein 1-like	Hspa1l	6.9731	-0.134861	-0.361015	0.0912928	18.6708	-1.37533	0.206338	0.259794	-7.3131	0	0.108212	-0.117942	0.334366	18.6708	1.10356	0.301895	0.351372	-7.75914	0	0.243073	0.0169194	0.469228	18.6708	2.4789	0.0382017	0.0735208	-5.17467	0	P16627	Heat shock 70 kDa protein 1-like	Hspa1l	18.7383	18.7509	18.5498	18.6329	18.5349	18.4665	18.9355	18.5836	18.8444
741	P16675	Lysosomal protective protein	Ctsa	P16675	P16675	sp|P16675|PPGB_MOUSE Lysosomal protective protein OS=Mus musculus OX=10090 GN=Ctsa PE=1 SV=1	Lysosomal protective protein;Lysosomal protective protein 32 kDa chain;Lysosomal protective protein 20 kDa chain	Ctsa	13.051	-0.695554	-0.828519	-0.562589	20.7056	-12.0648	2.07282e-06	1.69348e-05	4.96926	0	-0.574448	-0.707413	-0.441483	20.7056	-9.96412	8.77286e-06	3.97694e-05	3.25251	0	0.121106	-0.0118591	0.254071	20.7056	2.10065	0.0688977	0.11863	-5.76055	0	P16675	Lysosomal protective protein	Ctsa	21.0238	21.2029	21.1601	20.4843	20.4044	20.4114	20.5396	20.4951	20.6287
742	P16858	Glyceraldehyde-3-phosphate dehydrogenase	Gapdh	P16858;Q64467	P16858	sp|P16858|G3P_MOUSE Glyceraldehyde-3-phosphate dehydrogenase OS=Mus musculus OX=10090 GN=Gapdh PE=1 SV=2	Glyceraldehyde-3-phosphate dehydrogenase	Gapdh	142.94	-0.00336262	-0.145014	0.138289	28.1626	-0.0547499	0.957681	0.966912	-8.26582	0	0.0439054	-0.0977458	0.185557	28.1626	0.714864	0.49504	0.544641	-8.11795	0	0.047268	-0.0943832	0.188919	28.1626	0.769613	0.463664	0.55689	-7.4117	0	P16858	Glyceraldehyde-3-phosphate dehydrogenase	Gapdh	28.1768	28.1383	28.1323	27.9986	28.2346	28.2041	28.1647	28.2263	28.188
743	P16879	Tyrosine-protein kinase Fes/Fps	Fes	P16879	P16879	sp|P16879|FES_MOUSE Tyrosine-protein kinase Fes/Fps OS=Mus musculus OX=10090 GN=Fes PE=1 SV=2	Tyrosine-protein kinase Fes/Fps	Fes	1.5955	0.542399	0.116424	0.968374	13.0818	2.93671	0.0188219	0.031242	-4.97975	0	0.0663969	-0.359578	0.492372	13.0818	0.359492	0.728539	0.761649	-8.32439	0	-0.476002	-0.901977	-0.0500275	13.0818	-2.57722	0.032781	0.0650298	-5.01981	0	P16879	Tyrosine-protein kinase Fes/Fps	Fes	13.0558	12.657	12.9238	13.21	13.87	13.1836	13.0402	12.9228	12.8727
744	P16882	Growth hormone receptor	Ghr	P16882	P16882	sp|P16882|GHR_MOUSE Growth hormone receptor OS=Mus musculus OX=10090 GN=Ghr PE=1 SV=1	Growth hormone receptor;Growth hormone-binding protein	Ghr	3.1089	0.811257	0.23032	1.39219	11.7255	3.22074	0.0122398	0.0214695	-4.53043	0	-0.122394	-0.703331	0.458543	11.7255	-0.48591	0.640071	0.681797	-8.26564	0	-0.933651	-1.51459	-0.352714	11.7255	-3.70665	0.00599428	0.0164927	-3.24949	0	P16882	Growth hormone receptor	Ghr	11.6631	10.8592	11.9655	12.4213	12.198	12.3022	11.55	11.1713	11.3993
745	P16951	Cyclic AMP-dependent transcription factor ATF-2	Atf2	P16951	P16951	sp|P16951|ATF2_MOUSE Cyclic AMP-dependent transcription factor ATF-2 OS=Mus musculus OX=10090 GN=Atf2 PE=1 SV=2	Cyclic AMP-dependent transcription factor ATF-2	Atf2	14.928	-0.279041	-0.441202	-0.11688	19.3324	-3.96869	0.00413367	0.00828712	-3.37768	0	-0.393652	-0.555813	-0.231491	19.3324	-5.59875	0.000512564	0.0011998	-1.23939	0	-0.114611	-0.276772	0.0475502	19.3324	-1.63006	0.141768	0.213343	-6.44481	0	P16951	Cyclic AMP-dependent transcription factor ATF-2	Atf2	19.663	19.5166	19.4903	19.4112	19.17	19.2516	19.1447	19.1392	19.205
746	P17047	Lysosome-associated membrane glycoprotein 2	Lamp2	P17047	P17047	sp|P17047|LAMP2_MOUSE Lysosome-associated membrane glycoprotein 2 OS=Mus musculus OX=10090 GN=Lamp2 PE=1 SV=2	Lysosome-associated membrane glycoprotein 2	Lamp2	11.045	-0.882116	-0.999974	-0.764258	21.7245	-17.262	1.30389e-07	2.41281e-06	8.01499	0	-1.56967	-1.68753	-1.45181	21.7245	-30.7167	1.38962e-09	9.47851e-08	12.8372	-1	-0.687551	-0.805409	-0.569693	21.7245	-13.4546	8.99698e-07	3.02575e-05	6.30348	0	P17047	Lysosome-associated membrane glycoprotein 2	Lamp2	22.5334	22.4645	22.6274	21.6812	21.6877	21.6101	21.0218	20.9214	20.9731
747	P17095	High mobility group protein HMG-I/HMG-Y	Hmga1	P17095	P17095	sp|P17095|HMGA1_MOUSE High mobility group protein HMG-I/HMG-Y OS=Mus musculus OX=10090 GN=Hmga1 PE=1 SV=4	High mobility group protein HMG-I/HMG-Y	Hmga1	8.3782	-1.38182	-1.81731	-0.946335	22.2892	-7.31819	8.27908e-05	0.0002938	0.89167	-1	-2.19287	-2.62836	-1.75738	22.2892	-11.6135	2.76981e-06	1.65624e-05	4.53087	-1	-0.811049	-1.24653	-0.375564	22.2892	-4.29535	0.00263752	0.00854791	-2.37226	0	P17095	High mobility group protein HMG-I/HMG-Y	Hmga1	23.7704	23.6398	23.0319	22.1295	22.1287	22.0385	21.2815	21.517	21.0651
748	P17125	Transforming growth factor beta-3	Tgfb3	P17125	P17125	sp|P17125|TGFB3_MOUSE Transforming growth factor beta-3 proprotein OS=Mus musculus OX=10090 GN=Tgfb3 PE=1 SV=1	Transforming growth factor beta-3;Latency-associated peptide	Tgfb3	1.2641	-1.62245	-2.0769	-1.16801	13.8061	-8.23414	3.56389e-05	0.000147744	1.82264	-1	-1.79334	-2.24778	-1.33889	13.8061	-9.10138	1.71613e-05	6.77899e-05	2.50869	-1	-0.170882	-0.625326	0.283561	13.8061	-0.867247	0.411085	0.506816	-7.32894	0	P17125	Transforming growth factor beta-3	Tgfb3	15.2676	14.6447	14.9218	13.2316	13.0889	13.6462	12.9027	13.2997	13.2516
749	P17156	Heat shock-related 70 kDa protein 2	Hspa2	P17156	P17156	sp|P17156|HSP72_MOUSE Heat shock-related 70 kDa protein 2 OS=Mus musculus OX=10090 GN=Hspa2 PE=1 SV=2	Heat shock-related 70 kDa protein 2	Hspa2	16.23	0.251768	0.125146	0.378389	20.0035	4.58584	0.0017923	0.00397943	-2.47679	0	0.436836	0.310214	0.563457	20.0035	7.95677	4.56254e-05	0.000151379	1.42586	0	0.185068	0.0584467	0.311689	20.0035	3.37093	0.00978444	0.024279	-3.76761	0	P17156	Heat shock-related 70 kDa protein 2	Hspa2	19.6761	19.8081	19.8378	20.0652	20.021	19.9911	20.2861	20.1523	20.1942
750	P17182	Alpha-enolase	Eno1	P17182	P17182	sp|P17182|ENOA_MOUSE Alpha-enolase OS=Mus musculus OX=10090 GN=Eno1 PE=1 SV=3	Alpha-enolase	Eno1	214.41	0.75668	0.585406	0.927955	28.0045	10.1893	7.42435e-06	4.39025e-05	3.55803	0	0.644461	0.473186	0.815735	28.0045	8.6782	2.43295e-05	8.99854e-05	2.12197	0	-0.11222	-0.283494	0.0590546	28.0045	-1.51113	0.169234	0.245057	-6.60497	0	P17182	Alpha-enolase	Eno1	27.5295	27.5444	27.5386	28.1992	28.197	28.4863	28.2039	28.1898	28.1521
751	P17225	Polypyrimidine tract-binding protein 1	Ptbp1	P17225	P17225	sp|P17225|PTBP1_MOUSE Polypyrimidine tract-binding protein 1 OS=Mus musculus OX=10090 GN=Ptbp1 PE=1 SV=2	Polypyrimidine tract-binding protein 1	Ptbp1	79.143	-0.416768	-0.519734	-0.313802	24.4655	-9.33527	1.4233e-05	7.22863e-05	2.83787	0	-0.555392	-0.658358	-0.452426	24.4655	-12.4403	1.64057e-06	1.11642e-05	5.11137	0	-0.138624	-0.24159	-0.0356586	24.4655	-3.10508	0.014569	0.0337394	-4.18466	0	P17225	Polypyrimidine tract-binding protein 1	Ptbp1	24.842	24.7588	24.7679	24.4093	24.3852	24.324	24.2208	24.2975	24.1842
752	P17426	AP-2 complex subunit alpha-1	Ap2a1	P17426	P17426	sp|P17426|AP2A1_MOUSE AP-2 complex subunit alpha-1 OS=Mus musculus OX=10090 GN=Ap2a1 PE=1 SV=1	AP-2 complex subunit alpha-1	Ap2a1	112.28	0.0492875	-0.0630769	0.161652	23.4483	1.01166	0.341343	0.402638	-7.72611	0	0.0809465	-0.0314179	0.193311	23.4483	1.66148	0.135226	0.17015	-7.06329	0	0.0316591	-0.0807053	0.144023	23.4483	0.649823	0.534032	0.622295	-7.50147	0	P17426	AP-2 complex subunit alpha-1	Ap2a1	23.314	23.4596	23.441	23.4241	23.4371	23.5012	23.4785	23.5297	23.4493
753	P17427	AP-2 complex subunit alpha-2	Ap2a2	P17427	P17427	sp|P17427|AP2A2_MOUSE AP-2 complex subunit alpha-2 OS=Mus musculus OX=10090 GN=Ap2a2 PE=1 SV=2	AP-2 complex subunit alpha-2	Ap2a2	86.012	0.49009	0.365371	0.614809	22.9525	9.06293	1.77042e-05	8.49166e-05	2.5964	0	0.603025	0.478306	0.727744	22.9525	11.1514	3.76734e-06	2.06584e-05	4.18983	0	0.112935	-0.0117836	0.237655	22.9525	2.08844	0.0702176	0.120482	-5.77907	0	P17427	AP-2 complex subunit alpha-2	Ap2a2	22.467	22.6575	22.6397	23.0528	23.0628	23.1189	23.1766	23.2194	23.1773
754	P17439	Glucosylceramidase	Gba	P17439	P17439	sp|P17439|GLCM_MOUSE Lysosomal acid glucosylceramidase OS=Mus musculus OX=10090 GN=Gba PE=1 SV=1	Glucosylceramidase	Gba	12.287	-0.041386	-0.162422	0.0796499	20.4061	-0.788615	0.45309	0.515482	-7.93081	0	-0.506775	-0.62781	-0.385739	20.4061	-9.65665	1.10771e-05	4.77783e-05	2.99393	0	-0.465389	-0.586424	-0.344353	20.4061	-8.86803	2.07677e-05	0.000226017	2.90077	0	P17439	Glucosylceramidase	Gba	20.6212	20.5465	20.5987	20.5691	20.6119	20.4612	20.0065	20.1077	20.1318
755	P17665	Cytochrome c oxidase subunit 7C, mitochondrial	Cox7c	P17665	P17665	sp|P17665|COX7C_MOUSE Cytochrome c oxidase subunit 7C, mitochondrial OS=Mus musculus OX=10090 GN=Cox7c PE=1 SV=1	Cytochrome c oxidase subunit 7C, mitochondrial	Cox7c	5.3223	-0.865205	-1.19017	-0.540238	21.2625	-6.14053	0.000277829	0.000799678	-0.441442	0	-1.59411	-1.91908	-1.26915	21.2625	-11.3137	3.37713e-06	1.9196e-05	4.31107	-1	-0.728908	-1.05387	-0.403942	21.2625	-5.17321	0.000852115	0.00356527	-1.15197	0	P17665	Cytochrome c oxidase subunit 7C, mitochondrial	Cox7c	22.3532	21.888	22.0055	20.9641	21.4046	21.2825	20.4313	20.5585	20.4746
756	P17710	Hexokinase-1	Hk1	P17710	P17710	sp|P17710|HXK1_MOUSE Hexokinase-1 OS=Mus musculus OX=10090 GN=Hk1 PE=1 SV=3	Hexokinase-1	Hk1	151.19	0.648669	0.555274	0.742063	23.7896	16.0187	2.3343e-07	3.71085e-06	7.37636	0	0.978989	0.885595	1.07238	23.7896	24.1759	9.24829e-09	3.1541e-07	10.8032	0	0.330321	0.236926	0.423715	23.7896	8.1572	3.81407e-05	0.00035013	2.23681	0	P17710	Hexokinase-1	Hk1	23.2309	23.2928	23.2173	23.9374	23.8984	23.8512	24.2215	24.27	24.1864
757	P17742	Peptidyl-prolyl cis-trans isomerase A	Ppia	P17742	P17742	sp|P17742|PPIA_MOUSE Peptidyl-prolyl cis-trans isomerase A OS=Mus musculus OX=10090 GN=Ppia PE=1 SV=2	Peptidyl-prolyl cis-trans isomerase A;Peptidyl-prolyl cis-trans isomerase A, N-terminally processed	Ppia	92.51	0.0382567	-0.0975397	0.174053	27.2698	0.649747	0.534079	0.594366	-8.03622	0	0.385631	0.249835	0.521428	27.2698	6.54953	0.000179248	0.000484103	-0.0850586	0	0.347375	0.211578	0.483171	27.2698	5.89978	0.00036304	0.00186479	-0.224161	0	P17742	Peptidyl-prolyl cis-trans isomerase A	Ppia	27.1885	27.0456	27.1514	27.1662	27.1643	27.1696	27.6329	27.4445	27.4649
758	P17751	Triosephosphate isomerase	Tpi1	P17751	P17751	sp|P17751|TPIS_MOUSE Triosephosphate isomerase OS=Mus musculus OX=10090 GN=Tpi1 PE=1 SV=5	Triosephosphate isomerase	Tpi1	91.995	0.26503	0.153935	0.376126	25.5484	5.50206	0.00057407	0.00149467	-1.237	0	-0.116652	-0.227747	-0.00555636	25.5484	-2.4217	0.0417645	0.0595649	-5.92382	0	-0.381682	-0.492777	-0.270587	25.5484	-7.92377	4.7008e-05	0.000405513	2.00836	0	P17751	Triosephosphate isomerase	Tpi1	25.4986	25.5874	25.411	25.7753	25.7404	25.7764	25.3504	25.4171	25.3795
759	P17809	Solute carrier family 2, facilitated glucose transporter member 1	Slc2a1	P17809	P17809	sp|P17809|GTR1_MOUSE Solute carrier family 2, facilitated glucose transporter member 1 OS=Mus musculus OX=10090 GN=Slc2a1 PE=1 SV=4	Solute carrier family 2, facilitated glucose transporter member 1	Slc2a1	3.9901	0.348864	0.198465	0.499264	20.3027	5.34978	0.000688009	0.00174788	-1.43491	0	0.0138092	-0.13659	0.164209	20.3027	0.211762	0.837593	0.860175	-8.37133	0	-0.335055	-0.485455	-0.184656	20.3027	-5.13802	0.000889696	0.00368051	-1.19878	0	P17809	Solute carrier family 2, facilitated glucose transporter member 1	Slc2a1	20.2106	20.1375	20.1972	20.6098	20.4859	20.4963	20.1969	20.316	20.0738
760	Q61696	Heat shock 70 kDa protein 1A	Hspa1a	Q61696;P17879	Q61696;P17879	sp|Q61696|HS71A_MOUSE Heat shock 70 kDa protein 1A OS=Mus musculus OX=10090 GN=Hspa1a PE=1 SV=2;sp|P17879|HS71B_MOUSE Heat shock 70 kDa protein 1B OS=Mus musculus OX=10090 GN=Hspa1b PE=1 SV=3	Heat shock 70 kDa protein 1A;Heat shock 70 kDa protein 1B	Hspa1a;Hspa1b	49.451	0.0673695	-0.0460281	0.180767	22.1732	1.3702	0.20787	0.261557	-7.31951	0	0.118456	0.00505837	0.231854	22.1732	2.40923	0.0425848	0.0606316	-5.9434	0	0.0510865	-0.0623112	0.164484	22.1732	1.03903	0.329198	0.422555	-7.16398	0	Q61696	Heat shock 70 kDa protein 1A	Hspa1a	22.1133	22.1532	22.0674	22.2294	22.1788	22.1278	22.1461	22.2563	22.2869
761	P17918	Proliferating cell nuclear antigen	Pcna	P17918	P17918	sp|P17918|PCNA_MOUSE Proliferating cell nuclear antigen OS=Mus musculus OX=10090 GN=Pcna PE=1 SV=2	Proliferating cell nuclear antigen	Pcna	62.649	-0.706921	-0.910403	-0.50344	23.8109	-8.01255	4.33902e-05	0.000172928	1.60513	0	-1.0357	-1.23918	-0.832221	23.8109	-11.7391	2.55259e-06	1.54048e-05	4.62141	-1	-0.328782	-0.532263	-0.1253	23.8109	-3.72655	0.00582543	0.0161265	-3.21914	0	P17918	Proliferating cell nuclear antigen	Pcna	24.2325	24.5066	24.4361	23.5224	23.8093	23.7227	23.3555	23.3437	23.3689
762	P18052	Receptor-type tyrosine-protein phosphatase alpha	Ptpra	P18052	P18052	sp|P18052|PTPRA_MOUSE Receptor-type tyrosine-protein phosphatase alpha OS=Mus musculus OX=10090 GN=Ptpra PE=1 SV=3	Receptor-type tyrosine-protein phosphatase alpha	Ptpra	1.8137	-0.0710332	-0.206752	0.0646852	17.0416	-1.20711	0.261894	0.319892	-7.51504	0	-0.259594	-0.395312	-0.123876	17.0416	-4.41145	0.00225677	0.00435612	-2.85349	0	-0.188561	-0.324279	-0.0528425	17.0416	-3.20434	0.0125447	0.0298286	-4.0284	0	P18052	Receptor-type tyrosine-protein phosphatase alpha	Ptpra	17.0136	17.1841	17.2578	17.0909	17.094	17.0576	16.9024	16.8859	16.8884
763	P18155	Bifunctional methylenetetrahydrofolate dehydrogenase/cyclohydrolase, mitochondrial	Mthfd2	P18155	P18155	sp|P18155|MTDC_MOUSE Bifunctional methylenetetrahydrofolate dehydrogenase/cyclohydrolase, mitochondrial OS=Mus musculus OX=10090 GN=Mthfd2 PE=1 SV=1	Bifunctional methylenetetrahydrofolate dehydrogenase/cyclohydrolase, mitochondrial;NAD-dependent methylenetetrahydrofolate dehydrogenase;Methenyltetrahydrofolate cyclohydrolase	Mthfd2	69.806	0.320553	0.195765	0.445341	21.8213	5.92453	0.000353074	0.00098158	-0.70453	0	0.407505	0.282717	0.532293	21.8213	7.53159	6.75467e-05	0.000212001	0.991965	0	0.0869519	-0.0378358	0.21174	21.8213	1.60706	0.14674	0.219086	-6.47628	0	P18155	Bifunctional methylenetetrahydrofolate dehydrogenase/cyclohydrolase, mitochondrial	Mthfd2	21.5683	21.5377	21.6298	21.9076	21.8875	21.9024	21.869	22.0636	22.0258
764	P18242	Cathepsin D	Ctsd	P18242	P18242	sp|P18242|CATD_MOUSE Cathepsin D OS=Mus musculus OX=10090 GN=Ctsd PE=1 SV=1	Cathepsin D	Ctsd	49.568	-0.112512	-0.349251	0.124228	22.9166	-1.09611	0.304955	0.365224	-7.63828	0	-0.0247031	-0.261442	0.212036	22.9166	-0.240661	0.815875	0.840964	-8.36403	0	0.0878086	-0.148931	0.324548	22.9166	0.855445	0.417208	0.512835	-7.33938	0	P18242	Cathepsin D	Ctsd	22.7122	23.1379	23.0371	22.766	22.9348	22.8488	22.9831	22.9351	22.8948
765	P18406	Protein CYR61	Cyr61	P18406	P18406	sp|P18406|CCN1_MOUSE CCN family member 1 OS=Mus musculus OX=10090 GN=Ccn1 PE=1 SV=1	Protein CYR61	Cyr61	3.1862	1.4505	1.21009	1.69092	16.9749	13.9148	6.94467e-07	7.75951e-06	6.17655	1	0.99105	0.750632	1.23147	16.9749	9.50725	1.2435e-05	5.24021e-05	2.86575	0	-0.459453	-0.699871	-0.219036	16.9749	-4.40758	0.00226845	0.00760907	-2.21019	0	P18406	Protein CYR61	Cyr61	16.1981	16.1435	16.1417	17.6901	17.6482	17.4965	16.9221	17.3644	17.1699
766	P18572	Basigin	Bsg	P18572	P18572	sp|P18572|BASI_MOUSE Basigin OS=Mus musculus OX=10090 GN=Bsg PE=1 SV=2	Basigin	Bsg	18.984	-0.106103	-0.182091	-0.0301149	21.5255	-3.22039	0.0122462	0.0214695	-4.53098	0	-0.146141	-0.222129	-0.0701535	21.5255	-4.43562	0.00218525	0.00423618	-2.81867	0	-0.0400386	-0.116026	0.0359492	21.5255	-1.21524	0.25895	0.346408	-6.97173	0	P18572	Basigin	Bsg	21.6407	21.589	21.5992	21.4991	21.4786	21.5328	21.4398	21.4761	21.4745
767	P18608	Non-histone chromosomal protein HMG-14	Hmgn1	P18608	P18608	sp|P18608|HMGN1_MOUSE Non-histone chromosomal protein HMG-14 OS=Mus musculus OX=10090 GN=Hmgn1 PE=1 SV=2	Non-histone chromosomal protein HMG-14	Hmgn1	1.2719	-2.9922	-3.43811	-2.5463	19.4882	-15.4766	3.05004e-07	4.38518e-06	7.08251	-1	-1.56539	-2.01129	-1.11948	19.4882	-8.09668	4.0246e-05	0.000136701	1.56468	-1	1.42682	0.980914	1.87272	19.4882	7.37995	7.80191e-05	0.000588596	1.45459	1	P18608	Non-histone chromosomal protein HMG-14	Hmgn1	21.4073	20.9745	20.6403	18.3087	17.8495	17.8872	19.4254	19.5302	19.3703
768	P18654	Ribosomal protein S6 kinase alpha-3	Rps6ka3	P18654;P18653;Q9WUT3;Q60592;Q9R1L5;Q3U214	P18654	sp|P18654|KS6A3_MOUSE Ribosomal protein S6 kinase alpha-3 OS=Mus musculus OX=10090 GN=Rps6ka3 PE=1 SV=2	Ribosomal protein S6 kinase alpha-3	Rps6ka3	37.455	0.569722	0.492324	0.64712	21.5461	16.977	1.48478e-07	2.61552e-06	7.87269	0	0.431701	0.354303	0.509099	21.5461	12.8641	1.26968e-06	9.29833e-06	5.39531	0	-0.138021	-0.215419	-0.0606233	21.5461	-4.11285	0.00338363	0.0103968	-2.63946	0	P18654	Ribosomal protein S6 kinase alpha-3	Rps6ka3	21.2198	21.1949	21.2222	21.7932	21.8042	21.7487	21.656	21.607	21.6691
769	P18760	Cofilin-1	Cfl1	P18760	P18760	sp|P18760|COF1_MOUSE Cofilin-1 OS=Mus musculus OX=10090 GN=Cfl1 PE=1 SV=3	Cofilin-1	Cfl1	97.681	0.255467	0.0912297	0.419705	26.9342	3.58747	0.0071208	0.0133367	-3.95819	0	-0.0511246	-0.215362	0.113113	26.9342	-0.717931	0.493246	0.543256	-8.11563	0	-0.306592	-0.47083	-0.142354	26.9342	-4.3054	0.00260198	0.00847121	-2.35768	0	P18760	Cofilin-1	Cfl1	26.8786	26.8488	26.8708	27.1211	27.1194	27.1241	26.6307	26.897	26.9171
770	P18826	Phosphorylase b kinase regulatory subunit alpha, skeletal muscle isoform	Phka1	P18826	P18826	sp|P18826|KPB1_MOUSE Phosphorylase b kinase regulatory subunit alpha, skeletal muscle isoform OS=Mus musculus OX=10090 GN=Phka1 PE=1 SV=3	Phosphorylase b kinase regulatory subunit alpha, skeletal muscle isoform	Phka1	10.712	0.615473	0.426553	0.804394	16.5275	7.51375	6.86935e-05	0.000252321	1.09769	0	0.49415	0.30523	0.68307	16.5275	6.03263	0.000312936	0.000782702	-0.698078	0	-0.121323	-0.310243	0.067597	16.5275	-1.48112	0.176882	0.253627	-6.64434	0	P18826	Phosphorylase b kinase regulatory subunit alpha, skeletal muscle isoform	Phka1	16.1709	16.0203	16.2815	16.9095	16.6403	16.7694	16.6722	16.6383	16.6447
771	P18828	Syndecan-1	Sdc1	P18828	P18828	sp|P18828|SDC1_MOUSE Syndecan-1 OS=Mus musculus OX=10090 GN=Sdc1 PE=1 SV=1	Syndecan-1	Sdc1	5.4556	-0.138612	-0.423718	0.146494	16.3564	-1.1213	0.294716	0.354185	-7.61106	0	0.501428	0.216323	0.786534	16.3564	4.05628	0.00365884	0.00669664	-3.37436	0	0.64004	0.354934	0.925146	16.3564	5.17758	0.000847571	0.00355386	-1.14617	0	P18828	Syndecan-1	Sdc1	15.9151	16.4653	16.3259	16.1123	16.1224	16.0558	16.7466	16.6701	16.794
[truncated: 5,163 more rows]
